# Supplementary material for: The Inner Workings of the Outer Surface: Skin and Gill Microbiota as Indicators of Changing Gut Health in Yellowtail Kingfish
Source: Front Microbiol. 2018 Jan 15;8:2664. doi: 10.3389/fmicb.2017.02664 (PMC5775239; doi:10.3389/fmicb.2017.02664)
Supplement: Supplementary file 1 [file Table_1.XLSX]

## Sheet: Sheet1
Table S1 | PERMANOVA and ANOSIM results tables.
Two-way PERMANOVA (REGION vs HEALTH STATES)
Factors	Type	Levels
REGION	Fixed	2
HEALTH STATE	Fixed	3
Main PERMANOVA table of results
Source	df	SS	MS	Pseudo-F	P(perm)	unique perms
REGION	1	57836	57836	38.36	0.0001	9941
HEALTH STATE	2	31036	15518	10.292	0.0001	9917
REGION x HEALTH STATE	2	9803.2	4901.6	3.251	0.0007	9915
Residual	66	99510	1507.7
Total	71	198190
One-way PERMANOVA (HEALTH STATES OF SKIN)								One-way ANOSIM (HEALTH STATES OF SKIN)
Factors	Type	Levels						Factors	Type	Levels
HEALTH STATE	Fixed	3						HEALTH STATE	Fixed	3
Main PERMANOVA table of results								Global Test ANOSIM
Source	df	SS	MS	Pseudo-F	P(perm)	unique perms		Sample statistic (R): 0.411
HEALTH STATE	2	21925	10962	6.7882	0.0001	9919		Significance level of sample statistic: 0.01%
Residual	33	53292	1614.9					Number of permutations: 9999 (Random sample from a large number)
Total	35	75217						Number of permuted statistics greater than or equal to R: 0
PAIR-WISE TESTS								Pairwise Tests
Groups	t	P(perm)	unique perms					Groups	R Statistic	Significance Level %	Possible Permutations	Actual Permutations	Number >= Observed
Late enteritis v Healthy	1.8987	0.0046	9893					Late enteritis v Healthy	0.246	0.2	1352078	9999	14
Late enteritis vs Early enteritis	2.395	0.0009	9906					Late enteritis vs Early enteritis	0.337	0.08	1352078	9999	7
Healthy vs Early enteritis	3.2889	0.0001	9901					Healthy vs Early enteritis	0.645	0.01	1352078	9999	0
One-way PERMANOVA (HEALTH STATES OF GILLS)								One-way ANOSIM (HEALTH STATES OF GILLS)
Factors	Type	Levels						Factors
HEALTH STATE	Fixed	3						Name	Type	Levels
								HEALTH STATE	Fixed	3
PERMANOVA table of results
Source	df	SS	MS	Pseudo-F	P(perm)	unique perms		Global Test ANOSIM
HEALTH STATE	2	18914	9457.2	6.7525	0.0001	9907		Sample statistic (R): 0.472
Residual	33	46218	1400.5					Significance level of sample statistic: 0.01%
Total	35	65132						Number of permutations: 9999 (Random sample from a large number)
								Number of permuted statistics greater than or equal to R: 0
PAIR-WISE TESTS
Groups	t	P(perm)	unique perms					Pairwise Tests
Late enteritis v Healthy	2.388	0.0001	9899					Groups	R Statistic	Significance Level %	Possible Permutations	Actual Permutations	Number >= Observed
Late enteritis vs Early enteritis	2.488	0.0001	9887					Late enteritis v Healthy	0.425	0.01	1352078	9999	0
Healthy vs Early enteritis	2.9063	0.0001	9910					Late enteritis vs Early enteritis	0.473	0.01	1352078	9999	0
								Healthy vs Early enteritis	0.584	0.01	1352078	9999	0
