# Supplementary material for: The Inner Workings of the Outer Surface: Skin and Gill Microbiota as Indicators of Changing Gut Health in Yellowtail Kingfish
Source: Front Microbiol. 2018 Jan 15;8:2664. doi: 10.3389/fmicb.2017.02664 (PMC5775239; doi:10.3389/fmicb.2017.02664)
Supplement: Supplementary file 2 [file Table_2.XLSX]

## Sheet: Sheet1
Table S2 | Differential abundance of OTUs between healthy skin and healthy gills. The Welsh's t-test with correction for p-values was performed using the Benjamini-Hochberg multiple comparison test, where alpha was set at 0.05. Of the 764 skin-gill-associated OTUs, 134 returned p-values <0.05 (bolded) and of these 15 have an effect size (using the "difference between proportions" option) <1.0 (un…
OTU number	p-values	p-values (corrected)	Gill: mean rel. freq. (%)	Gill: std. dev. (%)	Skin: mean rel. freq. (%)	Skin: std. dev. (%)	Difference between means	95.0% lower CI	95.0% upper CI
OTU_18	7.73716e-06	0.00118224	8.38724	3.46113	0.19342	0.114122	8.19382	5.8963	10.4913
OTU_197	9.91074e-06	0.00126197	0.0109551	0.00664909	0.0628527	0.0235527	-0.0518975	-0.0678716	-0.0359234
OTU_43	6.71383e-06	0.00128234	0.0312558	0.0215416	0.0971671	0.0292745	-0.0659113	-0.0887556	-0.0430671
OTU_148	1.59787e-05	0.00135642	0.102668	0.0270292	0.526483	0.195689	-0.423815	-0.554326	-0.293304
OTU_363	5.32996e-06	0.00135736	0.112998	0.0415816	0.0148823	0.0104015	0.0981157	0.070051	0.12618
OTU_32	1.48512e-05	0.00141829	1.027	0.209609	3.62913	1.20031	-2.60214	-3.40511	-1.79916
OTU_993	1.30945e-05	0.00142917	0.00824609	0.0047018	0.0416795	0.0156541	-0.0334334	-0.0440827	-0.0227841
OTU_263	1.96707e-05	0.00150284	0.0453265	0.0112535	0.255255	0.0987333	-0.209928	-0.275671	-0.144185
OTU_40	2.08741e-06	0.00159478	0.430822	0.121562	2.75511	0.871727	-2.32429	-2.90573	-1.74285
OTU_135	2.36479e-05	0.00164246	0.102957	0.0261759	0.706666	0.288798	-0.603709	-0.795768	-0.411649
OTU_64	3.16152e-05	0.00172529	0.00593234	0.00412055	0.0412124	0.0178006	-0.0352801	-0.047264	-0.0232961
OTU_2556	2.93731e-05	0.00172624	0.0948415	0.0278436	0.41714	0.159725	-0.322298	-0.429147	-0.21545
OTU_129	2.80368e-05	0.00178501	0.853751	0.316	0.236222	0.123662	0.617529	0.398509	0.836549
OTU_885	3.5207e-05	0.00179321	0.0176208	0.00398864	0.103753	0.043045	-0.086132	-0.114761	-0.0575029
OTU_11	5.18813e-06	0.00198187	8.66636	3.42965	0.1986	0.10761	8.46776	6.1912	10.7443
OTU_230	4.42347e-05	0.00198796	0.0927584	0.0264579	0.574265	0.24716	-0.481507	-0.646015	-0.316999
OTU_7543	5.14877e-05	0.00207035	0.0504494	0.0108701	0.32898	0.144983	-0.278531	-0.374884	-0.182177
OTU_163	4.39185e-05	0.00209711	0.0958136	0.0226097	0.432771	0.173303	-0.336957	-0.452475	-0.221439
OTU_25	7.33443e-05	0.00215519	0.0216974	0.00879678	0.0893046	0.0373305	-0.0676071	-0.0927529	-0.0424614
OTU_9686	6.50023e-05	0.00215921	0.0216369	0.00811126	0.125544	0.055918	-0.103907	-0.14122	-0.0665941
OTU_388	6.2201e-05	0.00216007	0.0344144	0.0117081	0.166394	0.0708624	-0.13198	-0.179344	-0.0846153
OTU_307	7.07912e-05	0.00216338	0.0277846	0.0144928	0.14754	0.0657288	-0.119756	-0.163945	-0.075566
OTU_59	5.12164e-05	0.00217385	0.485183	0.106345	2.04625	0.816618	-1.56107	-2.10539	-1.01675
OTU_37	6.06104e-05	0.00220507	0.0575448	0.0358201	0.305418	0.134689	-0.247873	-0.338989	-0.156757
OTU_397	6.96655e-05	0.00221769	0.86416	0.170789	2.61102	0.951598	-1.74686	-2.38375	-1.10997
OTU_9	7.93724e-05	0.00224594	0.260216	0.0873913	3.3242	1.67297	-3.06399	-4.17499	-1.95299
OTU_412	6.01899e-05	0.00229925	0.102155	0.0410096	0.0273392	0.0137723	0.0748155	0.0467322	0.102899
OTU_96	0.000103444	0.00282255	0.584378	0.211909	0.21857	0.115503	0.365808	0.212285	0.51933
OTU_258	0.000116952	0.00308109	0.0609707	0.0189499	0.262861	0.116345	-0.20189	-0.279639	-0.124142
OTU_950	0.000125282	0.00319051	0.00326814	0.00393695	0.0342647	0.0181155	-0.0309966	-0.043171	-0.0188222
OTU_965	0.000140645	0.00346622	0.0446653	0.0246908	0.00295817	0.00532193	0.0417071	0.0251173	0.0582969
OTU_1232	0.000157951	0.00365681	0.00443885	0.00442178	0.044836	0.0241507	-0.0403971	-0.0565666	-0.0242277
OTU_1359	0.000155287	0.00370747	0.00946569	0.004134	0.0464206	0.0220593	-0.0369549	-0.0517305	-0.0221792
OTU_1958	0.000213663	0.00408095	0.00963295	0.0061065	0.0414991	0.0199445	-0.0318662	-0.0454481	-0.0182842
OTU_5541	0.000213247	0.00417744	0.068307	0.0354924	0.0113515	0.00900634	0.0569555	0.0329882	0.0809227
OTU_1119	0.000210494	0.00423204	0.0405688	0.0144715	0.114296	0.0460916	-0.0737274	-0.105159	-0.0422953
OTU_836	0.000199726	0.00423862	0.0294514	0.015204	0.00505524	0.005589	0.0243961	0.0139151	0.0348772
OTU_705	0.000188999	0.00424692	0.00933105	0.00410646	0.0463254	0.0225799	-0.0369944	-0.0521103	-0.0218785
OTU_158	0.000206153	0.00425678	0.252722	0.111383	0.0747098	0.044389	0.178012	0.100679	0.255345
OTU_169	0.00019716	0.00430373	0.0617963	0.0209527	0.535216	0.28799	-0.473419	-0.664796	-0.282043
OTU_603	0.000238266	0.00443988	0.0797058	0.0271186	0.701252	0.386826	-0.621546	-0.878577	-0.364515
OTU_217	0.000255787	0.00465288	0.0478978	0.0158573	0.14128	0.0594848	-0.0933826	-0.133627	-0.0531377
OTU_580	0.000275463	0.00489427	0.0306296	0.0182391	0.0019865	0.00280466	0.0286431	0.016464	0.0408221
OTU_610	0.000282225	0.00490045	0.00384474	0.00367328	0.0613566	0.0365985	-0.0575119	-0.0818628	-0.033161
OTU_480	0.000314907	0.00534642	0.128877	0.054102	0.0462179	0.0233728	0.0826595	0.0447775	0.120541
OTU_377	0.000342145	0.00568259	0.0252345	0.00826795	0.206688	0.118084	-0.181454	-0.259916	-0.102992
OTU_167	0.000351651	0.0057162	0.0729444	0.0243307	0.256973	0.121125	-0.184029	-0.265276	-0.102781
OTU_287	0.00039326	0.00625939	0.00669	0.00741581	0.0463029	0.0265559	-0.0396129	-0.057615	-0.0216108
OTU_1408	0.000462521	0.00721156	0.0432794	0.0124222	0.450031	0.274768	-0.406752	-0.58919	-0.224314
OTU_221	0.00047243	0.00721873	0.0741206	0.0227893	0.180981	0.0733006	-0.106861	-0.15682	-0.0569015
OTU_53	0.000499492	0.00748259	1.7488	1.15711	0.0538683	0.0824457	1.69493	0.926041	2.46382
OTU_748	0.000523305	0.00754349	0.0121486	0.00619663	0.0306868	0.0127741	-0.0185382	-0.0276175	-0.00945902
OTU_1043	0.000518747	0.0076216	0.00835003	0.00424514	0.0418813	0.0231268	-0.0335313	-0.0490159	-0.0180466
OTU_414	0.000559571	0.00777296	0.0030047	0.00294754	0.012401	0.00654764	-0.00939634	-0.0140035	-0.00478916
OTU_952	0.000552547	0.00781752	0.0182075	0.0116213	0.00147231	0.00188934	0.0167352	0.00896941	0.024501
OTU_108	0.000588872	0.0080339	0.0488587	0.0202218	0.41503	0.25541	-0.366171	-0.53594	-0.196402
OTU_234	0.000651798	0.00844024	0.103561	0.0274474	0.266439	0.115907	-0.162879	-0.240965	-0.0847919
OTU_118	0.000645218	0.00849907	0.932302	0.65204	0.00744712	0.0129861	0.924855	0.492103	1.35761
OTU_650	0.000671964	0.00855634	0.0730445	0.0296286	0.0302216	0.0180936	0.0428229	0.0208492	0.0647965
OTU_724	0.00064238	0.00861014	0.00365964	0.00351215	0.0570518	0.0376831	-0.0533922	-0.0784557	-0.0283287
OTU_866	0.000742979	0.00930551	0.00720418	0.00511031	0.0250099	0.0128735	-0.0178057	-0.0267403	-0.00887106
OTU_7490	0.000789699	0.00973112	0.000287763	0.000954402	0.00530993	0.00366409	-0.00502217	-0.00749887	-0.00254547
OTU_291	0.000805663	0.00977027	0.0517612	0.0211878	0.630227	0.420168	-0.578466	-0.85748	-0.299451
OTU_23	0.000890935	0.0106355	7.15129	3.54759	2.35478	0.706889	4.79651	2.41731	7.17571
OTU_643	0.000912107	0.0107208	0.005421	0.00296943	0.0290325	0.0174992	-0.0236115	-0.0353126	-0.0119103
OTU_26	0.000953655	0.0108745	5.06619	2.68987	1.46044	0.50871	3.60575	1.80373	5.40778
OTU_115	0.000999121	0.0109047	0.0694633	0.0183363	0.870387	0.598704	-0.800924	-1.19833	-0.403515
OTU_130	0.000985265	0.0109093	0.0114436	0.00550357	0.0324989	0.0157907	-0.0210553	-0.0318965	-0.010214
OTU_178	0.00101493	0.0109212	0.0185063	0.0104054	0.0807006	0.0468227	-0.0621943	-0.09368	-0.0307086
OTU_321	0.00103428	0.0109748	0.124222	0.0840201	0.0125871	0.0108318	0.111635	0.0556355	0.167634
OTU_11457	0.000978705	0.010996	0.00445792	0.00381441	0.0296154	0.0188394	-0.0251575	-0.0377966	-0.0125184
OTU_15	0.000951395	0.0110131	10.4437	7.65847	0.129251	0.148539	10.3145	5.23166	15.3973
OTU_7279	0.00112183	0.0117408	0.024469	0.0111544	0.218193	0.147222	-0.193724	-0.291568	-0.0958796
OTU_3272	0.00120496	0.0124404	0.0161086	0.00863595	0.189761	0.133245	-0.173653	-0.262172	-0.0851326
OTU_6887	0.00123603	0.0125911	0.00108044	0.00136292	0.00519789	0.00315754	-0.00411745	-0.00632812	-0.00190677
OTU_16	0.00140328	0.0139234	0.0308776	0.0203812	0.0866231	0.0432001	-0.0557455	-0.0863298	-0.0251612
OTU_804	0.00140218	0.0140956	0.0209279	0.0110342	0.0553204	0.0268522	-0.0343924	-0.0530926	-0.0156923
OTU_693	0.00144781	0.0141811	0.00906284	0.00467159	0.0413001	0.0254336	-0.0322372	-0.0492666	-0.0152079
OTU_527	0.00155576	0.0150456	0.0338489	0.010999	0.118534	0.0674544	-0.0846846	-0.129762	-0.0396069
OTU_1362	0.00159818	0.0150742	0.00284937	0.0019952	0.000302667	0.00100383	0.0025467	0.00112077	0.00397263
OTU_1047	0.00158213	0.0151093	0.0109752	0.00487917	0.0481473	0.0296789	-0.0371721	-0.0570079	-0.0173362
OTU_470	0.00175352	0.0163376	0.0548178	0.0324691	0.206512	0.122903	-0.151695	-0.234815	-0.068574
OTU_241	0.00177697	0.0163567	0.0788594	0.0342994	0.303304	0.182189	-0.224445	-0.346488	-0.102401
OTU_168	0.00187308	0.0164487	0.267102	0.106191	0.13431	0.0531114	0.132792	0.0569698	0.208615
OTU_151	0.00187008	0.0166133	0.0431287	0.0194332	0.126785	0.0683499	-0.0836567	-0.130029	-0.0372846
OTU_10746	0.0018395	0.0167307	0.851892	0.585097	0.134149	0.0802312	0.717743	0.327552	1.10793
OTU_229	0.00186671	0.0167784	0.0768709	0.0191899	0.215256	0.113092	-0.138385	-0.214006	-0.0627644
OTU_1034	0.00195278	0.0169536	0.0326053	0.0190206	0.00875166	0.010265	0.0238536	0.0100987	0.0376086
OTU_749	0.00197795	0.0169793	0.00996666	0.00726008	0.0876815	0.0639937	-0.0777148	-0.120324	-0.0351052
OTU_266	0.00208266	0.0176795	0.471191	0.349254	0.0500139	0.0246884	0.421177	0.189106	0.653247
OTU_323	0.00219242	0.0184067	0.0528083	0.0172037	0.180131	0.106461	-0.127322	-0.198458	-0.0561867
OTU_720	0.00236577	0.0196462	0.00692883	0.00547667	0.0451799	0.0323391	-0.0382511	-0.0598745	-0.0166277
OTU_883	0.00245337	0.0197303	0.0303093	0.0226255	0.00367832	0.00526908	0.026631	0.011396	0.041866
OTU_1069	0.00241696	0.0198555	0.0128148	0.00863772	0.00252666	0.00344072	0.0102881	0.00429127	0.016285
OTU_10	0.0024472	0.01989	8.27442	6.92641	0.115279	0.0825811	8.15914	3.56246	12.7558
OTU_846	0.00254425	0.020248	0.000226505	0.000751231	0.0867566	0.0738836	-0.0865301	-0.135562	-0.037498
OTU_1337	0.00267777	0.0210909	0.00723903	0.00262464	0.0821009	0.0644169	-0.0748619	-0.117629	-0.0320952
OTU_1066	0.00271798	0.0211892	0.00979283	0.0118227	0.0658443	0.048317	-0.0560514	-0.0886373	-0.0234655
OTU_345	0.00287479	0.0221852	0.00367841	0.00460973	0.0447653	0.0357457	-0.0410869	-0.0649114	-0.0172624
OTU_1075	0.00309997	0.0234493	0.00423369	0.00460961	0.0615289	0.0504127	-0.0572952	-0.0908225	-0.0237679
OTU_279	0.00308038	0.0235341	0.0147245	0.00945546	0.0881741	0.0645674	-0.0734496	-0.116539	-0.0303604
OTU_2262	0.00330481	0.0235969	0.0128353	0.010912	0.0567139	0.038864	-0.0438785	-0.0702307	-0.0175264
OTU_781	0.00334373	0.0236538	0.00126056	0.00173743	0.0125287	0.0100272	-0.0112681	-0.0179752	-0.004561
OTU_1600	0.00328448	0.023673	0.000777619	0.00141909	0.0283496	0.0244733	-0.0275719	-0.043827	-0.0113169
OTU_814	0.00328047	0.0238694	0.00941442	0.00721809	0.0012491	0.00214172	0.00816532	0.00325801	0.0130726
OTU_430	0.00322561	0.0239259	0.00406794	0.0045099	0.0260292	0.0194178	-0.0219612	-0.0350352	-0.00888727
OTU_8871	0.00319888	0.0239602	0.0164441	0.0132447	0.00145454	0.00273253	0.0149896	0.00610003	0.0238791
OTU_569	0.00327398	0.0240511	0.00371825	0.00433888	0.0177784	0.0123753	-0.0140602	-0.0225602	-0.00556007
OTU_125	0.00353655	0.0247883	0.465343	0.392593	0.0280508	0.0135418	0.437292	0.17668	0.697905
OTU_140	0.0035856	0.0249036	0.00825578	0.00923892	0.0255191	0.0145014	-0.0172634	-0.0281274	-0.00639933
OTU_778	0.00367397	0.0252875	0.0292543	0.0115752	0.015141	0.00827136	0.0141134	0.00516299	0.0230637
OTU_52	0.0037991	0.0259153	4.15123	3.74435	0.0268476	0.0537513	4.12438	1.63942	6.60934
OTU_228	0.00397723	0.0268903	0.000500276	0.00112463	0.0056416	0.00468994	-0.00514132	-0.0083022	-0.00198044
OTU_589	0.00448352	0.0297862	0.0422663	0.030552	0.00929711	0.0087825	0.0329692	0.0122304	0.0537079
OTU_923	0.00446278	0.0299085	0.0164812	0.0123378	0.00291839	0.00542209	0.0135628	0.00490671	0.0222188
OTU_174	0.00471994	0.0310865	0.00193344	0.00216642	0.00645633	0.00406669	-0.00452289	-0.00745699	-0.0015888
OTU_179	0.00539065	0.0352005	0.209054	0.0546498	0.131821	0.0622529	0.0772334	0.025385	0.129082
OTU_114	0.00571342	0.036992	0.0710834	0.025777	1.44827	1.33516	-1.37719	-2.26332	-0.491062
OTU_191	0.00579265	0.0371898	0.0165101	0.00888431	0.0570609	0.0392534	-0.0405507	-0.06696	-0.0141415
OTU_504	0.00596214	0.0379589	0.00475763	0.00457123	0.0994957	0.0924901	-0.094738	-0.156155	-0.0333211
OTU_1018	0.006139	0.0387619	0.0127775	0.00904185	0.00344747	0.00300814	0.00933006	0.00314207	0.0155181
OTU_1805	0.00640579	0.0397888	0.137068	0.113049	0.0225187	0.0159455	0.114549	0.0391365	0.189961
OTU_374	0.00637655	0.0399318	0.0628299	0.0337794	0.143318	0.0772714	-0.080488	-0.134667	-0.026309
OTU_337	0.00669103	0.0408956	0.0854678	0.0607002	0.0242215	0.0136116	0.0612462	0.0204185	0.102074
OTU_56	0.0066482	0.0409615	0.55505	0.417997	0.133839	0.0695132	0.42121	0.141795	0.700625
OTU_246	0.00680292	0.0412495	0.0316863	0.0170885	0.0805955	0.0480449	-0.0489091	-0.0819442	-0.015874
OTU_1281	0.00710161	0.0427215	0.0137957	0.0122113	0.0015921	0.00279539	0.0122036	0.0039853	0.0204219
OTU_94	0.00726046	0.0433359	0.00628606	0.00413714	0.0223551	0.0161094	-0.0160691	-0.0269522	-0.00518593
OTU_5351	0.0073847	0.0437358	0.00293121	0.00278333	0.0134009	0.0105195	-0.0104697	-0.0175846	-0.00335483
OTU_1306	0.00797555	0.0465139	0.0462838	0.046827	0.000636248	0.00164273	0.0456476	0.0145623	0.0767328
OTU_304	0.00797407	0.046863	0.0724206	0.0263241	0.164423	0.0934962	-0.0920027	-0.155407	-0.0285987
OTU_1038	0.00819223	0.0470591	0.0116402	0.0095161	0.00229054	0.00296529	0.00934966	0.00286298	0.0158363
OTU_901	0.00813997	0.0471132	0.0425635	0.0309905	0.012077	0.0097098	0.0304865	0.00935515	0.0516178
OTU_655	0.00835706	0.0476477	0.00361189	0.00320312	0.000464367	0.00109166	0.00314752	0.000951855	0.00534319
OTU_2384	0.00890986	0.0504232	0.00140313	0.00146778	0	0	0.00140313	0.000429084	0.00237718
OTU_73	0.0089968	0.0505408	0.126268	0.0595478	0.887987	0.797782	-0.761719	-1.29191	-0.231534
OTU_1236	0.0091928	0.0512649	0.0115462	0.00776923	0.00354305	0.00476248	0.00800319	0.00223623	0.0137701
OTU_6	0.00930618	0.0515211	6.72763	6.9223	0.160997	0.121937	6.56664	1.97248	11.1608
OTU_817	0.00947223	0.0516913	0.010482	0.0104018	0.000625581	0.00146563	0.0098564	0.00291767	0.0167951
OTU_333	0.00945887	0.0519897	0.0337327	0.0158438	0.330993	0.314206	-0.29726	-0.505911	-0.0886099
OTU_1088	0.00995978	0.0539665	0.00167083	0.00184471	0.00617002	0.00467697	-0.00449919	-0.00774319	-0.0012552
OTU_739	0.0101045	0.0543652	0.020502	0.0120253	0.0508854	0.0317442	-0.0303834	-0.0523216	-0.00844522
OTU_1091	0.0104562	0.0554761	0.0119994	0.0101333	0.00251107	0.00247107	0.00948832	0.00265505	0.0163216
OTU_213	0.0104242	0.0556927	0.0971207	0.081903	0.0207589	0.0133863	0.0763618	0.0216266	0.131097
OTU_801	0.0109633	0.0577652	0.00687028	0.0054702	0.0282197	0.0230038	-0.0213495	-0.0368492	-0.00584977
OTU_858	0.0110912	0.0580391	0.000378483	0.000861856	0.00592135	0.00601689	-0.00554286	-0.00955726	-0.00152847
OTU_142	0.0113047	0.0587539	0.0370258	0.0113647	0.0690503	0.0343566	-0.0320245	-0.0555285	-0.00852053
OTU_159	0.011787	0.0604379	0.0525459	0.037874	0.017885	0.00850165	0.0346609	0.00918561	0.0601362
OTU_1381	0.0117098	0.0604477	0.00911876	0.00726565	0.00231122	0.00291843	0.00680755	0.0017592	0.0118559
OTU_3	0.0120262	0.0612537	0.92329	0.287231	9.98853	10.0127	-9.06524	-15.7113	-2.41918
OTU_726	0.0121702	0.0615763	0.0108879	0.00668812	0.00361238	0.00574126	0.00727554	0.00175662	0.0127945
OTU_309	0.0124312	0.0624832	0.360002	0.398805	0.00119504	0.00324004	0.358807	0.0941465	0.623467
OTU_389	0.0126963	0.0633986	0	0	0.00587025	0.0065506	-0.00587025	-0.0102174	-0.00152312
OTU_267	0.013028	0.0646324	0.0725269	0.0448791	0.511227	0.4914	-0.438701	-0.765507	-0.111894
OTU_288	0.0134041	0.0660693	0.00282276	0.00279868	0.00942212	0.00723253	-0.00659936	-0.0116071	-0.00159162
OTU_350	0.0137289	0.0668084	0.08164	0.0689137	0.0205248	0.0119456	0.0611152	0.0150193	0.107211
OTU_694	0.0138752	0.0670926	0.019522	0.0115387	0.0419725	0.024296	-0.0224505	-0.039667	-0.00523399
OTU_542	0.0142391	0.0671521	0.00196581	0.00147518	0.0135193	0.0131534	-0.0115535	-0.0203109	-0.00279606
OTU_81	0.0137169	0.0671775	0.0419359	0.0443579	0.265321	0.251808	-0.223385	-0.391863	-0.0549074
OTU_7	0.0142027	0.0673966	0.0268506	0.0179851	0.0104152	0.00801026	0.0164354	0.00379703	0.0290738
OTU_251	0.0140639	0.0675776	0.175024	0.0573556	0.324801	0.166767	-0.149777	-0.264164	-0.0353893
OTU_47	0.0141579	0.0676038	0.108479	0.0885835	0.0300977	0.0199436	0.0783817	0.0187926	0.137971
OTU_410	0.0146089	0.0684736	0.00172988	0.00152204	0.00437525	0.00284221	-0.00264536	-0.0046979	-0.000592828
OTU_1000	0.0148059	0.068974	0.0116454	0.00811596	0.00403919	0.00459441	0.00760619	0.00168371	0.0135287
OTU_1481	0.0155698	0.0720929	0.0045416	0.00527023	0	0	0.0045416	0.00104416	0.00803905
OTU_450	0.0159735	0.0735168	0.0359768	0.00883606	0.0725396	0.0423347	-0.0365628	-0.0649848	-0.00814085
OTU_1350	0.0165661	0.0740148	0.000164502	0.000545591	0.00177832	0.00186592	-0.00161382	-0.00288146	-0.000346179
OTU_946	0.0165207	0.0742462	0.0164661	0.00567935	0.0367852	0.0236154	-0.0203191	-0.0362367	-0.00440156
OTU_368	0.0164671	0.0744428	0.00443858	0.00485385	0.0435009	0.0457517	-0.0390623	-0.0695127	-0.00861184
OTU_12084	0.0162734	0.0744485	0	0	0.00283939	0.00332366	-0.00283939	-0.00504505	-0.000633738
OTU_173	0.0164339	0.0747352	0.102222	0.105692	0.0116064	0.019361	0.0906161	0.0198526	0.16138
OTU_175	0.0175424	0.0757196	0.202571	0.153614	0.0723004	0.0319939	0.130271	0.0271454	0.233396
OTU_968	0.017277	0.0758599	0.0387085	0.0144728	0.0236225	0.0129365	0.015086	0.00293913	0.0272329
OTU_991	0.0170926	0.0759232	0.001101	0.00214605	0.0165668	0.0182404	-0.0154658	-0.0276141	-0.00331754
OTU_1293	0.0171966	0.0759435	0.0118783	0.0108864	0.00255761	0.00291269	0.00932065	0.00195431	0.016687
OTU_662	0.0177092	0.0760104	0.00362734	0.0044085	0.0216444	0.021287	-0.018017	-0.0323057	-0.00372835
OTU_36	0.017527	0.0760832	0.0120076	0.0067466	0.0685272	0.0670334	-0.0565196	-0.101121	-0.0119181
OTU_856	0.0174833	0.0763271	0.0111184	0.00566538	0.0400925	0.0342449	-0.028974	-0.0518637	-0.00608441
OTU_439	0.0181181	0.0764765	0.0153562	0.00876952	0.178917	0.195538	-0.16356	-0.29339	-0.0337304
OTU_558	0.0183	0.0768198	0.0015007	0.00206924	0.0102157	0.0103699	-0.00871504	-0.0156698	-0.00176023
OTU_486	0.0180997	0.0768232	0.00791739	0.00560722	0.0228836	0.0175355	-0.0149662	-0.0269373	-0.0029951
OTU_1572	0.0180497	0.077039	0	0	0.00344751	0.00411971	-0.00344751	-0.00618145	-0.000713584
OTU_1030	0.0190338	0.078182	0.00960334	0.00978509	0.00139108	0.00260824	0.00821226	0.00159211	0.0148324
OTU_17	0.0189862	0.0784081	0.230291	0.151265	0.0983886	0.0714289	0.131902	0.0247983	0.239006
OTU_1530	0.0189557	0.0787073	0.00647311	0.00653497	0.00100545	0.00149779	0.00546766	0.0010694	0.00986591
OTU_802	0.0189557	0.0791374	0.000226505	0.000751231	0.00551712	0.00637015	-0.00529062	-0.00953327	-0.00104796
OTU_107	0.0194653	0.0795267	0.0192631	0.0162787	0.0056521	0.00443509	0.013611	0.00258763	0.0246344
OTU_4753	0.019708	0.0796663	1.46967	1.78158	0.00518827	0.00670524	1.46449	0.282185	2.64679
OTU_187	0.0196841	0.079993	0.0661602	0.0272625	0.116322	0.0579477	-0.0501622	-0.0911715	-0.00915282
OTU_131	0.0201159	0.0800444	0.0874845	0.0348906	0.261074	0.211022	-0.17359	-0.314638	-0.0325417
OTU_186	0.0203498	0.0801406	0.000298804	0.000991019	0.00258919	0.00272594	-0.00229039	-0.00416788	-0.000412895
OTU_795	0.0200541	0.0802164	0.0173876	0.00548349	0.0354608	0.0217961	-0.0180732	-0.0327871	-0.00335934
OTU_143	0.0203263	0.0804628	0.00463637	0.0057387	0.016849	0.0144368	-0.0122127	-0.0222336	-0.00219176
OTU_1199	0.0200352	0.0805626	0.0210214	0.0205852	0.00389601	0.00572753	0.0171254	0.00317308	0.0310778
OTU_1471	0.0206645	0.0809626	0.0037564	0.00398113	0.000426432	0.00141431	0.00332997	0.000592839	0.0060671
OTU_1223	0.0207785	0.0809937	0.011045	0.0100079	0.00278865	0.00269559	0.00825632	0.00148254	0.0150301
OTU_586	0.021308	0.0826362	0	0	0.00273869	0.00338594	-0.00273869	-0.00498568	-0.000491707
OTU_452	0.0219318	0.0842006	0.00224851	0.00261458	0.0202924	0.0223874	-0.0180439	-0.0329533	-0.00313447
OTU_371	0.0220551	0.0842503	0.00917434	0.0109962	0.000336514	0.00075749	0.00883782	0.00153156	0.0161441
OTU_917	0.021886	0.084449	0.000155982	0.000517333	0.00292001	0.00342181	-0.00276403	-0.00504844	-0.000479622
OTU_104	0.0227254	0.0863792	0.346656	0.0806312	0.533043	0.227118	-0.186387	-0.342528	-0.0302452
OTU_10301	0.0234128	0.0885515	0.0170207	0.00875699	0.0089128	0.00662163	0.00810791	0.00121333	0.0150025
OTU_591	0.0240709	0.0905918	0.00762208	0.0043863	0.0604307	0.0669405	-0.0528086	-0.0972809	-0.00833636
OTU_1198	0.0244444	0.090658	0.0140126	0.0135564	0.00308883	0.0045509	0.0109238	0.00164063	0.020207
OTU_2913	0.0243601	0.0907861	0	0	0.00123819	0.00157485	-0.00123819	-0.0022833	-0.00019309
OTU_60	0.0242909	0.0909717	0.312746	0.238773	2.09931	2.26609	-1.78657	-3.29472	-0.278414
OTU_83	0.0248628	0.0917642	0.000453009	0.00150246	0.0153937	0.0190639	-0.0149407	-0.0276122	-0.00226917
OTU_907	0.0252834	0.0928679	0.0065301	0.00582202	0.00165853	0.00305245	0.00487156	0.000682578	0.00906054
OTU_361	0.0254462	0.0930186	0.0137038	0.0118238	0.0560934	0.0538788	-0.0423896	-0.0786078	-0.00617138
OTU_381	0.0268173	0.0939835	0.0038546	0.00378924	0.000820282	0.00152441	0.00303432	0.00040106	0.00566758
OTU_276	0.0266672	0.0943229	0.0180865	0.0147795	0.0742266	0.0721781	-0.0561401	-0.104576	-0.00770406
OTU_647	0.0267936	0.0943333	0.00631029	0.00344795	0.0312442	0.0323023	-0.024934	-0.0464338	-0.00343409
OTU_293	0.026095	0.094486	0.0603833	0.0362158	0.360947	0.387356	-0.300564	-0.558203	-0.0429251
OTU_1340	0.0271095	0.0945738	0.00383608	0.00423034	0.000528161	0.00119246	0.00330792	0.000438982	0.00617686
OTU_1324	0.0260149	0.0946447	0.00705933	0.00551638	0.00256505	0.0024764	0.00449429	0.000614087	0.00837449
OTU_1524	0.0272631	0.0946773	0.00184692	0.00240741	0	0	0.00184692	0.000249308	0.00344452
OTU_233	0.0266454	0.0946842	0.0280733	0.0141248	0.0831904	0.0708858	-0.0551171	-0.102657	-0.00757732
OTU_888	0.026557	0.0948109	0.0082204	0.00500229	0.027155	0.0243201	-0.0189346	-0.0352566	-0.00261267
OTU_449	0.0265245	0.0951394	0.00185523	0.00166192	0.176941	0.226842	-0.175086	-0.325625	-0.0245463
OTU_57	0.026503	0.0955108	0.0499363	0.0245379	0.231603	0.234814	-0.181666	-0.337935	-0.0253975
OTU_1156	0.0279493	0.096186	0.0125528	0.0153496	0.0008205	0.00143689	0.0117323	0.00152289	0.0219417
OTU_396	0.0278307	0.0962112	0.0122557	0.012507	0.00248153	0.00394513	0.00977417	0.00124273	0.0183056
OTU_336	0.0288042	0.0973736	0.0628687	0.0829553	0	0	0.0628687	0.00781778	0.11792
OTU_13506	0.028603	0.0975568	0.0101827	0.011472	0.00142499	0.00187819	0.00875767	0.00109086	0.0164245
OTU_675	0.0287358	0.0975742	0.0465143	0.0275837	0.197891	0.198826	-0.151377	-0.283986	-0.018767
OTU_224	0.028564	0.0978604	0.0107297	0.00982913	0.00306002	0.00333458	0.0076697	0.000934154	0.0144053
OTU_1158	0.0293555	0.0983667	0.00278918	0.00339226	0.0132808	0.0137118	-0.0104917	-0.0197426	-0.00124068
OTU_1224	0.0292966	0.0986019	0.00361796	0.00279452	0.00122233	0.00189355	0.00239563	0.000267919	0.00452334
OTU_2142	0.0297038	0.0990993	0.00476241	0.00436938	0.00124435	0.0022126	0.00351805	0.000392162	0.00664394
OTU_572	0.0300492	0.0993835	0.00189389	0.00222657	0.0186579	0.0222844	-0.016764	-0.0315907	-0.00193736
OTU_1377	0.0309324	0.0997145	0.00680568	0.00351632	0.0221848	0.020488	-0.0153791	-0.0290812	-0.00167699
OTU_24	0.0300231	0.0997289	0.649207	0.886494	11.4526	14.3771	-10.8034	-20.3538	-1.25312
OTU_292	0.0308992	0.10003	0.0885636	0.0328665	0.0559213	0.0335168	0.0326423	0.00328881	0.0619959
OTU_11397	0.0303974	0.100102	0.000179563	0.000595543	0.0046357	0.00593886	-0.00445614	-0.00840755	-0.000504717
OTU_894	0.0315374	0.100394	0	0	0.00325217	0.00438016	-0.00325217	-0.00615895	-0.0003454
OTU_703	0.0308848	0.100408	0	0	0.00142895	0.00191541	-0.00142895	-0.00270006	-0.000157844
OTU_117	0.0308186	0.100622	0.0797632	0.0333164	0.130398	0.062937	-0.0506346	-0.0959932	-0.00527609
OTU_201	0.0306875	0.100623	0.15043	0.110504	1.22039	1.4303	-1.06996	-2.0206	-0.119319
OTU_367	0.0315277	0.100783	0.133491	0.0550675	0.0868007	0.0378848	0.0466903	0.00458314	0.0887975
OTU_1141	0.0319372	0.100826	0.00167422	0.00226143	0	0	0.00167422	0.000173486	0.00317495
OTU_308	0.0320806	0.100862	0.0421888	0.0311511	0.229227	0.252052	-0.187038	-0.354971	-0.0191059
OTU_72	0.0318259	0.100892	0.123541	0.130582	0.96761	1.13592	-0.844069	-1.60048	-0.0876601
OTU_706	0.0315161	0.101169	0.00329209	0.00349929	0.00059699	0.00133492	0.0026951	0.00027529	0.00511491
OTU_13129	0.0330848	0.103593	0.0096416	0.00620671	0.0533608	0.0593922	-0.0437192	-0.0832447	-0.00419373
OTU_2332	0.0332279	0.103617	0.00285239	0.0016444	0.0200675	0.0234413	-0.0172151	-0.032791	-0.00163928
OTU_976	0.0337108	0.104695	0.00465332	0.00569727	0.000453148	0.00107967	0.00420018	0.000383242	0.00801711
OTU_921	0.0338783	0.10479	0.00650035	0.00797139	0.0786142	0.098602	-0.0721138	-0.137659	-0.00656905
OTU_905	0.0345578	0.10646	0.00387503	0.00301394	0.00955113	0.00748626	-0.0056761	-0.0108789	-0.000473303
OTU_341	0.0347382	0.106586	0.0287395	0.0246914	0.010186	0.00905197	0.0185535	0.00153592	0.0355711
OTU_640	0.0361205	0.109508	0.0170606	0.0133474	0.00666617	0.007141	0.0103944	0.000757025	0.0200318
OTU_474	0.0360133	0.109618	0.00310995	0.00321364	0.0160898	0.0178939	-0.0129798	-0.0249561	-0.00100357
OTU_1055	0.0358716	0.109624	0.00210666	0.00292363	0	0	0.00210666	0.000166476	0.00404684
OTU_164	0.0367374	0.110938	0.00779608	0.00681444	0.0209185	0.0176094	-0.0131224	-0.0253151	-0.000929722
OTU_432	0.0370779	0.111526	0.202211	0.281476	0.000975502	0.00184988	0.201235	0.0144396	0.388031
OTU_920	0.0378374	0.113364	0.00154015	0.002916	0.00743846	0.00800791	-0.00589832	-0.0114145	-0.000382162
OTU_1663	0.038555	0.114615	0.00149272	0.00209533	0.00754937	0.00842084	-0.00605665	-0.0117391	-0.00037422
OTU_231	0.0384358	0.114707	0.217408	0.160303	1.35087	1.59539	-1.13346	-2.19496	-0.0719606
OTU_2329	0.0391976	0.116073	0.00336643	0.00561514	0.0747898	0.101175	-0.0714234	-0.138619	-0.00422799
OTU_184	0.0397344	0.117209	0.0673313	0.0611947	0.0232729	0.0185624	0.0440584	0.00240652	0.0857102
OTU_195	0.0401083	0.117857	0.0133993	0.00841732	0.00684174	0.00508557	0.00655755	0.000330106	0.012785
OTU_686	0.0406611	0.119023	0.00865867	0.00612202	0.0037285	0.00426624	0.00493017	0.000231621	0.00962871
OTU_349	0.0408347	0.119075	0.00244897	0.002446	0.0103649	0.0111995	-0.00791592	-0.0154434	-0.000388401
OTU_1505	0.041288	0.119939	0.00807818	0.00735291	0.00277724	0.00263947	0.00530093	0.000241615	0.0103603
OTU_310	0.041873	0.120721	0.105819	0.0347308	0.0701235	0.0422144	0.0356953	0.00143961	0.0699509
OTU_3491	0.0422218	0.120815	0.0518967	0.0431438	0.233037	0.259713	-0.18114	-0.354746	-0.00753434
OTU_774	0.0417898	0.120937	0.0159478	0.012913	0.0580807	0.0599651	-0.0421329	-0.0824225	-0.00184328
OTU_387	0.0421509	0.121065	0.0203175	0.010225	0.11664	0.138813	-0.0963228	-0.188571	-0.00407449
OTU_464	0.0428745	0.12177	0.00129006	0.00160998	0.000150481	0.000499089	0.00113958	4.24565e-05	0.00223671
OTU_1610	0.04284	0.122126	0.000600984	0.00151892	0.00677001	0.0088727	-0.00616903	-0.0121027	-0.000235328
OTU_1105	0.0437482	0.123791	0.000443745	0.00104343	0.0074732	0.0102116	-0.00702946	-0.0138244	-0.000234517
OTU_1257	0.0440409	0.12416	0.000919435	0.00134133	0	0	0.000919435	2.93014e-05	0.00180957
OTU_10110	0.0442281	0.124229	0.00153293	0.00235429	0.00856732	0.0101308	-0.00703439	-0.0138555	-0.000213228
OTU_518	0.0445244	0.124603	0.00103434	0.00151309	0	0	0.00103434	3.02167e-05	0.00203846
OTU_1025	0.0447298	0.124721	0.000922418	0.00135093	0	0	0.000922418	2.59104e-05	0.00181892
OTU_868	0.0449159	0.124785	0.00148135	0.00189055	0.000163405	0.000541954	0.00131794	3.48045e-05	0.00260108
OTU_2780	0.0451682	0.125031	0.00103387	0.00151789	0	0	0.00103387	2.6569e-05	0.00204118
OTU_954	0.0455826	0.125722	0.00452877	0.00686301	0.044961	0.0592982	-0.0404322	-0.0799208	-0.000943665
OTU_13481	0.0461174	0.12674	0.0103189	0.00765191	0.0494389	0.0574789	-0.03912	-0.0774407	-0.000799321
OTU_204	0.0463706	0.126979	0.0055138	0.00725776	0.0145112	0.0119235	-0.00899737	-0.0178337	-0.00016105
OTU_4249	0.047032	0.12833	0.268047	0.151289	0.732922	0.680671	-0.464875	-0.922591	-0.00715967
OTU_106	0.0481823	0.131001	0.16377	0.112242	0.0835084	0.0533061	0.0802617	0.000725652	0.159798
OTU_38	0.048788	0.132177	0.870138	0.618447	3.68935	4.1976	-2.81921	-5.62068	-0.0177403
OTU_9710	0.0495341	0.133725	0.00243741	0.00334055	0.0119052	0.014017	-0.00946775	-0.0189129	-2.25848e-05
OTU_411	0.0503444	0.135433	0.0126388	0.00744529	0.164619	0.229364	-0.15198	-0.304232	0.000271758
OTU_200	0.0507869	0.136145	0.0972836	0.0750264	0.336075	0.357053	-0.238791	-0.478543	0.000960449
OTU_799	0.0516739	0.137079	0.00416431	0.00411772	0.00120232	0.0022561	0.00296198	-2.40629e-05	0.00594802
OTU_1835	0.0519912	0.137444	0.0023034	0.00193352	0.000725686	0.00165232	0.00157771	-1.48777e-05	0.0031703
OTU_525	0.0514724	0.1375	0.019403	0.0199027	0.00573593	0.00761833	0.013667	-0.000100041	0.0274341
OTU_1245	0.0516534	0.137502	0.00613808	0.00844994	0.0342276	0.0422331	-0.0280895	-0.0564158	0.000236812
OTU_1303	0.0522679	0.137699	0	0	0.000976481	0.00148864	-0.000976481	-0.00196437	1.14106e-05
OTU_849	0.0526743	0.138293	0.0137239	0.00622368	0.0229451	0.0131955	-0.00922118	-0.0185628	0.000120408
OTU_7653	0.0537442	0.138718	0.0118437	0.0124702	0.0374676	0.0381831	-0.025624	-0.0517245	0.00047663
OTU_13961	0.0531726	0.139123	0.304175	0.207572	1.16796	1.31402	-0.863786	-1.74152	0.0139511
OTU_4650	0.0537278	0.139146	0.0524164	0.0358858	0.191704	0.212258	-0.139288	-0.28121	0.00263442
OTU_1191	0.0536743	0.13948	0	0	0.00182942	0.00280862	-0.00182942	-0.00369328	3.4436e-05
OTU_821	0.0536595	0.139918	0.000222501	0.000737953	0.00161391	0.00205904	-0.00139141	-0.002808	2.51828e-05
OTU_372	0.0555717	0.142952	0.00165138	0.00147771	0.00363668	0.00283594	-0.0019853	-0.00402364	5.30469e-05
OTU_762	0.0559931	0.143553	0.0279463	0.0350547	0.00504952	0.00790954	0.0228968	-0.000685511	0.0464792
OTU_240	0.056962	0.145548	0.00356943	0.00304448	0.0069811	0.00467773	-0.00341168	-0.00693506	0.000111712
OTU_27	0.058746	0.149607	4.00718	6.22427	0.0501265	0.115839	3.95706	-0.173869	8.08798
OTU_355	0.0591831	0.150219	0.000594255	0.00107841	0.0280602	0.0432872	-0.0274659	-0.0561968	0.00126502
OTU_11789	0.0594812	0.150476	0.223012	0.152849	0.9788	1.18756	-0.755788	-1.54729	0.0357097
OTU_2004	0.0598643	0.150945	0.00243922	0.00324307	0.000322385	0.00106923	0.00211683	-0.000101341	0.00433501
OTU_278	0.0608742	0.152986	0.0176756	0.00690832	0.0285551	0.0163885	-0.0108795	-0.0223233	0.000564349
OTU_2017	0.0622088	0.155828	0.00379824	0.0045601	0.000768739	0.00203141	0.0030295	-0.000175031	0.00623403
OTU_611	0.0627644	0.156706	0.00263579	0.0030312	0.0302851	0.0442413	-0.0276493	-0.0570442	0.00174566
OTU_12	0.0631936	0.157264	0.46983	0.743277	0.00676256	0.0121889	0.463068	-0.0302214	0.956357
OTU_914	0.0638442	0.157345	0.00778302	0.00521596	0.0146625	0.0102253	-0.00687947	-0.0142033	0.000444342
OTU_238	0.0637021	0.157503	0.0133231	0.0173628	0.00243466	0.00307322	0.0108885	-0.000729376	0.0225063
OTU_6852	0.0636569	0.157902	0.189477	0.254107	0.964135	1.23097	-0.774658	-1.60087	0.0515543
OTU_235	0.0652899	0.158354	0.199195	0.0512294	0.300164	0.158591	-0.100969	-0.209302	0.00736478
OTU_619	0.0647306	0.158507	0.00401718	0.00349237	0.0131279	0.0144779	-0.00911069	-0.0188702	0.000648845
OTU_659	0.0652738	0.158819	0.0249717	0.037221	0.00194445	0.00329923	0.0230273	-0.00172349	0.0477781
OTU_402	0.0647099	0.158966	0.00513274	0.00362476	0.0123768	0.0113591	-0.00724406	-0.0149977	0.000509589
OTU_1176	0.0651515	0.159028	0.00309048	0.00413144	0.000483769	0.00111581	0.00260671	-0.000189944	0.00540336
OTU_955	0.0667294	0.160824	0.000462432	0.00106454	0.00459801	0.00669295	-0.00413558	-0.00860673	0.000335572
OTU_598	0.0667167	0.161302	0.012824	0.011629	0.0581817	0.0734065	-0.0453577	-0.0943934	0.00367805
OTU_2032	0.0674745	0.1616	0.00304483	0.00381325	0.0005975	0.00152074	0.00244733	-0.000200361	0.00509503
OTU_1687	0.0674602	0.162074	0.0010115	0.00165407	0	0	0.0010115	-8.61756e-05	0.00210918
OTU_10862	0.0693819	0.165133	0.00535331	0.00532794	0.00191905	0.00236406	0.00343425	-0.000308059	0.00717657
OTU_6702	0.0691748	0.165155	0.810583	1.32441	0.00649646	0.00982039	0.804086	-0.074837	1.68301
OTU_1219	0.0696626	0.165286	0.0109715	0.0100025	0.00392581	0.00694498	0.00704565	-0.00062296	0.0147143
OTU_1609	0.072181	0.169681	0.00184618	0.00264278	0.00022351	0.000741298	0.00162267	-0.000169219	0.00341456
OTU_1259	0.0718081	0.16985	0.0217077	0.0138611	0.0078875	0.0197077	0.0138202	-0.00134617	0.0289866
OTU_7154	0.0721569	0.170148	0.0355296	0.0230569	0.143833	0.179734	-0.108303	-0.22809	0.0114835
OTU_3770	0.0728693	0.170251	0.000226505	0.000751231	0.00216804	0.00319372	-0.00194153	-0.00409269	0.000209627
OTU_92	0.0726877	0.170348	0.244211	0.15287	0.540099	0.479415	-0.295888	-0.62312	0.0313433
OTU_340	0.0750665	0.174318	0.00152854	0.00299055	0.005326	0.00590971	-0.00379745	-0.00802485	0.000429939
OTU_196	0.0750224	0.174747	0.118198	0.198403	0.000579863	0.00101815	0.117618	-0.0140476	0.249283
OTU_314	0.0765184	0.176617	0.00325553	0.00489365	0.000349438	0.00078333	0.00290609	-0.000363343	0.00617553
OTU_297	0.0763299	0.176715	0	0	0.00455606	0.00772523	-0.00455606	-0.0096827	0.000570571
OTU_7307	0.0770331	0.177269	0.0276469	0.0276181	0.0109395	0.00836353	0.0167074	-0.00208897	0.0355039
OTU_605	0.0795879	0.182598	0.00748785	0.00518276	0.00316212	0.00582918	0.00432573	-0.000555468	0.00920693
OTU_313	0.0800807	0.183179	0.00144366	0.00263842	0.00561429	0.00684779	-0.00417063	-0.00891014	0.000568887
OTU_626	0.0808441	0.184373	0.0202538	0.0146997	0.00986566	0.0116908	0.0103881	-0.00139068	0.022167
OTU_12991	0.0811924	0.184616	0.00159464	0.00162801	0.0040662	0.00405821	-0.00247156	-0.00529094	0.000347834
OTU_8	0.0817403	0.18531	0.46419	0.488768	9.78429	16.1309	-9.3201	-20.0274	1.38725
OTU_183	0.082208	0.185819	0.154708	0.1338	0.0757274	0.0367869	0.0789808	-0.0116595	0.169621
OTU_2158	0.0833453	0.187834	0	0	0.000639968	0.00111462	-0.000639968	-0.00137965	9.97158e-05
OTU_1083	0.0838559	0.187877	0.000752275	0.0013127	0	0	0.000752275	-0.000118865	0.00162341
OTU_2086	0.0837967	0.188296	0.147833	0.12706	0.530039	0.659226	-0.382206	-0.824008	0.0595971
OTU_1214	0.0846992	0.188659	0.0191835	0.0240192	0.00523158	0.00556111	0.013952	-0.00221861	0.0301225
OTU_93	0.0846233	0.189042	0.0403299	0.0368885	0.0189452	0.00794725	0.0213847	-0.00340045	0.0461698
OTU_1134	0.0856377	0.189096	0.00334431	0.00552631	0.000186033	0.000617001	0.00315827	-0.000520977	0.00683752
OTU_1423	0.085564	0.189481	0.00686774	0.0114632	0.000322385	0.00106923	0.00654535	-0.00107895	0.0141697
OTU_457	0.086571	0.189514	0.00056517	0.00099609	0	0	0.00056517	-9.58568e-05	0.0012262
OTU_182	0.0854339	0.189743	0	0	0.000756602	0.00132796	-0.000756602	-0.00163786	0.00012466
OTU_637	0.086545	0.190001	0.0236958	0.0119854	0.0121419	0.0175197	0.0115539	-0.00182111	0.0249289
OTU_575	0.0864692	0.190382	0.00955827	0.00481543	0.0162631	0.0111222	-0.0067048	-0.0144945	0.00108485
OTU_490	0.0877383	0.19152	0.0125008	0.0140068	0.00414707	0.00574755	0.00835378	-0.00139926	0.0181068
OTU_1765	0.0887827	0.192699	0.00751106	0.00467961	0.0156993	0.0140408	-0.00818821	-0.0177985	0.00142204
OTU_590	0.0885488	0.192739	0.00984681	0.0174279	0.161548	0.268936	-0.151701	-0.330365	0.0269636
OTU_1503	0.0905973	0.19608	0.00203163	0.00298126	0.000302667	0.00100383	0.00172897	-0.000312948	0.00377088
OTU_857	0.0928447	0.200377	0.00178373	0.00188806	0.0135639	0.0211784	-0.0117802	-0.0258635	0.00230313
OTU_222	0.0935299	0.200721	0.012325	0.0135239	0.0352008	0.0398164	-0.0228758	-0.0501628	0.00441113
OTU_1539	0.0934282	0.201068	0.000684411	0.00123599	0	0	0.000684411	-0.000135822	0.00150464
OTU_1587	0.096238	0.205955	0.00773956	0.00738472	0.0166484	0.0150018	-0.00890882	-0.0195945	0.00177687
OTU_446	0.0986792	0.210003	0.000616767	0.00138283	0.00204481	0.00234057	-0.00142804	-0.00315118	0.000295096
OTU_206	0.0985061	0.21022	0.00305245	0.00288872	0.00970498	0.0119983	-0.00665253	-0.0147401	0.00143503
OTU_924	0.0998314	0.211278	0.00198074	0.00232353	0.00475964	0.00473707	-0.0027789	-0.00615128	0.000593484
OTU_2914	0.0996825	0.211548	0.000993402	0.00183266	0	0	0.000993402	-0.000222792	0.0022096
OTU_211	0.100309	0.211702	0.165522	0.0484421	0.234317	0.120599	-0.0687948	-0.15259	0.0150005
OTU_193	0.101792	0.21424	0.03871	0.0128614	0.0552582	0.0287757	-0.0165482	-0.036778	0.00368156
OTU_160	0.102638	0.215427	0.00419315	0.0100477	0.0227583	0.0335882	-0.0185651	-0.04141	0.00427977
OTU_1053	0.104504	0.218742	0.00349001	0.00287221	0.00853301	0.00915103	-0.005043	-0.0112834	0.0011974
OTU_2176	0.106803	0.222337	0.001064	0.00200928	0	0	0.001064	-0.000269403	0.0023974
OTU_6363	0.106515	0.222343	0.00565747	0.00567988	0.00233823	0.0030722	0.00331924	-0.000789908	0.0074284
OTU_3140	0.108826	0.225931	0.000765193	0.00187413	0.00358402	0.00512389	-0.00281883	-0.00634961	0.000711957
OTU_1710	0.110307	0.228386	0.0010075	0.00122112	0.0328599	0.0608185	-0.0318524	-0.0722171	0.00851219
OTU_66	0.111551	0.230337	0.00744277	0.00632006	0.017483	0.0185126	-0.0100403	-0.0227317	0.00265118
OTU_1520	0.111986	0.230613	0.00201114	0.00306238	0.000373991	0.000855187	0.00163715	-0.000438823	0.00371313
OTU_787	0.11311	0.232302	0.00427431	0.00463758	0.00153302	0.00289169	0.00274128	-0.000714909	0.00619747
OTU_462	0.114488	0.2345	0.0282993	0.0100054	0.0392495	0.0193595	-0.0109503	-0.0248461	0.00294556
OTU_1402	0.116327	0.236997	0.0135526	0.0113888	0.00676371	0.00759698	0.0067889	-0.00184528	0.0154231
OTU_732	0.116293	0.237561	0.00080349	0.00210065	0.0392684	0.0748165	-0.0384649	-0.0881249	0.011195
OTU_520	0.119996	0.243822	0.00842011	0.0102192	0.00261549	0.00585674	0.00580462	-0.00167113	0.0132804
OTU_574	0.122774	0.248804	0.0437013	0.0233818	0.0640038	0.0345572	-0.0203025	-0.0466033	0.00599834
OTU_1204	0.125497	0.25365	0.000155982	0.000517333	0.00161876	0.00289436	-0.00146278	-0.00339979	0.000474233
OTU_91	0.126555	0.255114	0.00244539	0.00180607	0.00114683	0.00202149	0.00129856	-0.000397711	0.00299484
OTU_1513	0.127726	0.256122	0.00569523	0.00532604	0.0446232	0.0782514	-0.0389279	-0.0909192	0.0130633
OTU_150	0.127599	0.256542	0.00226675	0.00309159	0.0005975	0.00152074	0.00166925	-0.000532623	0.00387113
OTU_407	0.130849	0.261015	0.0485734	0.017146	0.0684497	0.0375819	-0.0198763	-0.0463651	0.00661251
OTU_698	0.130695	0.26139	0.0125336	0.00943714	0.0069885	0.00686724	0.00554508	-0.00179317	0.0128833
OTU_864	0.132024	0.262673	0.00740425	0.00633239	0.00304896	0.00671927	0.00435529	-0.00141922	0.0101298
OTU_260	0.133242	0.264408	0.0102557	0.00639259	0.0173622	0.0134438	-0.00710654	-0.0166347	0.00242159
OTU_180	0.134757	0.26672	0.0503389	0.0335904	0.0790721	0.0509314	-0.0287332	-0.0672289	0.00976251
OTU_1431	0.13638	0.268542	0.0142264	0.0116706	0.0288481	0.0284655	-0.0146217	-0.0344408	0.00519735
OTU_971	0.136292	0.269062	0.0128589	0.0107674	0.00565389	0.0110842	0.00720498	-0.00245825	0.0168682
OTU_1295	0.139248	0.273485	0.00511809	0.00513562	0.00869371	0.0057721	-0.00357561	-0.00841047	0.00125924
OTU_777	0.142762	0.277532	0.0236322	0.0272423	0.0103062	0.00762932	0.013326	-0.00514383	0.0317957
OTU_945	0.143331	0.277932	0.0191518	0.0267136	0.00629583	0.00509833	0.012856	-0.00504353	0.0307555
OTU_133	0.142733	0.278184	0.0688533	0.0426086	0.121256	0.103782	-0.0524024	-0.124671	0.0198661
OTU_1270	0.142207	0.278579	0.00127264	0.00191429	0.00400801	0.00550028	-0.00273537	-0.00651126	0.00104052
OTU_2553	0.142705	0.27884	0.00207979	0.00418289	0.0571852	0.115715	-0.0551054	-0.131922	0.0217111
OTU_8543	0.14568	0.28177	0.000179563	0.000595543	0.00134653	0.00241981	-0.00116697	-0.00279925	0.000465312
OTU_10212	0.146346	0.282344	0.000525308	0.0011879	0.00181609	0.00253594	-0.00129078	-0.00308439	0.000502839
OTU_10423	0.149347	0.287408	0.00443991	0.00576532	0.0134461	0.0186265	-0.00900617	-0.0216982	0.00368584
OTU_1049	0.149876	0.287702	0.00801718	0.00724124	0.0162593	0.0164975	-0.00824209	-0.0198148	0.00333067
OTU_567	0.151599	0.289555	0.00914413	0.0128662	0.00294378	0.00413491	0.00620035	-0.00258583	0.0149865
OTU_961	0.151489	0.29007	0.00183659	0.00341364	0.00022351	0.000741298	0.00161308	-0.00068099	0.00390716
OTU_1027	0.153013	0.290801	0.00171703	0.00205903	0.000602491	0.00139117	0.00111454	-0.000451927	0.00268101
OTU_290	0.152796	0.291112	0.00359598	0.00357326	0.00166476	0.00239677	0.00193121	-0.00078184	0.00464427
OTU_429	0.153856	0.291677	0.00257741	0.00395617	0.011707	0.0194831	-0.0091296	-0.0222015	0.00394228
OTU_421	0.154987	0.29237	0.040574	0.0141386	0.0559298	0.0309798	-0.0153558	-0.0371921	0.00648052
OTU_1078	0.155629	0.292858	0.00950305	0.0125313	0.0385134	0.0622153	-0.0290103	-0.0707451	0.0127244
OTU_194	0.154959	0.293041	0.0405439	0.0326321	0.083498	0.0889275	-0.042954	-0.104248	0.0183403
OTU_760	0.157028	0.294043	0.00169873	0.00151898	0.00401965	0.00489756	-0.00232092	-0.00565848	0.00101664
OTU_127	0.156739	0.294222	0.27048	0.251739	0.151697	0.0720826	0.118784	-0.0520654	0.289633
OTU_843	0.162002	0.302615	0.0133325	0.0114516	0.030812	0.0373952	-0.0174795	-0.0429454	0.00798639
OTU_931	0.164318	0.306193	0.000394127	0.000895616	0.00172523	0.00286028	-0.0013311	-0.00328136	0.000619161
OTU_447	0.166624	0.306749	0.000627807	0.00140577	0	0	0.000627807	-0.000305091	0.00156071
OTU_1334	0.16706	0.306813	0	0	0.000349438	0.00078333	-0.000349438	-0.000869273	0.000170397
OTU_2351	0.166409	0.307092	0	0	0.000621639	0.00139118	-0.000621639	-0.00154486	0.00030158
OTU_4814	0.166345	0.307717	0.000566405	0.00126736	0	0	0.000566405	-0.000274645	0.00140746
OTU_485	0.166275	0.308336	0	0	0.00263362	0.00589183	-0.00263362	-0.00654357	0.00127632
OTU_3844	0.166169	0.308889	0.000586567	0.00131188	0	0	0.000586567	-0.000284027	0.00145716
OTU_606	0.169211	0.309275	0.0169454	0.0061388	0.0278985	0.0241184	-0.0109531	-0.0272415	0.00533536
OTU_1529	0.169057	0.309735	0.00053681	0.00120955	0	0	0.00053681	-0.000265872	0.00133949
OTU_3477	0.170924	0.31018	0.204134	0.292519	0.0736259	0.0487529	0.130508	-0.0650359	0.326052
OTU_1483	0.170614	0.310355	0.00041757	0.000944625	0	0	0.00041757	-0.000209304	0.00104444
OTU_98	0.170247	0.310427	0.00560744	0.00558775	0.00988705	0.00825007	-0.00427961	-0.0105603	0.00200112
OTU_544	0.174022	0.31283	0.0265719	0.0437531	0.00683365	0.0123644	0.0197382	-0.00993776	0.0494142
OTU_736	0.172979	0.313166	0	0	0.000557236	0.00126819	-0.000557236	-0.00139883	0.000284361
OTU_783	0.173895	0.313338	0.00117228	0.00233041	0.00450465	0.00732767	-0.00333237	-0.00833321	0.00166846
OTU_493	0.174849	0.313579	0	0	0.000373991	0.000855187	-0.000373991	-0.000941511	0.00019353
OTU_1441	0.173762	0.313839	0.000402509	0.000917869	0	0	0.000402509	-0.00020661	0.00101163
OTU_2400	0.175996	0.314896	0.000453335	0.00103962	0	0	0.000453335	-0.000236581	0.00114325
OTU_78	0.178159	0.318022	0.239797	0.453281	1.22525	2.23852	-0.985448	-2.48725	0.516355
OTU_2006	0.179101	0.318959	0	0	0.0004887	0.0011295	-0.0004887	-0.00123826	0.000260858
OTU_110	0.180415	0.319067	0.134496	0.178945	0.244187	0.192636	-0.10969	-0.274148	0.0547678
OTU_1026	0.18002	0.319107	0.00524092	0.00648478	0.00222851	0.00291773	0.00301241	-0.00155023	0.00757506
OTU_4976	0.179865	0.319574	0.000747809	0.00131222	0.000150481	0.000499089	0.000597328	-0.000309852	0.00150451
OTU_721	0.181863	0.320886	0.0028139	0.00496679	0.000639968	0.00111462	0.00217393	-0.00116687	0.00551474
OTU_806	0.182386	0.321067	0.00714963	0.0143675	0.000962353	0.00140463	0.00618728	-0.00337086	0.0157454
OTU_484	0.183919	0.321543	0.000457136	0.00106929	0	0	0.000457136	-0.000252466	0.00116674
OTU_735	0.183557	0.321646	0.0107036	0.00624897	0.00568337	0.0102938	0.0050202	-0.00260373	0.0126441
OTU_237	0.184505	0.321831	0.068053	0.138762	0.00866065	0.011742	0.0593923	-0.0328631	0.151648
OTU_533	0.183263	0.321868	0.0736505	0.0386268	0.123324	0.110973	-0.049673	-0.125855	0.0265091
OTU_232	0.185127	0.322181	0.000463305	0.00108696	0	0	0.000463305	-0.000258025	0.00118464
OTU_259	0.186502	0.323101	0.0322666	0.0235287	0.0212678	0.0121094	0.0109988	-0.0058779	0.0278755
OTU_76	0.186222	0.32335	0.0154536	0.026053	0.0653617	0.11522	-0.0499082	-0.127425	0.0276086
OTU_805	0.188529	0.325874	0.00955304	0.00560165	0.00638646	0.00533921	0.00316658	-0.00167297	0.00800613
OTU_404	0.190334	0.32825	0.677241	1.57796	0.0130674	0.0366169	0.664174	-0.383137	1.71148
OTU_842	0.193624	0.332423	0.00639267	0.00465444	0.00346423	0.00554078	0.00292844	-0.00160422	0.0074611
OTU_3646	0.194508	0.332448	0	0	0.000716192	0.00171926	-0.000716192	-0.00185713	0.000424746
OTU_1068	0.193213	0.332465	0.000476014	0.00157876	0.00195106	0.00323672	-0.00147505	-0.0037774	0.000827309
OTU_1228	0.194307	0.332849	0.00950556	0.0114284	0.004511	0.00409837	0.00499457	-0.00286834	0.0128575
OTU_913	0.197459	0.336739	0.0110762	0.00766128	0.0236884	0.0297512	-0.0126122	-0.0327134	0.00748901
OTU_839	0.198283	0.337391	0.00246922	0.00304369	0.00111283	0.00139013	0.00135638	-0.000789195	0.00350196
OTU_829	0.199116	0.338055	0.0126097	0.0101191	0.0463359	0.0813975	-0.0337262	-0.0879608	0.0205084
OTU_254	0.199633	0.338182	0.0785536	0.133214	0.0236381	0.00951863	0.0549155	-0.0336046	0.143436
OTU_390	0.204817	0.346195	0.0752236	0.0293496	0.134863	0.144509	-0.0596398	-0.156596	0.0373168
OTU_690	0.206657	0.347767	0.000581673	0.00130125	0.00159597	0.00221252	-0.0010143	-0.00264157	0.000612983
OTU_427	0.206427	0.348147	0.0948667	0.0960032	0.0542512	0.0329933	0.0406154	-0.0252308	0.106462
OTU_3305	0.208674	0.350388	0.117809	0.28877	0.00151334	0.00501917	0.116296	-0.0753528	0.307945
OTU_1016	0.209374	0.350794	0.000575526	0.0019088	0.00291046	0.0055575	-0.00233494	-0.00614653	0.00147666
OTU_1070	0.21238	0.354276	0.000179563	0.000595543	0.000933984	0.00181516	-0.000754421	-0.00199556	0.000486715
OTU_262	0.212166	0.354693	0.0065784	0.00717941	0.0111067	0.00919701	-0.00452835	-0.0118489	0.00279225
OTU_210	0.213935	0.356092	0.0358184	0.0788417	0.00443286	0.00384963	0.0313855	-0.0209676	0.0837386
OTU_744	0.217072	0.359745	0.00484105	0.00422905	0.00780104	0.00642217	-0.00295999	-0.00781212	0.00189214
OTU_280	0.216898	0.360239	0.00488973	0.00737902	0.00886927	0.00730304	-0.00397954	-0.0104714	0.00251228
OTU_409	0.220334	0.364362	0.00882222	0.00914441	0.004893	0.00456615	0.00392922	-0.00259843	0.0104569
OTU_1163	0.223242	0.364438	0.0404587	0.0235572	0.0816276	0.103729	-0.0411689	-0.110963	0.0286256
OTU_299	0.223809	0.364584	0.133699	0.0436412	0.238452	0.266779	-0.104753	-0.283042	0.0735358
OTU_494	0.222515	0.36481	0.0115819	0.00849017	0.0166859	0.0104547	-0.00510397	-0.013546	0.00333806
OTU_1309	0.223112	0.365005	0.00342875	0.00392252	0.00164672	0.00257592	0.00178204	-0.0011794	0.00474347
OTU_1770	0.222447	0.365483	0.00317076	0.00323661	0.00143323	0.00325426	0.00173753	-0.00113243	0.00460749
OTU_502	0.221531	0.36555	0.0142931	0.0213102	0.0791606	0.164964	-0.0648674	-0.174817	0.0450825
OTU_641	0.222068	0.365646	0.00240699	0.00244612	0.00124893	0.00182036	0.00115806	-0.000757707	0.00307383
OTU_1496	0.224942	0.36565	0.00212935	0.00549277	0	0	0.00212935	-0.00151577	0.00577448
OTU_2	0.226534	0.367457	0.13332	0.0806921	0.0975925	0.0495257	0.0357274	-0.0241863	0.0956411
OTU_289	0.228642	0.369308	0.0228177	0.0142623	0.0435887	0.0525441	-0.020771	-0.0563465	0.0148046
OTU_875	0.228231	0.369425	0.0137477	0.00572316	0.0191529	0.0130749	-0.00540518	-0.0145741	0.00376371
OTU_891	0.230767	0.371171	0.00459494	0.00597134	0.0020893	0.00297882	0.00250564	-0.0017563	0.00676759
OTU_28	0.231548	0.371645	0.0759983	0.022391	0.104484	0.0719016	-0.0284854	-0.0774956	0.0205248
OTU_695	0.23076	0.371942	0.0159989	0.012838	0.0101926	0.00880371	0.00580638	-0.00400117	0.0156139
OTU_65	0.233181	0.372699	0.255691	0.115334	0.188457	0.140398	0.0672334	-0.0466297	0.181096
OTU_879	0.232722	0.372746	0.00944406	0.0178591	0.0540144	0.115987	-0.0445703	-0.122021	0.0328808
OTU_3809	0.234216	0.373572	0.037579	0.012203	0.0470282	0.0222903	-0.00944914	-0.0256109	0.00671264
OTU_1178	0.235578	0.374961	0.00111328	0.00248977	0.00295406	0.00430304	-0.00184078	-0.00499478	0.00131322
OTU_1482	0.236499	0.375645	0.000460508	0.00103043	0.00139137	0.00228399	-0.000930866	-0.00253841	0.000676678
OTU_2753	0.237729	0.376816	0.00110753	0.00294188	0	0	0.00110753	-0.000844768	0.00305982
OTU_346	0.238411	0.377115	0.102569	0.0426515	0.164882	0.161396	-0.0623129	-0.171468	0.0468427
OTU_948	0.241067	0.380526	0.0140902	0.0173854	0.00601147	0.0138172	0.00807876	-0.00584859	0.0220061
OTU_354	0.241604	0.380588	0.0471223	0.0936987	0.0120748	0.00728698	0.0350476	-0.0272299	0.0973251
OTU_863	0.242492	0.381201	0.00234568	0.00545461	0.008345	0.0153506	-0.00599931	-0.0165534	0.0045548
OTU_295	0.244279	0.383222	0.000755939	0.00136099	0.00245884	0.00442745	-0.0017029	-0.0047186	0.0013128
OTU_915	0.247068	0.386012	0.0135641	0.01998	0.00606728	0.00428658	0.00749678	-0.00592623	0.0209198
OTU_881	0.246654	0.386155	0.0943627	0.206456	0.0178207	0.0231473	0.076542	-0.0609142	0.213998
OTU_1618	0.250995	0.391347	0.00423033	0.00670906	0.0120663	0.0205887	-0.00783599	-0.0219077	0.00623573
OTU_306	0.252213	0.392446	0.0241473	0.0274943	0.0561412	0.0842828	-0.031994	-0.0896024	0.0256145
OTU_252	0.253524	0.393684	0.0778123	0.0819974	0.046452	0.0300056	0.0313603	-0.0251448	0.0878653
OTU_624	0.257905	0.399674	0.0152809	0.00752766	0.0114601	0.00789694	0.0038208	-0.00300206	0.0106437
OTU_438	0.259214	0.400889	0.0459391	0.0238151	0.0275343	0.046483	0.0184048	-0.014912	0.0517215
OTU_214	0.261268	0.402436	0.120453	0.310944	0.00938774	0.009081	0.111066	-0.0953291	0.31746
OTU_49	0.261009	0.40285	1.17966	3.2729	0.0103387	0.010527	1.16933	-1.00265	3.3413
OTU_1242	0.264185	0.406111	0.00263307	0.0020861	0.00434183	0.00442671	-0.00170876	-0.00484224	0.00142472
OTU_436	0.264992	0.406534	0.000320484	0.000716927	0.00103166	0.00190105	-0.000711178	-0.00202447	0.000602116
OTU_34	0.26812	0.40887	0.0103295	0.0293718	0	0	0.0103295	-0.00916224	0.0298213
OTU_704	0.267237	0.409157	0.00882678	0.00866575	0.0126866	0.00715175	-0.00385987	-0.0109002	0.00318051
OTU_14047	0.268892	0.40923	0.0490493	0.139709	0	0	0.0490493	-0.0436647	0.141763
OTU_144	0.267909	0.409364	0.0188365	0.00794135	0.0247472	0.0151461	-0.00591071	-0.0168085	0.00498713
OTU_6140	0.270344	0.409807	0.161021	0.0443433	0.133304	0.0677403	0.0277173	-0.0233828	0.0788174
OTU_5183	0.269912	0.409966	0.00197109	0.00266616	0.000903453	0.00160283	0.00106763	-0.000902689	0.00303796
OTU_1484	0.271295	0.410434	0.012935	0.0136994	0.00621948	0.0142085	0.0067155	-0.00562706	0.019058
OTU_529	0.274203	0.414014	0.0381163	0.0146689	0.0481706	0.0256412	-0.0100543	-0.028805	0.00869635
OTU_271	0.281275	0.42302	0.0553203	0.0409117	0.0375202	0.0343285	0.0178001	-0.015653	0.0512532
OTU_1546	0.280986	0.423418	0.0008585	0.0016999	0.000230425	0.000764235	0.000628075	-0.000567846	0.001824
OTU_977	0.282508	0.42404	0.0257202	0.0436791	0.0105268	0.0100039	0.0151934	-0.0142035	0.0445903
OTU_798	0.284581	0.426313	0.0131714	0.0115878	0.00710094	0.0142122	0.00607044	-0.00542296	0.0175638
OTU_2675	0.286334	0.428101	0.00120706	0.00148172	0.000485767	0.00161111	0.000721293	-0.000647953	0.00209054
OTU_1398	0.290219	0.430538	0.00479146	0.00570659	0.00231541	0.00498033	0.00247605	-0.00226511	0.00721721
OTU_4969	0.290072	0.431157	0.002977	0.0088834	0	0	0.002977	-0.00291823	0.00887222
OTU_733	0.289602	0.431299	0.0714985	0.185206	0.00923276	0.0137142	0.0622658	-0.0608148	0.185346
OTU_943	0.289382	0.431813	0.00179429	0.00400974	0.00398191	0.00533064	-0.00218763	-0.00637725	0.002002
OTU_771	0.338845	0.432905	0.00552494	0.00657703	0.0027149	0.00689909	0.00281004	-0.00315094	0.00877101
OTU_141	0.338801	0.433574	0	0	0.000302667	0.00100383	-0.000302667	-0.000968833	0.000363499
OTU_463	0.341503	0.434124	0.00934746	0.0116609	0.00530951	0.00721838	0.00403795	-0.00463752	0.0127134
OTU_9000	0.338801	0.434302	0	0	0.000297736	0.000987479	-0.000297736	-0.000953049	0.000357577
OTU_1010	0.341391	0.434705	0.000575526	0.0019088	0.103332	0.342715	-0.102757	-0.330192	0.124678
OTU_1258	0.342663	0.434875	0.000897814	0.00297771	0.108376	0.359442	-0.107478	-0.346016	0.13106
OTU_2562	0.338801	0.435031	0	0	0.000297736	0.000987479	-0.000297736	-0.000953049	0.000357577
OTU_1798	0.341317	0.435336	0.00104493	0.00156396	0.000426432	0.00141431	0.0006185	-0.00070078	0.00193778
OTU_205	0.34364	0.435392	0.000238007	0.000789379	0.000973196	0.00235531	-0.000735189	-0.00234788	0.000877501
OTU_1617	0.295422	0.43572	0.0217931	0.0352914	0.00971482	0.0101486	0.0120783	-0.011878	0.0360346
OTU_1709	0.338801	0.435764	0	0	0.000297736	0.000987479	-0.000297736	-0.000953049	0.000357577
OTU_908	0.295034	0.435988	0.0116519	0.00565351	0.0161252	0.0124624	-0.00447338	-0.0132509	0.00430409
OTU_884	0.338801	0.436499	0	0	0.000297736	0.000987479	-0.000297736	-0.000953049	0.000357577
OTU_1557	0.294967	0.436734	0.00117386	0.00243054	0.000336514	0.00075749	0.000837348	-0.000819453	0.00249415
OTU_2082	0.338801	0.437236	0	0	0.000297736	0.000987479	-0.000297736	-0.000953049	0.000357577
OTU_966	0.345928	0.437564	0.00572294	0.00657242	0.0913079	0.288197	-0.0855849	-0.276865	0.105695
OTU_3374	0.347228	0.437759	0.00045613	0.00101997	0.00166381	0.00397125	-0.00120768	-0.00389057	0.00147521
OTU_579	0.347901	0.437886	0.00113442	0.00300591	0.00022351	0.000741298	0.000910908	-0.00111687	0.00293869
OTU_970	0.338801	0.437976	0	0	0.000297736	0.000987479	-0.000297736	-0.000953049	0.000357577
OTU_1097	0.346908	0.438079	0.00143491	0.00240585	0.0543402	0.178555	-0.0529053	-0.171404	0.0655935
OTU_528	0.338801	0.438718	0.000229625	0.000761581	0	0	0.000229625	-0.000275777	0.000735027
OTU_3259	0.338801	0.439463	0.000229625	0.000761581	0	0	0.000229625	-0.000275777	0.000735027
OTU_622	0.338801	0.44021	0	0	0.000426432	0.00141431	-0.000426432	-0.001365	0.000512139
OTU_2729	0.299713	0.440347	0.0245009	0.070665	0.00130749	0.00159078	0.0231934	-0.0237076	0.0700943
OTU_14197	0.299301	0.44059	0.00057369	0.0010076	0.00162371	0.00306337	-0.00105002	-0.00314497	0.00104492
OTU_583	0.338801	0.44096	0	0	0.00022351	0.000741298	-0.00022351	-0.000715451	0.000268432
OTU_1542	0.338801	0.441713	0.000164502	0.000545591	0	0	0.000164502	-0.000197564	0.000526568
OTU_1786	0.338801	0.442468	0	0	0.00022351	0.000741298	-0.00022351	-0.000715451	0.000268432
OTU_483	0.352612	0.443084	0.176784	0.575355	0.00840146	0.00639255	0.168382	-0.213448	0.550213
OTU_2465	0.338801	0.443226	0	0	0.000402071	0.00133352	-0.000402071	-0.00128702	0.000482882
OTU_253	0.338801	0.443986	0.000229625	0.000761581	0	0	0.000229625	-0.000275777	0.000735027
OTU_282	0.303578	0.444317	0.00361393	0.00479225	0.00590472	0.00538688	-0.00229079	-0.00680272	0.00222114
OTU_779	0.338801	0.444749	0	0	0.000186033	0.000617001	-0.000186033	-0.000595488	0.000223422
OTU_225	0.303515	0.445078	0.0077633	0.00913487	0.00404845	0.0072791	0.00371485	-0.00361001	0.0110397
OTU_2422	0.338801	0.445514	0	0	0.000299254	0.000992514	-0.000299254	-0.000957908	0.0003594
OTU_944	0.355639	0.446154	0.00317675	0.00341152	0.0667006	0.218473	-0.0635239	-0.208517	0.0814689
OTU_1903	0.338801	0.446282	0.000229625	0.000761581	0	0	0.000229625	-0.000275777	0.000735027
OTU_810	0.356721	0.446778	0.00470564	0.00492948	0.097074	0.318421	-0.0923684	-0.303693	0.118956
OTU_454	0.338801	0.447053	0	0	0.00022351	0.000741298	-0.00022351	-0.000715451	0.000268432
OTU_935	0.358349	0.44735	0.00700752	0.0076809	0.125974	0.411543	-0.118967	-0.3921	0.154167
OTU_932	0.357998	0.447644	0.00521998	0.00837504	0.0084786	0.00789638	-0.00325862	-0.0104576	0.00394036
OTU_1707	0.338801	0.447827	0.000155982	0.000517333	0	0	0.000155982	-0.000187332	0.000499296
OTU_3208	0.338801	0.448603	0.000229625	0.000761581	0	0	0.000229625	-0.000275777	0.000735027
OTU_1523	0.338801	0.449381	0	0	0.000299254	0.000992514	-0.000299254	-0.000957908	0.0003594
OTU_3159	0.338801	0.450163	0.000688876	0.00228474	0	0	0.000688876	-0.00082733	0.00220508
OTU_460	0.338801	0.450947	0.000155982	0.000517333	0	0	0.000155982	-0.000187332	0.000499296
OTU_13171	0.308868	0.451195	0.00100852	0.00241302	0.0028396	0.00524299	-0.00183108	-0.00553066	0.0018685
OTU_97	0.338801	0.451734	0.000226505	0.000751231	0	0	0.000226505	-0.000272029	0.000725038
OTU_1092	0.338801	0.452524	0.000226505	0.000751231	0	0	0.000226505	-0.000272029	0.000725038
OTU_607	0.338801	0.453317	0.000229625	0.000761581	0	0	0.000229625	-0.000275777	0.000735027
OTU_2026	0.338801	0.454112	0	0	0.000402071	0.00133352	-0.000402071	-0.00128702	0.000482882
OTU_14408	0.338801	0.45491	0.000222501	0.000737953	0	0	0.000222501	-0.00026722	0.000712223
OTU_780	0.365058	0.454983	0.00797181	0.00568865	0.0050122	0.0089127	0.00295961	-0.00372053	0.00963976
OTU_185	0.366144	0.455593	0.156715	0.0617422	0.182779	0.0704116	-0.0260642	-0.0846797	0.0325514
OTU_831	0.338801	0.455711	0	0	0.000426432	0.00141431	-0.000426432	-0.001365	0.000512139
OTU_208	0.31263	0.455819	0.0224742	0.0152334	0.0283629	0.0111156	-0.00588875	-0.0177444	0.00596687
OTU_834	0.338801	0.456515	0.000226505	0.000751231	0	0	0.000226505	-0.000272029	0.000725038
OTU_1101	0.338801	0.457321	0.000476014	0.00157876	0	0	0.000476014	-0.000571685	0.00152371
OTU_1864	0.338801	0.45813	0.000238007	0.000789379	0	0	0.000238007	-0.000285843	0.000761856
OTU_2406	0.338801	0.458943	0.000164502	0.000545591	0	0	0.000164502	-0.000197564	0.000526568
OTU_1155	0.338801	0.459758	0.000226505	0.000751231	0	0	0.000226505	-0.000272029	0.000725038
OTU_1725	0.338801	0.460576	0.000229625	0.000761581	0	0	0.000229625	-0.000275777	0.000735027
OTU_746	0.338801	0.461397	0	0	0.000163405	0.000541954	-0.000163405	-0.000523058	0.000196247
OTU_1384	0.338801	0.462221	0	0	0.000163405	0.000541954	-0.000163405	-0.000523058	0.000196247
OTU_1813	0.338801	0.463048	0	0	0.000163405	0.000541954	-0.000163405	-0.000523058	0.000196247
OTU_1591	0.373812	0.463624	0.00600994	0.00424845	0.0599323	0.192882	-0.0539223	-0.181939	0.0740942
OTU_725	0.37327	0.463704	0.0205909	0.0113134	0.0157018	0.0137776	0.00488915	-0.00628276	0.016061
OTU_478	0.338801	0.463878	0	0	0.000163405	0.000541954	-0.000163405	-0.000523058	0.000196247
OTU_973	0.375038	0.46439	0.00383607	0.00271059	0.00922984	0.0191898	-0.00539377	-0.018195	0.00740748
OTU_2373	0.338801	0.46471	0.000282869	0.000938172	0	0	0.000282869	-0.000339722	0.000905461
OTU_3592	0.319712	0.465258	0.000282869	0.000938172	0.000895309	0.00174495	-0.00061244	-0.00187347	0.000648588
OTU_2292	0.338801	0.465546	0.000287763	0.000954402	0	0	0.000287763	-0.000345599	0.000921126
OTU_441	0.321369	0.465893	0.0631756	0.0714558	0.0382985	0.0375598	0.0248771	-0.0265583	0.0763125
OTU_576	0.321007	0.466254	0.017818	0.0132553	0.0125452	0.0109774	0.00527274	-0.00551074	0.0160562
OTU_105	0.338801	0.466385	0.000298804	0.000991019	0	0	0.000298804	-0.000358859	0.000956466
OTU_1602	0.338801	0.467227	0.000359126	0.00119109	0	0	0.000359126	-0.000431305	0.00114956
OTU_1439	0.378227	0.467581	0.0239382	0.017766	0.0305322	0.0166024	-0.00659395	-0.0218027	0.0086148
OTU_137	0.338801	0.468072	0	0	0.000150481	0.000499089	-0.000150481	-0.000481687	0.000180725
OTU_552	0.32406	0.468904	0.00762855	0.0172191	0.00206222	0.00529366	0.00556633	-0.00616231	0.017295
OTU_1526	0.338801	0.46892	0.000179563	0.000595543	0	0	0.000179563	-0.000215652	0.000574778
OTU_949	0.338801	0.469771	0.000298804	0.000991019	0	0	0.000298804	-0.000358859	0.000956466
OTU_435	0.380964	0.470205	0.000981258	0.00145654	0.000485287	0.00112001	0.000495971	-0.000657341	0.00164928
OTU_6378	0.338801	0.470625	0.000179563	0.000595543	0	0	0.000179563	-0.000215652	0.000574778
OTU_960	0.382228	0.471004	0.000222501	0.000737953	0.00105661	0.00296274	-0.000834112	-0.00283346	0.00116523
OTU_453	0.32635	0.471325	0.00108662	0.00285319	0.000186033	0.000617001	0.000900582	-0.00101664	0.0028178
OTU_466	0.338801	0.471482	0	0	0.000230425	0.000764235	-0.000230425	-0.000737588	0.000276738
OTU_1499	0.338801	0.472343	0.000179563	0.000595543	0	0	0.000179563	-0.000215652	0.000574778
OTU_951	0.328162	0.473049	0.0100148	0.00966095	0.0198442	0.0306146	-0.00982938	-0.030713	0.0110543
OTU_2321	0.338801	0.473206	0.000547543	0.001816	0	0	0.000547543	-0.000657591	0.00175268
OTU_4381	0.330353	0.473527	0.000222501	0.000737953	0.000828503	0.00185355	-0.000606002	-0.00189279	0.000680784
OTU_560	0.329785	0.473601	0.00889807	0.0132367	0.0191568	0.0310666	-0.0102587	-0.0319775	0.0114601
OTU_426	0.338801	0.474073	0.000597607	0.00198204	0	0	0.000597607	-0.000717717	0.00191293
OTU_682	0.329552	0.474158	0.0211406	0.0157495	0.0155318	0.00984877	0.00560885	-0.00613669	0.0173544
OTU_1825	0.338801	0.474943	0.000292634	0.000970557	0	0	0.000292634	-0.000351449	0.000936717
OTU_653	0.338801	0.475816	0.000298804	0.000991019	0	0	0.000298804	-0.000358859	0.000956466
OTU_2145	0.338801	0.476692	0.000298804	0.000991019	0	0	0.000298804	-0.000358859	0.000956466
OTU_872	0.338801	0.477571	0	0	0.000230425	0.000764235	-0.000230425	-0.000737588	0.000276738
OTU_2219	0.338801	0.478454	0.000292634	0.000970557	0	0	0.000292634	-0.000351449	0.000936717
OTU_378	0.338801	0.47934	0.000329004	0.00109118	0	0	0.000329004	-0.000395129	0.00105314
OTU_5915	0.391853	0.479768	0.00559375	0.00308498	0.0171883	0.0430525	-0.0115945	-0.0402029	0.0170138
OTU_272	0.391462	0.480059	0.0698826	0.0441513	0.212532	0.528825	-0.14265	-0.494221	0.208922
OTU_479	0.338801	0.48023	0.000273772	0.000907998	0	0	0.000273772	-0.000328796	0.000876339
OTU_261	0.391259	0.480581	0.0445783	0.0251092	0.0366213	0.0165662	0.007957	-0.0110233	0.0269372
OTU_294	0.390975	0.481006	0.00110229	0.00221691	0.000448217	0.00106517	0.000654077	-0.000919434	0.00222759
OTU_2952	0.338801	0.481122	0.000298804	0.000991019	0	0	0.000298804	-0.000358859	0.000956466
OTU_1424	0.39369	0.481246	0.00446547	0.0046348	0.0380182	0.125286	-0.0335528	-0.116724	0.0496188
OTU_1035	0.338801	0.482018	0.000179563	0.000595543	0	0	0.000179563	-0.000215652	0.000574778
OTU_938	0.33742	0.48275	0.0151961	0.017904	0.00795353	0.0167125	0.00724262	-0.00807637	0.0225616
OTU_1154	0.338801	0.482917	0	0	0.000150481	0.000499089	-0.000150481	-0.000481687	0.000180725
OTU_807	0.338801	0.48382	0.000282869	0.000938172	0	0	0.000282869	-0.000339722	0.000905461
OTU_1357	0.399066	0.487039	0.00597207	0.00546097	0.0419094	0.135765	-0.0359374	-0.126071	0.0541965
OTU_1323	0.414072	0.504547	0.00768381	0.00542084	0.0437957	0.141013	-0.0361119	-0.129727	0.0575031
OTU_649	0.42252	0.514021	0.00832841	0.00761707	0.0484826	0.159707	-0.0401542	-0.146201	0.0658925
OTU_123	0.427029	0.518681	0.000222501	0.000737953	0.000625581	0.00146563	-0.00040308	-0.00145066	0.000644498
OTU_475	0.435023	0.527552	0.00227641	0.00277405	0.00374537	0.00541955	-0.00146896	-0.00535284	0.00241492
OTU_697	0.440521	0.533372	0.00200591	0.00223746	0.00324809	0.00470103	-0.00124218	-0.00457441	0.00209004
OTU_930	0.444198	0.536973	0.000764831	0.00197798	0.00188653	0.00430516	-0.0011217	-0.00415884	0.00191544
OTU_362	0.444944	0.537026	0.0019387	0.00202724	0.00337198	0.00569422	-0.00143328	-0.00534884	0.00248228
OTU_274	0.460454	0.554868	0.0530572	0.0668147	0.0748668	0.0693235	-0.0218096	-0.0820182	0.038399
OTU_445	0.46393	0.558177	0.00385743	0.00402902	0.00242115	0.00495475	0.00143628	-0.00256658	0.00543915
OTU_929	0.473581	0.568893	0.0101493	0.00891186	0.0364072	0.117064	-0.026258	-0.10406	0.051544
OTU_86	0.482281	0.578434	0.0186072	0.0310646	0.0101939	0.0235653	0.00841335	-0.0160709	0.0328976
OTU_87	0.485448	0.58132	0.00646182	0.0156085	0.0108269	0.0131253	-0.00436503	-0.0171389	0.00840881
OTU_1436	0.491595	0.585926	0.0011452	0.00163868	0.000708797	0.00125977	0.000436399	-0.000861029	0.00173383
OTU_1099	0.490314	0.586229	0.00205026	0.0027959	0.00608985	0.0185927	-0.00403959	-0.0164513	0.00837217
OTU_471	0.491268	0.586451	0.0534889	0.0200866	0.0462699	0.027617	0.00721901	-0.0142525	0.0286905
OTU_4178	0.494139	0.588041	0.023177	0.0261381	0.0318915	0.0322826	-0.00871449	-0.0347531	0.0173241
OTU_269	0.502968	0.597616	0.0724642	0.0809911	0.0936428	0.0637117	-0.0211787	-0.0858215	0.0434642
OTU_1188	0.50838	0.60311	0.0266645	0.0270064	0.020564	0.0128229	0.00610051	-0.013036	0.025237
OTU_642	0.509921	0.603999	0.0244553	0.00872705	0.0283144	0.0168794	-0.00385906	-0.0159755	0.00825736
OTU_722	0.515394	0.609537	0.0194783	0.0222195	0.0136012	0.0193654	0.00587712	-0.0125729	0.0243272
OTU_1294	0.518859	0.612687	0.00464108	0.00474865	0.00700399	0.0108716	-0.00236291	-0.00998484	0.00525901
OTU_283	0.522834	0.614531	0.00460875	0.00577332	0.00324439	0.00387359	0.00136436	-0.00301947	0.00574819
OTU_3316	0.521351	0.614679	0.000292634	0.000970557	0.000629477	0.0014088	-0.000336843	-0.0014145	0.000740814
OTU_511	0.524996	0.61518	0.0537542	0.0217707	0.0617152	0.0344521	-0.00796095	-0.0337195	0.0177976
OTU_468	0.522593	0.615194	0.00330278	0.00721628	0.00179822	0.00238482	0.00150455	-0.00343194	0.00644104
OTU_1062	0.524312	0.615322	0.000952027	0.00315752	0.000299254	0.000992514	0.000652773	-0.00150063	0.00280618
OTU_553	0.528579	0.617484	0.0012015	0.00188945	0.000709277	0.00171115	0.000492221	-0.00110264	0.00208708
OTU_853	0.528091	0.617858	0.000462432	0.00106454	0.00090787	0.00203034	-0.000445438	-0.00190629	0.00101542
OTU_119	0.533198	0.621928	0.162352	0.04892	0.180033	0.0783231	-0.0176816	-0.0760762	0.0407129
OTU_353	0.539312	0.628101	0.00200556	0.00459635	0.00104673	0.00213035	0.000958834	-0.00228746	0.00420513
OTU_670	0.546642	0.635669	0.0100933	0.0118657	0.0154182	0.0260778	-0.00532489	-0.023699	0.0130492
OTU_975	0.548932	0.636395	0.00761751	0.00568427	0.0193238	0.0625627	-0.0117063	-0.0533128	0.0299003
OTU_561	0.548188	0.636498	0.0560767	0.13099	0.0304524	0.0432534	0.0256243	-0.0639784	0.115227
OTU_239	0.555213	0.642701	0.00402548	0.00397227	0.0030403	0.00373648	0.000985178	-0.00242559	0.00439594
OTU_796	0.556238	0.642913	0.00766703	0.0079684	0.0184515	0.0584613	-0.0107845	-0.049769	0.0282
OTU_652	0.558812	0.644913	0.0136636	0.00967259	0.0163725	0.0116303	-0.0027089	-0.0121859	0.00676813
OTU_405	0.560429	0.645804	0.00178178	0.00496024	0.000848562	0.00149194	0.000933219	-0.00244143	0.00430787
OTU_515	0.56194	0.64657	0.00219119	0.00398811	0.00134233	0.00261542	0.000848859	-0.00216101	0.00385873
OTU_3466	0.574838	0.660416	0.000586567	0.00131188	0.000302667	0.00100383	0.0002839	-0.000753125	0.00132092
OTU_366	0.577991	0.663041	0.00807332	0.00503042	0.00944054	0.00625206	-0.00136723	-0.00639831	0.00366385
OTU_2530	0.582012	0.666653	0.0124703	0.0107034	0.0146265	0.00696203	-0.00215617	-0.010217	0.00590464
OTU_934	0.59352	0.678816	0.00135115	0.00360593	0.00221467	0.00386697	-0.00086352	-0.00417062	0.00244358
OTU_819	0.594766	0.679225	0.000179563	0.000595543	0.000336514	0.00075749	-0.000156951	-0.000761417	0.000447516
OTU_431	0.600043	0.683209	0.0273156	0.0122857	0.0496143	0.136501	-0.0222987	-0.113073	0.068476
OTU_335	0.599687	0.683822	0.0770029	0.0545114	0.117735	0.244649	-0.0407324	-0.205257	0.123793
OTU_7652	0.618734	0.703441	0.0404702	0.0129862	0.0366617	0.0213025	0.0038085	-0.0119839	0.0196009
OTU_712	0.629449	0.7135	0.00341545	0.0024832	0.00600689	0.0171587	-0.00259143	-0.0140408	0.00885789
OTU_455	0.630548	0.713687	0.000690133	0.00119595	0.000453148	0.00107967	0.000236985	-0.000771102	0.00124507
OTU_791	0.629013	0.714066	0.0182803	0.0144989	0.0349237	0.110235	-0.0166434	-0.0901282	0.0568414
OTU_5457	0.636769	0.719662	0.00090705	0.00136347	0.000625052	0.00139849	0.000281998	-0.000939351	0.00150335
OTU_1476	0.648052	0.730254	0.000517388	0.00116565	0.000302667	0.00100383	0.000214721	-0.000748411	0.00117785
OTU_687	0.64753	0.730743	0.0265945	0.0290854	0.0329964	0.0353559	-0.00640193	-0.0350911	0.0222873
OTU_139	0.658365	0.738606	0.486037	0.537346	0.407752	0.204199	0.0782848	-0.293172	0.449742
OTU_113	0.657915	0.739187	0.00104757	0.0015	0.00150218	0.00298723	-0.000454611	-0.00258887	0.00167965
OTU_165	0.656978	0.739221	0.014662	0.0137401	0.0122031	0.0117971	0.00245894	-0.00888005	0.0137979
OTU_691	0.663951	0.74378	0.00170711	0.00152506	0.00205554	0.00213086	-0.000348434	-0.00199689	0.00130002
OTU_273	0.665988	0.74497	0.00130325	0.002437	0.00176078	0.00246773	-0.000457538	-0.00262623	0.00171116
OTU_1418	0.67154	0.750083	0.00751057	0.0048952	0.00633755	0.00759	0.00117303	-0.00453067	0.00687673
OTU_658	0.673918	0.750545	0.00131311	0.00164233	0.00181926	0.00355303	-0.00050615	-0.00301467	0.00200237
OTU_393	0.673578	0.75126	0.00261461	0.00355983	0.00321894	0.00305854	-0.00060433	-0.0035429	0.00233424
OTU_2160	0.67781	0.75378	0.00134616	0.00140497	0.00176025	0.00292492	-0.000414093	-0.00249005	0.00166187
OTU_348	0.680992	0.756217	0.00160581	0.00361309	0.00108769	0.00195512	0.000518118	-0.002096	0.00313224
OTU_668	0.681988	0.756225	0.0185463	0.00683253	0.0171818	0.00848182	0.00136444	-0.00546392	0.00819279
OTU_2021	0.684694	0.758125	0.00989129	0.0100627	0.0083789	0.0068412	0.00151239	-0.00615631	0.00918109
OTU_2604	0.687598	0.760239	0.00965149	0.00823287	0.015155	0.0435108	-0.00550346	-0.034653	0.0236461
OTU_61	0.692965	0.765065	0.00395656	0.00505453	0.00303924	0.00568006	0.00091732	-0.00384077	0.00567541
OTU_1313	0.702255	0.774203	0.000467632	0.00104586	0.000299254	0.000992514	0.000168378	-0.000733343	0.0010701
OTU_676	0.704336	0.774263	0.000238007	0.000789379	0.000426432	0.00141431	-0.000188425	-0.00121764	0.000840792
OTU_768	0.704336	0.775379	0.000238007	0.000789379	0.000426432	0.00141431	-0.000188425	-0.00121764	0.000840792
OTU_1580	0.714169	0.781697	0.000359126	0.00119109	0.000552811	0.00125648	-0.000193685	-0.00127644	0.000889074
OTU_981	0.713664	0.782266	0.0067037	0.00830061	0.00809115	0.00918238	-0.00138746	-0.00913195	0.00635704
OTU_155	0.713558	0.783274	0.00139545	0.00184833	0.0017346	0.00239144	-0.000339153	-0.00223607	0.00155777
OTU_3334	0.721422	0.788507	0.00810831	0.00556313	0.00893942	0.00522453	-0.000831106	-0.00560432	0.00394211
OTU_1849	0.725648	0.791993	0.000454786	0.00107542	0.000656857	0.00154526	-0.000202072	-0.00138758	0.000983432
OTU_681	0.731792	0.797559	0.0289607	0.0866637	0.0196917	0.0122393	0.00926904	-0.048543	0.0670811
OTU_2027	0.734052	0.797746	0.00596769	0.00446067	0.009076	0.0292779	-0.0031083	-0.0226561	0.0164395
OTU_634	0.733224	0.797982	0.00078781	0.00117331	0.000601921	0.00134596	0.000185888	-0.00093183	0.00130361
OTU_152	0.736864	0.799665	0.01711	0.028667	0.0209061	0.0233594	-0.0037961	-0.0269738	0.0193816
OTU_1906	0.739171	0.801031	0.00193233	0.00221365	0.00240694	0.00409006	-0.00047461	-0.00343393	0.00248471
OTU_873	0.746835	0.80819	0.00818617	0.00568418	0.00961094	0.0131976	-0.00142477	-0.0106625	0.00781294
OTU_1283	0.749879	0.809192	0.0085403	0.0211929	0.0108636	0.0107536	-0.0023233	-0.0174897	0.0128432
OTU_2202	0.748873	0.809249	0.000478367	0.00110882	0.00032681	0.00108391	0.000151556	-0.000818052	0.00112116
OTU_1103	0.754654	0.813196	0.000528429	0.00119369	0.000386915	0.000877605	0.000141514	-0.000789716	0.00107274
OTU_1547	0.756617	0.814163	0.000460508	0.00103043	0.000625052	0.00139849	-0.000164544	-0.00125631	0.000927221
OTU_1914	0.759861	0.815357	0.000693831	0.0012308	0.000533093	0.00120509	0.000160738	-0.000916381	0.00123786
OTU_2425	0.759143	0.815732	0.000561535	0.0012561	0.000852864	0.00282863	-0.000291329	-0.00227833	0.00169568
OTU_895	0.761931	0.816431	0.000292634	0.000970557	0.000186033	0.000617001	0.000106601	-0.000620119	0.000833321
OTU_1479	0.773308	0.827461	0.00583916	0.00472303	0.004934	0.00909974	0.000905158	-0.00563104	0.00744136
OTU_1148	0.777494	0.830776	0.00076613	0.00136567	0.000956112	0.0017262	-0.000189982	-0.00157056	0.00119059
OTU_2541	0.782812	0.835291	0.000226505	0.000751231	0.000150481	0.000499089	7.60237e-05	-0.000492888	0.000644935
OTU_556	0.784671	0.836107	0.00510579	0.00405074	0.00466609	0.00337154	0.000439704	-0.00286208	0.00374149
OTU_627	0.788436	0.838948	0.00629384	0.015806	0.00494302	0.00414848	0.00135082	-0.0093362	0.0120378
OTU_1194	0.790507	0.839982	0.00107558	0.00225954	0.00134429	0.0024243	-0.000268712	-0.00234155	0.00180413
OTU_326	0.793148	0.841618	0.0016409	0.00372536	0.00120385	0.00399271	0.000437056	-0.00297849	0.00385261
OTU_896	0.799028	0.846681	0.00785196	0.00903593	0.00621182	0.0189642	0.00164014	-0.0118043	0.0150846
OTU_577	0.80273	0.848252	0.00364207	0.00470231	0.00471709	0.0131856	-0.00107502	-0.0101431	0.00799309
OTU_989	0.802552	0.849238	0.013558	0.0077412	0.0146786	0.012438	-0.00112057	-0.010386	0.00814485
OTU_419	0.807222	0.851819	0.00112338	0.00216728	0.000922601	0.00159924	0.000200776	-0.00149196	0.00189351
OTU_14489	0.818019	0.856118	0.000597607	0.00198204	0.000426432	0.00141431	0.000171175	-0.00136075	0.0017031
OTU_1671	0.817323	0.856563	0.0110714	0.00759121	0.0119679	0.0101886	-0.000896438	-0.00887909	0.00708621
OTU_1052	0.81311	0.85685	0.00207252	0.00257655	0.001823	0.00230649	0.000249515	-0.00191435	0.00241338
OTU_1120	0.817104	0.85751	0.000229625	0.000761581	0.000322385	0.00106923	-9.27598e-05	-0.000918719	0.000733199
OTU_157	0.817055	0.858638	0.000528429	0.00119369	0.000402071	0.00133352	0.000126357	-0.000993552	0.00124627
OTU_651	0.816642	0.859386	0.000229625	0.000761581	0.000163405	0.000541954	6.62202e-05	-0.000521923	0.000654363
OTU_997	0.827046	0.864382	0.010472	0.00829536	0.0129349	0.0356382	-0.00246291	-0.0264597	0.0215338
OTU_1248	0.828887	0.865123	0.0184742	0.018569	0.0167763	0.0178349	0.00169791	-0.0144029	0.0177987
OTU_540	0.830473	0.865596	0.00518222	0.00614632	0.00469466	0.00421408	0.000487563	-0.00420764	0.00518277
OTU_153	0.839649	0.873967	0.00731481	0.00674518	0.00833661	0.0150202	-0.00102181	-0.0115874	0.00954383
OTU_58	0.841729	0.87494	0.0110608	0.0275663	0.00931227	0.00699376	0.00174851	-0.0168663	0.0203633
OTU_1857	0.845161	0.877314	0.00567422	0.00571672	0.00489085	0.0117739	0.000783373	-0.00758609	0.00915284
OTU_1135	0.866331	0.896852	0.000391006	0.00088741	0.000485767	0.00161111	-9.47607e-05	-0.00126424	0.00107472
OTU_154	0.865669	0.897383	0.124772	0.111148	0.13241	0.0977011	-0.00763805	-0.100261	0.0849844
OTU_582	0.87412	0.903691	0.0441436	0.102908	0.0388322	0.0363297	0.00531141	-0.0654074	0.0760302
OTU_12790	0.879637	0.908166	0.000179563	0.000595543	0.00022351	0.000741298	-4.39467e-05	-0.00064014	0.000552247
OTU_617	0.881847	0.909219	0.00854508	0.00798782	0.00898579	0.00551509	-0.000440716	-0.00655482	0.00567339
OTU_990	0.888295	0.913402	0.000723131	0.00174137	0.000625581	0.00146563	9.75496e-05	-0.00132807	0.00152317
OTU_7347	0.887256	0.913563	0.000751069	0.00135119	0.000671823	0.00123756	7.92456e-05	-0.00106699	0.00122548
OTU_911	0.89443	0.918474	0.0112463	0.0071348	0.0106717	0.0122274	0.000574614	-0.00840345	0.00955268
OTU_247	0.898091	0.919761	0.0799446	0.0248312	0.0817631	0.0392584	-0.00181847	-0.0311772	0.0275403
OTU_999	0.896989	0.919865	0.0123976	0.006495	0.0118191	0.0130643	0.000578563	-0.00874098	0.00989811
OTU_1161	0.902372	0.922907	0.000179563	0.000595543	0.000150481	0.000499089	2.90819e-05	-0.000457649	0.000515813
OTU_614	0.910262	0.928492	0.00367381	0.00345687	0.0034326	0.00608199	0.00024121	-0.00420057	0.00468299
OTU_5298	0.909506	0.928961	0.00245236	0.00404638	0.00262917	0.00309815	-0.00017681	-0.00337609	0.00302247
OTU_385	0.921548	0.938751	0.0877959	0.0357093	0.0854853	0.0678201	0.00231067	-0.0465219	0.0511433
OTU_2621	0.929373	0.94546	0.000287763	0.000954402	0.00032681	0.00108391	-3.9047e-05	-0.000942944	0.00086485
OTU_906	0.945183	0.960266	0.00805766	0.00733007	0.00784894	0.00673269	0.000208718	-0.00601735	0.00643479
OTU_587	0.94776	0.961605	0.00537118	0.00482798	0.00508871	0.0131868	0.000282468	-0.00880502	0.00936996
OTU_4	0.954301	0.966957	0.84534	0.511521	0.858369	0.542257	-0.0130285	-0.479248	0.453191
OTU_808	0.962961	0.973151	0.0123645	0.0128805	0.0119389	0.0270062	0.000425643	-0.0187228	0.019574
OTU_635	0.96184	0.973306	0.0485756	0.0377715	0.046824	0.113038	0.00175163	-0.0756304	0.0791337
OTU_1089	0.964734	0.973654	0.00611531	0.00538856	0.00621366	0.00491468	-9.83488e-05	-0.00466098	0.00446429
OTU_10345	0.967895	0.975556	0.000995152	0.0018363	0.00102684	0.00181405	-3.1683e-05	-0.00164574	0.00158237
OTU_2618	0.984945	0.988828	0.000229625	0.000761581	0.00022351	0.000741298	6.11567e-06	-0.000658473	0.000670704
OTU_985	0.984144	0.989323	0.00589767	0.00642658	0.00580189	0.0143514	9.57854e-05	-0.00999583	0.0101874
OTU_8960	0.983291	0.989768	0.0409546	0.0219733	0.0407434	0.0247013	0.000211185	-0.0204775	0.0208999
OTU_2999	0.987523	0.990115	0.000292634	0.000970557	0.000299254	0.000992514	-6.62042e-06	-0.000874674	0.000861433
OTU_5901	0.990428	0.991726	0.000226505	0.000751231	0.000230425	0.000764235	-3.92075e-06	-0.000674022	0.00066618
OTU_1501	0.999159	0.999159	0.000298804	0.000991019	0.000299254	0.000992514	-4.50667e-07	-0.000877473	0.000876571
