# Supplementary material for: The Inner Workings of the Outer Surface: Skin and Gill Microbiota as Indicators of Changing Gut Health in Yellowtail Kingfish
Source: Front Microbiol. 2018 Jan 15;8:2664. doi: 10.3389/fmicb.2017.02664 (PMC5775239; doi:10.3389/fmicb.2017.02664)
Supplement: Supplementary file 3 [file Table_3.XLSX]

## Sheet: Sheet1
Table S3 | Differential abundance of OTUs between health states (Healthy, Early enteritis, Late enteritis) within the skin microbiome. The Kruskal-Wallis test with the Games-Howell post hoc test was applied and correction for p-values was performed using the Benjamini-Hochberg multiple comparison test, where alpha was set at 0.05. Of the 785 skin-associated OTUs, 369 returned p-values <0.05 (bold…
OTU number	p-values	p-values (corrected)	Effect size	Late enteritis: mean rel. freq. (%)	Late enteritis: std. dev. (%)	Healthy: mean rel. freq. (%)	Healthy: std. dev. (%)	Early enteritis: mean rel. freq. (%)	Early enteritis: std. dev. (%)
OTU_795	1.71378e-05	0.000433974	0.422746	0.0563181	0.0406898	0.0354608	0.0217961	0.000972415	0.00170015
OTU_23	1.85666e-05	0.000441661	0.577554	2.48191	1.52718	2.35478	0.706889	0.0109169	0.00783202
OTU_96	1.69926e-05	0.00044464	0.507278	0.329007	0.190753	0.21857	0.115503	0.013344	0.0109024
OTU_1236	1.98756e-05	0.000445782	0.442738	0.0398662	0.0345854	0.00354305	0.00476248	0.00017774	0.000589496
OTU_287	2.16633e-05	0.000447518	0.452091	0.0528265	0.0354179	0.0463029	0.0265559	0.000626263	0.00109027
OTU_783	1.94189e-05	0.000448349	0.270315	0.000481795	0.00108287	0.00450465	0.00732767	0.115857	0.151967
OTU_849	1.8453e-05	0.000452676	0.337519	0.0394834	0.0366437	0.0229451	0.0131955	0.000312648	0.00103694
OTU_993	1.6825e-05	0.000455435	0.530922	0.0351192	0.0250761	0.0416795	0.0156541	0.000283341	0.000939735
OTU_11	2.14776e-05	0.000455674	0.530933	0.0606739	0.0334467	0.1986	0.10761	0.0266272	0.0442107
OTU_7652	1.58906e-05	0.000462005	0.515471	0.0840405	0.0526073	0.0366617	0.0213025	0.00147312	0.00245641
OTU_32	2.12371e-05	0.000463087	0.576763	3.33557	2.02918	3.62913	1.20031	0.118004	0.102898
OTU_748	1.66618e-05	0.000467125	0.507526	0.0575871	0.0380539	0.0306868	0.0127741	0	0
OTU_529	3.654e-05	0.000478065	0.429034	0.0708084	0.0510973	0.0481706	0.0256412	0.00195733	0.00303774
OTU_695	1.58739e-05	0.000479268	0.446893	0.0573432	0.0472113	0.0101926	0.00880371	0.00017774	0.000589496
OTU_589	3.60298e-05	0.000479379	0.531132	0.0343808	0.0217741	0.00929711	0.0087825	0.000252678	0.00083804
OTU_11789	2.5718e-05	0.000480682	0.234642	0.295328	0.42002	0.9788	1.18756	0.0209694	0.0228285
OTU_739	3.56483e-05	0.000482482	0.434712	0.0696938	0.0485233	0.0508854	0.0317442	0.00017774	0.000589496
OTU_606	1.29154e-05	0.000482791	0.109847	0.0826175	0.16747	0.0278985	0.0241184	0	0
OTU_462	3.50942e-05	0.000483314	0.497218	0.102832	0.06939	0.0392495	0.0193595	0.00260504	0.00339109
OTU_410	3.33502e-05	0.000484813	0.371579	0.0147931	0.0375757	0.00437525	0.00284221	0.0825142	0.068327
OTU_843	2.90684e-05	0.000485503	0.260612	0.00532934	0.00430686	0.030812	0.0373952	0.00174274	0.00291
OTU_393	2.48087e-05	0.00048687	0.392601	0.015397	0.0452528	0.00321894	0.00305854	0.119278	0.10262
OTU_143	3.47512e-05	0.000487137	0.379256	0.0835083	0.243756	0.016849	0.0144368	0.546313	0.461085
OTU_168	3.29217e-05	0.000487613	0.490398	0.250764	0.161672	0.13431	0.0531114	0.0141474	0.0115593
OTU_142	3.17344e-05	0.000488461	0.410832	0.0974869	0.200298	0.0690503	0.0343566	0.791422	0.662363
OTU_1135	3.05945e-05	0.000490136	0.283115	0.000437113	0.00144974	0.000485767	0.00161111	0.0658167	0.0848862
OTU_148	2.56024e-05	0.000490193	0.538391	0.496642	0.255618	0.526483	0.195689	0.0757556	0.0728564
OTU_229	3.24795e-05	0.000490316	0.477284	0.276158	0.177829	0.215256	0.113092	0.00474273	0.00346913
OTU_16	2.44479e-05	0.000492092	0.520493	0.0265844	0.0325026	0.0866231	0.0432001	0.00887025	0.0117092
OTU_13961	3.13555e-05	0.000492282	0.231934	0.486439	0.648737	1.16796	1.31402	0.0367082	0.0331471
OTU_230	3.01098e-05	0.00049242	0.548563	0.445399	0.247542	0.574265	0.24716	0.0442562	0.0582189
OTU_372	3.46926e-05	0.000495158	0.284284	0.0142366	0.0424384	0.00363668	0.00283594	0.0835342	0.0875919
OTU_875	2.90172e-05	0.000495185	0.49895	0.0431125	0.0273384	0.0191529	0.0130749	0.000430418	0.000979793
OTU_888	1.58449e-05	0.00049753	0.112292	0.0448751	0.0858706	0.027155	0.0243201	0.000293427	0.000973188
OTU_158	2.85217e-05	0.000497545	0.518097	0.273019	0.178301	0.0747098	0.044389	0.0133327	0.0225399
OTU_431	5.91241e-05	0.000499058	0.140079	0.0992865	0.104627	0.0496143	0.136501	0.00111406	0.00210453
OTU_40	2.54691e-06	0.000499831	0.717402	1.30223	0.837965	2.75511	0.871727	0.0319546	0.0257332
OTU_668	5.47792e-05	0.000500019	0.516835	0.0399968	0.0247306	0.0171818	0.00848182	0.00184134	0.0023781
OTU_345	5.87604e-05	0.000501379	0.280442	0.00751226	0.00862186	0.0447653	0.0357457	0.314124	0.377216
OTU_453	1.28089e-05	0.000502748	0.331873	0.159077	0.166805	0.000186033	0.000617001	0.0195999	0.0492498
OTU_5541	5.82947e-05	0.000502872	0.33355	0.0280785	0.0267608	0.0113515	0.00900634	0	0
OTU_2027	6.28607e-05	0.000503527	0.1374	0.0193126	0.0177481	0.009076	0.0292779	0	0
OTU_5351	5.45969e-05	0.000504218	0.351787	0.0189205	0.0154348	0.0134009	0.0105195	0	0
OTU_43	4.12093e-05	0.000505458	0.308822	0.374656	0.98064	0.0971671	0.0292745	1.50184	1.23078
OTU_946	5.79606e-05	0.000505545	0.385179	0.0339088	0.0237399	0.0367852	0.0236154	0.00283666	0.00316842
OTU_2556	5.42004e-05	0.000506515	0.562238	0.397609	0.226809	0.41714	0.159725	0.0220408	0.016342
OTU_574	6.38996e-05	0.000506679	0.459545	0.0517602	0.0318697	0.0640038	0.0345572	0.00533226	0.00658667
OTU_3809	6.45679e-05	0.000506858	0.427759	0.0632867	0.04801	0.0470282	0.0222903	0.000878953	0.00158166
OTU_164	4.20216e-05	0.000507491	0.300384	0.12923	0.392102	0.0209185	0.0176094	0.632003	0.584134
OTU_1283	2.84538e-05	0.000507642	0.332894	0.00142145	0.00415959	0.0108636	0.0107536	0.000381384	0.000855158
OTU_9686	5.30604e-05	0.000507956	0.51035	0.0985874	0.058804	0.125544	0.055918	0.0101097	0.0203173
OTU_266	5.24339e-05	0.000508155	0.227081	0.137053	0.176921	0.0500139	0.0246884	0.00197397	0.00223987
OTU_412	4.08039e-05	0.00050843	0.480655	0.0517486	0.0347701	0.0273392	0.0137723	0.000837707	0.00156016
OTU_883	6.2836e-05	0.000508518	0.302148	0.046469	0.0549323	0.00367832	0.00526908	0.000471167	0.00109101
OTU_885	4.27889e-05	0.000508928	0.557666	0.0851138	0.0470886	0.103753	0.043045	0.00748368	0.00808465
OTU_3334	6.23616e-05	0.000509936	0.32059	0.0198227	0.019078	0.00893942	0.00522453	0.000634063	0.00111394
OTU_204	5.39268e-05	0.000510031	0.326696	0.0723987	0.211532	0.0145112	0.0119235	0.369033	0.322811
OTU_387	1.56298e-05	0.000511224	0.0927594	0.116757	0.258706	0.11664	0.138813	0.00171674	0.00265686
OTU_1047	5.79606e-05	0.000511225	0.431927	0.0529911	0.0336233	0.0481473	0.0296789	0.00272907	0.00328437
OTU_1359	5.7437e-05	0.000512364	0.419704	0.0502079	0.0378746	0.0464206	0.0220593	0.00264779	0.00332629
OTU_151	6.20327e-05	0.000512586	0.465904	0.131284	0.0853176	0.126785	0.0683499	0.00396692	0.00388166
OTU_652	4.05929e-05	0.000513958	0.526697	0.0558612	0.0351635	0.0163725	0.0116303	0.00246476	0.00270976
OTU_749	1.30993e-06	0.000514149	0.465377	0.021646	0.0239208	0.0876815	0.0639937	0.00138528	0.00336623
OTU_59	5.23999e-05	0.000514174	0.47602	1.55311	0.906052	2.04625	0.816618	0.399807	0.290007
OTU_650	6.62722e-05	0.000515086	0.412776	0.055514	0.0417669	0.0302216	0.0180936	0.00151126	0.0023037
OTU_511	5.05837e-05	0.000515691	0.453696	0.0620289	0.0428534	0.0617152	0.0344521	0.000489671	0.00112821
OTU_527	6.17531e-05	0.000515704	0.419645	0.127729	0.091522	0.118534	0.0674544	0.00483881	0.00578265
OTU_480	5.71895e-05	0.00051602	0.485833	0.130264	0.0886614	0.0462179	0.0233728	0.00626249	0.00850384
OTU_6140	4.41271e-05	0.000517012	0.437648	0.24876	0.17203	0.133304	0.0677403	0.0171752	0.0165397
OTU_201	4.68191e-05	0.000517648	0.242977	0.379671	0.53169	1.22039	1.4303	0.0311531	0.0230146
OTU_968	5.01277e-05	0.000517766	0.405515	0.029305	0.0206607	0.0236225	0.0129365	0.0021221	0.00292221
OTU_1591	2.83976e-05	0.000518421	0.0449387	0.0317534	0.0317818	0.0599323	0.192882	0	0
OTU_197	4.04391e-05	0.000520405	0.499458	0.0455572	0.038211	0.0628527	0.0235527	0.00131958	0.00192494
OTU_293	5.23999e-05	0.000520682	0.166588	0.26827	0.419634	0.360947	0.387356	0.0123428	0.00826853
OTU_131	4.51908e-05	0.000521688	0.13965	0.420516	0.692104	0.261074	0.211022	0.0114822	0.0133757
OTU_397	4.65388e-05	0.000521899	0.519606	2.99161	1.84302	2.61102	0.951598	0.170568	0.174406
OTU_1423	4.85352e-05	0.000521919	0.270289	0.00621982	0.00806619	0.000322385	0.00106923	0	0
OTU_1043	6.7936e-05	0.000522841	0.476055	0.0433315	0.0256375	0.0418813	0.0231268	0.00218534	0.00280017
OTU_362	6.86391e-05	0.000523123	0.332497	0.0180589	0.0485296	0.00337198	0.00569422	0.134017	0.13482
OTU_258	5.00281e-05	0.000523627	0.499686	0.240782	0.142927	0.262861	0.116345	0.0257584	0.0198043
OTU_580	7.01736e-05	0.000524631	0.49538	0.0215602	0.0166735	0.0019865	0.00280466	0.000189317	0.000627892
OTU_374	4.82571e-05	0.000526137	0.429425	0.219313	0.157135	0.143318	0.0772714	0.00716853	0.00619
OTU_38	5.2282e-05	0.000526171	0.107571	4.03105	7.76114	3.68935	4.1976	0.119774	0.097565
OTU_407	6.99717e-05	0.000528152	0.425221	0.0902232	0.0626526	0.0684497	0.0375819	0.00454704	0.00481628
OTU_12084	1.27964e-05	0.000528693	0.599296	0.00192797	0.00429861	0.00283939	0.00332366	0.0261889	0.014945
OTU_163	4.6479e-05	0.000528783	0.524907	0.429026	0.26244	0.432771	0.173303	0.0244636	0.0277925
OTU_17	4.99007e-05	0.000529352	0.377827	0.0450653	0.0408648	0.0983886	0.0714289	0.00776042	0.00781203
OTU_18	1.55287e-05	0.00053	0.53362	0.064995	0.0372706	0.19342	0.114122	0.0152216	0.0190991
OTU_720	1.55149e-05	0.000553601	0.402305	0.0427464	0.0291102	0.0451799	0.0323391	0.000283341	0.000939735
OTU_129	1.27777e-05	0.000557248	0.558837	0.597188	0.353973	0.236222	0.123662	0.00506457	0.00441434
OTU_908	7.70273e-05	0.000559874	0.427869	0.0285224	0.018028	0.0161252	0.0124624	0.00158556	0.0024128
OTU_7543	7.57776e-05	0.000561183	0.528618	0.218943	0.12387	0.32898	0.144983	0.0350908	0.0543641
OTU_235	7.82148e-05	0.00056329	0.421024	0.348524	0.23681	0.300164	0.158591	0.0279445	0.0303165
OTU_8960	7.67875e-05	0.000563348	0.400613	0.0588592	0.0447262	0.0407434	0.0247013	0.00108015	0.00161688
OTU_272	7.94385e-05	0.000566902	0.0869751	0.908595	2.10947	0.212532	0.528825	0.00161291	0.00313548
OTU_804	1.25182e-05	0.000578048	0.495434	0.100199	0.0654143	0.0553204	0.0268522	0.00119972	0.00228235
OTU_1163	8.84029e-05	0.000603446	0.113871	0.0901509	0.165381	0.0816276	0.103729	0.000497072	0.00113303
OTU_363	8.92336e-05	0.000603865	0.323591	0.0487055	0.0491101	0.0148823	0.0104015	0.00092618	0.00186596
OTU_388	8.70584e-05	0.000604786	0.532984	0.191022	0.110294	0.166394	0.0708624	0.00820817	0.00780004
OTU_108	8.79635e-05	0.000605714	0.370306	0.242	0.383761	0.41503	0.25541	2.33132	2.08812
OTU_208	2.3276e-06	0.000609057	0.50545	0.0585827	0.0394458	0.0283629	0.0111156	0	0
OTU_446	8.69585e-05	0.000609486	0.329235	0.0101996	0.0301872	0.00204481	0.00234057	0.0482507	0.0395171
OTU_1038	8.65032e-05	0.000611757	0.609443	0.010895	0.00566161	0.00229054	0.00296529	0.000189317	0.000627892
OTU_617	1.25116e-05	0.000613852	0.608359	0.0506054	0.0298051	0.00898579	0.00551509	0.000720491	0.00126915
OTU_280	1.17894e-05	0.000616981	0.42718	0.0250464	0.0732654	0.00886927	0.00730304	0.349642	0.306098
OTU_611	9.2052e-05	0.000617614	0.0768677	0.110601	0.274236	0.0302851	0.0442413	0.00115708	0.00225629
OTU_450	1.11924e-05	0.000627575	0.383125	0.0958438	0.0752526	0.0725396	0.0423347	0.00319346	0.00493761
OTU_698	9.66111e-05	0.00064271	0.471339	0.0335209	0.0250705	0.0069885	0.00686724	0.000745689	0.00192194
OTU_4	1.0702e-05	0.000646235	0.398098	0.293454	0.481148	0.858369	0.542257	0.0427866	0.0468141
OTU_1066	9.98022e-05	0.000652873	0.531659	0.00154502	0.00193264	0.0658443	0.048317	0.00351982	0.00417788
OTU_626	9.92665e-05	0.000654825	0.268763	0.0540214	0.0649569	0.00986566	0.0116908	0.00127349	0.00157358
OTU_24	9.24847e-06	0.000660005	0.296725	0.0247072	0.0475863	11.4526	14.3771	0.00536958	0.00808207
OTU_60	1.01988e-05	0.00066717	0.254986	0.749287	1.14098	2.09931	2.26609	0.0320834	0.0322573
OTU_1484	0.000104759	0.000674064	0.186995	0.0139085	0.0148394	0.00621948	0.0142085	0	0
OTU_231	0.000104621	0.00067874	0.227475	0.487848	0.657422	1.35087	1.59539	0.0490476	0.0462398
OTU_140	9.02407e-06	0.000708389	0.374952	0.100233	0.302741	0.0255191	0.0145014	0.827885	0.750458
OTU_915	0.000117288	0.000724966	0.403619	0.0161086	0.0129621	0.00606728	0.00428658	0.000392961	0.000879388
OTU_185	0.000116692	0.000727011	0.462669	0.234973	0.136294	0.182779	0.0704116	0.0367294	0.0315056
OTU_326	0.000114895	0.00072736	0.222835	0.299307	0.431785	0.00120385	0.00399271	0.0281116	0.0565691
OTU_47	0.000114436	0.000730344	0.33323	0.175824	0.182202	0.0300977	0.0199436	0.00657301	0.00663884
OTU_817	0.000116453	0.000731322	0.136689	0.0215966	0.0436633	0.000625581	0.00146563	0	0
OTU_335	0.000122011	0.000748273	0.100372	0.111397	0.07208	0.117735	0.244649	0.0101666	0.0160551
OTU_821	0.000123206	0.000749741	0.352399	0.00429802	0.0129633	0.00161391	0.00205904	0.0356398	0.0338092
OTU_474	0.000126681	0.000764958	0.310028	0.0305794	0.0865216	0.0160898	0.0178939	0.14509	0.120092
OTU_10746	8.80577e-06	0.000768059	0.212062	0.208873	0.275819	0.134149	0.0802312	0.000854042	0.0012413
OTU_414	0.000128999	0.000773009	0.360004	0.0242079	0.0530038	0.012401	0.00654764	0.164392	0.150216
OTU_642	0.000132521	0.000788097	0.438275	0.054524	0.0326829	0.0283144	0.0168794	0.00741727	0.00865962
OTU_2530	0.000136779	0.000795342	0.265815	0.0775285	0.180518	0.0146265	0.00696203	0.295879	0.296193
OTU_985	0.000136093	0.00079726	0.155937	0.0195067	0.0296683	0.00580189	0.0143514	0	0
OTU_1479	0.000136093	0.000803254	0.31913	0.0177319	0.0165709	0.004934	0.00909974	0	0
OTU_92	0.000140682	0.000812024	0.26151	0.291802	0.288099	0.540099	0.479415	0.0654669	0.0739686
OTU_735	0.000146406	0.000838898	0.412639	0.0412476	0.0361655	0.00568337	0.0102938	0.000189317	0.000627892
OTU_37	0.000148331	0.000843765	0.360608	0.534748	1.20838	0.305418	0.134689	3.083	2.63637
OTU_337	8.69101e-06	0.000852805	0.433988	0.135364	0.115564	0.0242215	0.0136116	0.00035548	0.00117899
OTU_1089	0.000155767	0.000879693	0.535067	0.022399	0.0139131	0.00621366	0.00491468	0.000823379	0.00118112
OTU_367	0.000158194	0.000880723	0.340369	0.101339	0.0849701	0.0868007	0.0378848	0.0125446	0.0116931
OTU_635	0.00015714	0.000881107	0.166197	0.0868108	0.0762268	0.046824	0.113038	0.000790499	0.00200139
OTU_174	0.000162203	0.000890415	0.268829	0.027458	0.0858498	0.00645633	0.00406669	0.115927	0.104756
OTU_971	0.000161608	0.000893396	0.222543	0.0534686	0.0768499	0.00565389	0.0110842	0	0
OTU_6887	0.000165867	0.000904203	0.469733	0.00192016	0.0020275	0.00519789	0.00315754	0.000203644	0.000675412
OTU_504	8.26046e-06	0.000926351	0.41244	0.00442325	0.00338441	0.0994957	0.0924901	0.0044118	0.00442026
OTU_1232	1.18327e-06	0.00092887	0.638959	0.00778933	0.00667761	0.044836	0.0241507	0.00085129	0.00202719
OTU_470	0.000173714	0.000934008	0.497195	0.0734601	0.0433051	0.206512	0.122903	0.0263549	0.0260017
OTU_533	0.000173706	0.000940408	0.184645	0.208726	0.280599	0.123324	0.110973	0.00625359	0.014151
OTU_251	0.000178924	0.000955478	0.409495	0.347422	0.234496	0.324801	0.166767	0.0404939	0.0397723
OTU_1805	7.32515e-06	0.000958374	0.358369	0.0777991	0.0740571	0.0225187	0.0159455	0	0
OTU_705	0.00018198	0.000958752	0.456631	0.0406991	0.024218	0.0463254	0.0225799	0.00522038	0.00925543
OTU_94	0.000181831	0.000964439	0.35394	0.0307909	0.0206824	0.0223551	0.0161094	0.00370315	0.00376116
OTU_179	0.000185594	0.000971278	0.409982	0.182593	0.106821	0.131821	0.0622529	0.0328283	0.0375627
OTU_3491	0.000187697	0.000975774	0.13808	0.154802	0.305321	0.233037	0.259713	0.00942489	0.0088815
OTU_836	0.000191118	0.000987026	0.555696	0.0417814	0.0279062	0.00505524	0.005589	0.000797426	0.00140624
OTU_2604	0.000198373	0.00100466	0.12435	0.026681	0.0250745	0.015155	0.0435108	0	0
OTU_603	0.000197597	0.00100723	0.406944	0.301766	0.17363	0.701252	0.386826	0.140298	0.251532
OTU_252	0.000196869	0.00101008	0.319446	0.0381727	0.0350442	0.046452	0.0300056	0.00408819	0.00444259
OTU_1362	0.0002049	0.00103107	0.139039	0.00836045	0.0166575	0.000302667	0.00100383	0	0
OTU_26	6.66315e-06	0.00104611	0.445058	2.31503	1.76767	1.46044	0.50871	0.0108827	0.00829389
OTU_1513	0.00021053	0.00105265	0.0900163	0.0373868	0.0739803	0.0446232	0.0782514	0	0
OTU_321	0.000217249	0.00107258	0.220654	0.0461467	0.0621484	0.0125871	0.0108318	0.000283341	0.000939735
OTU_4650	0.000216028	0.0010733	0.17414	0.119445	0.19111	0.191704	0.212258	0.00756841	0.00795331
OTU_694	0.000221341	0.00108595	0.405985	0.0269538	0.0183588	0.0419725	0.024296	0.00603526	0.00509543
OTU_791	0.000230922	0.00112593	0.0998718	0.0556284	0.0447236	0.0349237	0.110235	0.00017774	0.000589496
OTU_1228	0.000232903	0.00112858	0.369849	0.0122121	0.0101965	0.004511	0.00409837	0.000441995	0.00100044
OTU_1424	0.000234482	0.00112925	0.0472605	0.00878626	0.00939648	0.0380182	0.125286	0.000300354	0.000996163
OTU_310	0.000236855	0.00113372	0.428575	0.102937	0.0689577	0.0701235	0.0422144	0.00526224	0.00714889
OTU_901	0.000241765	0.00115022	0.256512	0.107403	0.139951	0.012077	0.0097098	0.0016528	0.00286537
OTU_935	0.000247383	0.00116285	0.0497673	0.0244766	0.0212377	0.125974	0.411543	0.000293427	0.000973188
OTU_929	0.000249357	0.00116515	0.0452597	0.0230153	0.020182	0.0364072	0.117064	0.000233303	0.000773777
OTU_6852	0.000251555	0.00116846	0.257172	0.0513967	0.149163	0.964135	1.23097	0.0837167	0.109074
OTU_1281	0.000247244	0.0011692	0.229453	0.0112914	0.0155901	0.0015921	0.00279539	0	0
OTU_1402	0.00026132	0.00120668	0.448434	0.027718	0.0208676	0.00676371	0.00759698	0.000661974	0.00149851
OTU_385	0.000270376	0.00122685	0.230595	0.32806	0.430118	0.0854853	0.0678201	0.00399864	0.00525309
OTU_304	0.00026995	0.00123204	0.403946	0.212282	0.136976	0.164423	0.0934962	0.0239439	0.0278583
OTU_891	0.000268638	0.00123322	0.108922	0.0673769	0.154	0.0020893	0.00297882	0.000757266	0.00251157
OTU_65	0.000277431	0.00125163	0.294605	0.689311	0.71981	0.188457	0.140398	0.0503664	0.0585644
OTU_796	0.000301218	0.00135118	0.0468971	0.013309	0.0136539	0.0184515	0.0584613	0.000189317	0.000627892
OTU_10	0.000303554	0.00135392	0.214457	0.0827391	0.123179	0.115279	0.0825811	0.00817814	0.00965835
OTU_846	0.000329197	0.00144369	0.280283	0.0042654	0.00509681	0.0867566	0.0738836	0.041911	0.0572206
OTU_567	0.000328753	0.00144984	0.256623	0.0424813	0.0564662	0.00294378	0.00413491	0.000619735	0.00109145
OTU_869	0.000327713	0.00145342	0.394962	0.000784103	0.00176715	0	0	0.00402859	0.00329449
OTU_842	0.000333643	0.00145505	0.495737	0.0216234	0.0143937	0.00346423	0.00554078	0.00208962	0.00198707
OTU_389	0.000338612	0.00146857	0.316781	0.000501464	0.00166317	0.00587025	0.0065506	0	0
OTU_1418	0.00035638	0.0015122	0.285334	0.0100602	0.00647817	0.00633755	0.00759	0.00106777	0.00164099
OTU_960	0.000355163	0.00151523	0.385933	0.00270275	0.00714883	0.00105661	0.00296274	0.0273156	0.0250711
OTU_778	0.000354287	0.00151976	0.411102	0.0361042	0.0238297	0.015141	0.00827136	0.00618497	0.00626951
OTU_234	0.000353298	0.00152384	0.419437	0.253648	0.147111	0.266439	0.115907	0.056365	0.0576038
OTU_323	0.000379416	0.0016013	0.357699	0.208909	0.133422	0.180131	0.106461	0.0355666	0.0430603
OTU_2262	0.0003916	0.00164388	0.46935	0.0120751	0.00949661	0.0567139	0.038864	0.00742	0.00861829
OTU_1053	0.000404465	0.00168886	0.302574	0.00800488	0.0046529	0.00853301	0.00915103	0	0
OTU_997	0.000415415	0.00171632	0.266242	0.0810323	0.0954568	0.0129349	0.0356382	0.000367056	0.000821253
OTU_1849	0.000414093	0.00171991	0.291653	0.000874225	0.00289948	0.000656857	0.00154526	0.0147095	0.0174379
OTU_921	0.000425673	0.00174038	0.259653	0.00164818	0.00245604	0.0786142	0.098602	0.00933124	0.022804
OTU_471	0.000425599	0.00174919	0.366903	0.0766215	0.0527892	0.0462699	0.027617	0.0113971	0.0112628
OTU_167	0.000447219	0.001819	0.358493	0.277362	0.159683	0.256973	0.121125	0.0755067	0.0634381
OTU_981	0.000459712	0.00186018	0.282652	0.0011041	0.00318101	0.00809115	0.00918238	0.000189317	0.000627892
OTU_561	0.000462782	0.00186299	0.165739	0.0243049	0.0182272	0.0304524	0.0432534	0.0022506	0.00329985
OTU_1091	0.000493503	0.00197653	0.356415	0.0410462	0.0429032	0.00251107	0.00247107	0.00117968	0.00217196
OTU_1323	0.000504132	0.00200885	0.0450994	0.0333774	0.0477615	0.0437957	0.141013	0	0
OTU_49	0.000528569	0.00207463	0.181108	0.0135937	0.0185678	0.0103387	0.010527	0	0
OTU_682	0.000526451	0.0020767	0.442357	0.0225215	0.0148009	0.0155318	0.00984877	0.000553033	0.00124212
OTU_725	0.000525206	0.00208226	0.481913	0.0447833	0.0225128	0.0157018	0.0137776	0.00841416	0.00997291
OTU_7154	0.0005372	0.00209802	0.0756482	0.220824	0.504712	0.143833	0.179734	0.00681554	0.010653
OTU_10301	0.000541766	0.00210538	0.258735	0.014257	0.0159187	0.0089128	0.00662163	0	0
OTU_377	0.000565258	0.00218585	0.381743	0.0959585	0.0547707	0.206688	0.118084	0.0523368	0.0597043
OTU_2017	0.000572924	0.00220463	0.330135	0.0148197	0.016296	0.000768739	0.00203141	0.000553033	0.00124212
OTU_1587	0.000608762	0.00233111	0.247922	0.0126019	0.0117828	0.0166484	0.0150018	0.00153436	0.00274077
OTU_966	0.000628502	0.00239502	0.0513179	0.0213868	0.0170331	0.0913079	0.288197	0.000699908	0.00232133
OTU_104	0.000631687	0.00239553	0.439661	0.960743	0.400834	0.533043	0.227118	0.305709	0.264003
OTU_396	0.000654141	0.00245694	0.24817	0.0168556	0.021203	0.00248153	0.00394513	0.000898318	0.00178477
OTU_1069	0.000652938	0.00246421	0.311378	0.0389037	0.0446629	0.00252666	0.00344072	0.00142657	0.00227168
OTU_691	0.000672824	0.00251508	0.31985	0.00708662	0.0185558	0.00205554	0.00213086	0.0334789	0.0293721
OTU_810	0.000694106	0.00258234	0.0531577	0.0100364	0.0115694	0.097074	0.318421	0	0
OTU_206	0.000712541	0.00263842	0.253379	0.0299772	0.0890973	0.00970498	0.0119983	0.170962	0.193355
OTU_704	0.000726805	0.0026786	0.217585	0.0351247	0.0430776	0.0126866	0.00715175	0.00322422	0.00487384
OTU_7653	0.000762829	0.00279823	0.0942076	0.0380588	0.0838053	0.0374676	0.0381831	0.00138112	0.00221742
OTU_1765	0.000782344	0.00285647	0.292935	0.0140554	0.00962442	0.0156993	0.0140408	0.00145986	0.00178392
OTU_98	0.000790964	0.00286132	0.274004	0.0297068	0.0782659	0.00988705	0.00825007	0.170611	0.18575
OTU_213	0.000787417	0.00286168	0.248299	0.105989	0.129227	0.0207589	0.0133863	0.00905951	0.00841379
OTU_798	0.000810751	0.00290612	0.278397	0.0198288	0.0176666	0.00710094	0.0142122	0.000189317	0.000627892
OTU_169	0.00080867	0.00291195	0.370601	0.299395	0.168375	0.535216	0.28799	0.117994	0.193304
OTU_475	0.000858782	0.00306429	0.100012	0.0458196	0.10176	0.00374537	0.00541955	0.0542169	0.0527077
OTU_1034	0.000868156	0.00306983	0.198831	0.0043943	0.00699571	0.00875166	0.010265	0	0
OTU_233	0.00088557	0.00307598	0.210413	0.139708	0.35796	0.0831904	0.0708858	0.501327	0.503094
OTU_724	0.000891697	0.00308362	0.26586	0.0320427	0.0250661	0.0570518	0.0376831	0.0133916	0.024539
OTU_5915	0.000868156	0.00308372	0.0747126	0.0137603	0.0140097	0.0171883	0.0430525	0	0
OTU_308	0.00088557	0.00308965	0.165346	0.14227	0.239051	0.229227	0.252052	0.0119438	0.00828233
OTU_1408	0.00088557	0.00310345	0.338984	0.179275	0.103682	0.450031	0.274768	0.121416	0.183769
OTU_975	0.000884348	0.00311306	0.0443989	0.0135439	0.0153909	0.0193238	0.0625627	0.00017774	0.000589496
OTU_1600	0.00090899	0.00312964	0.198617	0.00317451	0.00460833	0.0283496	0.0244733	0.034421	0.0399365
OTU_973	0.000937921	0.00321514	0.105439	0.0113723	0.0158556	0.00922984	0.0191898	0	0
OTU_28	0.00102211	0.00348851	0.186148	0.545551	0.805482	0.104484	0.0719016	0.0427753	0.0590713
OTU_675	0.00104405	0.00354797	0.233779	0.103009	0.0928217	0.197891	0.198826	0.0247404	0.0336911
OTU_864	0.00104899	0.00354938	0.166898	0.0235559	0.0397022	0.00304896	0.00671927	0.000189317	0.000627892
OTU_944	0.00108255	0.00363165	0.0455685	0.019692	0.0175347	0.0667006	0.218473	0.00096857	0.00181041
OTU_115	0.00107969	0.00363758	0.218592	0.320674	0.183211	0.870387	0.598704	0.299495	0.597456
OTU_582	0.00112968	0.0037736	0.200413	0.0423838	0.0403605	0.0388322	0.0363297	0.00697337	0.00923812
OTU_1158	0.00113634	0.00377978	0.344458	0.0547334	0.0462235	0.0132808	0.0137118	0.00844047	0.0118222
OTU_1431	0.00115593	0.0038287	0.301794	0.0847223	0.082245	0.0288481	0.0284655	0.00573354	0.00752096
OTU_114	0.00124149	0.00409484	0.152399	0.305789	0.176827	1.44827	1.33516	0.683913	1.39791
OTU_259	0.00136364	0.0044789	0.256144	0.103994	0.104141	0.0212678	0.0121094	0.213354	0.207188
OTU_430	0.00137855	0.00449029	0.359058	0.214647	0.160474	0.0260292	0.0194178	0.0706479	0.0925352
OTU_1027	0.00137731	0.00450494	0.357754	0.00505324	0.00436235	0.000602491	0.00139117	0.000678987	0.00153032
OTU_1075	0.00141988	0.00460581	0.456533	0.00571617	0.00931981	0.0615289	0.0504127	0.00229682	0.00214142
OTU_11397	0.00146274	0.00472533	0.289572	0.000250732	0.000831584	0.0046357	0.00593886	0.0123648	0.0121914
OTU_7279	0.00151932	0.00488799	0.167451	0.0847254	0.0459823	0.218193	0.147222	0.0909992	0.180585
OTU_839	0.00155415	0.00497961	0.273384	0.00353235	0.00703553	0.00111283	0.00139013	0.0165356	0.0177282
OTU_1857	0.00171884	0.00548492	0.267564	0.0186634	0.0190439	0.00489085	0.0117739	0.000252678	0.00083804
OTU_225	0.00172754	0.00549035	0.152638	0.0322342	0.0469433	0.00404845	0.0072791	0.00954251	0.0149038
OTU_1294	0.00178862	0.00566155	0.205207	0.0186893	0.0236329	0.00700399	0.0108716	0.000203644	0.000675412
OTU_240	0.00182391	0.00575007	0.246897	0.0266506	0.0705101	0.0069811	0.00467773	0.128601	0.144939
OTU_572	0.0018964	0.00595469	0.203477	0.000727959	0.00163834	0.0186579	0.0222844	0.00719939	0.0120905
OTU_267	0.00199529	0.00624024	0.285774	0.157942	0.188762	0.511227	0.4914	0.058795	0.0747843
OTU_2032	0.00203854	0.00635023	0.343273	0.00609715	0.00624063	0.0005975	0.00152074	0.000189317	0.000627892
OTU_1223	0.00207401	0.00640982	0.496466	0.0106977	0.00691341	0.00278865	0.00269559	0.000679705	0.00123295
OTU_1337	0.0020682	0.00641715	0.42353	0.0113646	0.00967201	0.0821009	0.0644169	0.0140164	0.0115504
OTU_241	0.00212517	0.00654219	0.36962	0.153687	0.100284	0.303304	0.182189	0.0701879	0.0658311
OTU_881	0.00215731	0.00661518	0.224986	0.0429342	0.0512364	0.0178207	0.0231473	0.000312648	0.00103694
OTU_53	0.00218204	0.00666498	0.121463	0.0264544	0.0424637	0.0538683	0.0824457	0.0051306	0.00589342
OTU_299	0.00226343	0.00688679	0.200328	0.904116	1.00427	0.238452	0.266779	0.204553	0.403205
OTU_914	0.00229739	0.00696314	0.218949	0.0228431	0.0239005	0.0146625	0.0102253	0.0033023	0.00336007
OTU_1530	0.0023392	0.00700868	0.265736	0.011994	0.0134825	0.00100545	0.00149779	0.00246546	0.00357497
OTU_1078	0.00232544	0.00702105	0.0943504	0.0366858	0.0707753	0.0385134	0.0622153	0.000378633	0.00125578
OTU_1000	0.00233659	0.00702768	0.326821	0.0165783	0.0160009	0.00403919	0.00459441	0.000982093	0.00205972
OTU_952	0.00237714	0.00709528	0.272615	0.00829651	0.00816851	0.00147231	0.00188934	0.00133954	0.00376649
OTU_1663	0.00255398	0.00756557	0.304725	0.000142599	0.000472947	0.00754937	0.00842084	0.00104611	0.0018374
OTU_1357	0.00255172	0.00758751	0.0445325	0.0169202	0.0253574	0.0419094	0.135765	0	0
OTU_72	0.00264801	0.00781462	0.234483	0.322379	0.384904	0.96761	1.13592	0.0534229	0.0528333
OTU_627	0.00268194	0.00782648	0.253651	0.0416409	0.0511575	0.00494302	0.00414848	0.0042253	0.0077562
OTU_6363	0.0026746	0.00783417	0.182155	0.0135793	0.0210669	0.00233823	0.0030722	0.000412736	0.000926679
OTU_464	0.00267396	0.00786164	0.146793	0.00675424	0.0129495	0.000150481	0.000499089	0.00017774	0.000589496
OTU_591	0.00273564	0.00795361	0.177135	0.0655217	0.0678337	0.0604307	0.0669405	0.00851689	0.012756
OTU_291	0.00280985	0.00813923	0.290769	0.290251	0.18163	0.630227	0.420168	0.198736	0.206474
OTU_520	0.00282462	0.00815193	0.159861	0.0231151	0.0343742	0.00261549	0.00585674	0.00646879	0.00563243
OTU_712	0.00287263	0.00822997	0.0892804	0.0105203	0.0165487	0.00600689	0.0171587	0	0
OTU_196	0.00286811	0.00824713	0.0881664	0.0423761	0.110513	0.000579863	0.00101815	0	0
OTU_290	0.00294756	0.00841393	0.212054	0.00963393	0.013504	0.00166476	0.00239677	0.000293427	0.000973188
OTU_194	0.00299059	0.00850584	0.207772	0.239927	0.296259	0.083498	0.0889275	0.0217379	0.0278975
OTU_288	0.00302882	0.00858347	0.236657	0.0104143	0.00965087	0.00942212	0.00723253	0.00157118	0.0024413
OTU_2086	0.00304945	0.00861087	0.178557	0.184334	0.281264	0.530039	0.659226	0.072475	0.0991328
OTU_210	0.00316701	0.00891078	0.335627	0.00792418	0.00570733	0.00443286	0.00384963	0.000846305	0.0014807
OTU_307	0.00325144	0.00911565	0.249468	0.137204	0.0731781	0.14754	0.0657288	0.0456962	0.0960784
OTU_612	0.00333651	0.00932085	0.161127	0.000163022	0.000540681	0	0	0.00536721	0.00983606
OTU_977	0.00339042	0.00943786	0.218562	0.0102088	0.0101895	0.0105268	0.0100039	0.00102903	0.00203823
OTU_282	0.00341932	0.0094847	0.285827	0.0211331	0.0562414	0.00590472	0.00538688	0.13765	0.150878
OTU_1572	0.00351451	0.00971441	0.317022	0.000663186	0.00126912	0.00344751	0.00411971	0.0244783	0.0266813
OTU_802	0.00363738	0.0100187	0.20554	0	0	0.00551712	0.00637015	0.0139659	0.0184907
OTU_81	0.00374874	0.0102535	0.328995	0.0421307	0.0338246	0.265321	0.251808	0.0439539	0.0513029
OTU_333	0.00374874	0.0102894	0.152331	0.117748	0.065874	0.330993	0.314206	0.134617	0.230959
OTU_160	0.0037921	0.0103361	0.236361	0.772001	1.08195	0.0227583	0.0335882	0.0444941	0.0574284
OTU_125	0.00388114	0.0105422	0.281518	0.0146077	0.0172267	0.0280508	0.0135418	0.00827193	0.00636855
OTU_1119	0.00395101	0.010695	0.313489	0.181797	0.0992073	0.114296	0.0460916	0.0660862	0.0531949
OTU_13481	0.00397028	0.0107102	0.175652	0.0216264	0.0253651	0.0494389	0.0574789	0.00724227	0.0192864
OTU_1377	0.00403576	0.0108496	0.248	0.0111863	0.00726645	0.0221848	0.020488	0.00321533	0.00881112
OTU_390	0.00416439	0.0111571	0.230632	0.435958	0.510892	0.134863	0.144509	0.0405944	0.0511056
OTU_954	0.00445625	0.0118985	0.0448723	0.00696161	0.00520734	0.044961	0.0592982	0.0479884	0.136782
OTU_449	0.00468537	0.0124678	0.0646895	0.0625514	0.182051	0.176941	0.226842	0.0812814	0.155742
OTU_64	0.00500135	0.0132637	0.346727	0.0657722	0.0959089	0.0412124	0.0178006	0.27013	0.223614
OTU_402	0.00502143	0.0132721	0.247676	0.0183683	0.0154988	0.0123768	0.0113591	0.00257752	0.00409877
OTU_1214	0.00512564	0.0135021	0.37258	0.0185722	0.0146357	0.00523158	0.00556111	0.00219173	0.00325169
OTU_637	0.00524347	0.0137663	0.152485	0.0163797	0.012396	0.0121419	0.0175197	0.00306717	0.00731965
OTU_1309	0.00534914	0.0139504	0.196292	0.0134414	0.0208211	0.00164672	0.00257592	0	0
OTU_1097	0.00534779	0.0139934	0.0467944	0.0138915	0.0187993	0.0543402	0.178555	0.000252678	0.00083804
OTU_1798	0.00558197	0.0144615	0.19738	0.0045359	0.00666059	0.000426432	0.00141431	0.000293427	0.000973188
OTU_355	0.00557808	0.0144993	0.133952	0.000556309	0.000968471	0.0280602	0.0432872	0.016078	0.0241696
OTU_4249	0.00592172	0.0152913	0.0692153	0.672986	1.39796	0.732922	0.680671	0.181643	0.207285
OTU_2	0.00609766	0.015694	0.256116	0.132245	0.0815017	0.0975925	0.0495257	0.0449322	0.0461829
OTU_10862	0.00641348	0.0163993	0.332775	0.0133808	0.0112381	0.00191905	0.00236406	0.00328757	0.00502546
OTU_1770	0.00640733	0.0164371	0.238585	0.00429733	0.00375208	0.00143323	0.00325426	0.000378633	0.00125578
OTU_468	0.00704109	0.0179456	0.0595505	0.177855	0.573255	0.00179822	0.00238482	0.00056795	0.00188368
OTU_13129	0.00708047	0.0179876	0.115952	0.0364729	0.0705872	0.0533608	0.0593922	0.00651718	0.00849044
OTU_1026	0.00718494	0.0181941	0.280969	0.0130458	0.0148772	0.00222851	0.00291773	0.000716046	0.00126638
OTU_1505	0.00720882	0.0181959	0.313745	0.0117656	0.00992685	0.00277724	0.00263947	0.00270802	0.00363514
OTU_856	0.00753339	0.0189542	0.108598	0.0777386	0.138382	0.0400925	0.0342449	0.00718032	0.0118659
OTU_1052	0.00791307	0.0197199	0.235769	0.00686916	0.00638533	0.001823	0.00230649	0.00186269	0.0029162
OTU_341	0.00790163	0.0197541	0.32287	0.0581659	0.0481953	0.010186	0.00905197	0.0164887	0.0211339
OTU_133	0.00790142	0.0198167	0.200202	0.350036	0.425576	0.121256	0.103782	0.0488296	0.0749213
OTU_12991	0.00815095	0.0202484	0.206758	0.00491236	0.00405979	0.0040662	0.00405821	0.000771594	0.00194245
OTU_587	0.00847639	0.0208588	0.087345	0.0133368	0.0277986	0.00508871	0.0131868	0	0
OTU_1259	0.00845944	0.0208826	0.347799	0.0470468	0.0440739	0.0078875	0.0197077	0.000700716	0.00159148
OTU_211	0.00851636	0.0208917	0.206159	0.24448	0.144627	0.234317	0.120599	0.0984246	0.125518
OTU_1030	0.00843904	0.0208979	0.314161	0.0134226	0.0107182	0.00139108	0.00260824	0.00455557	0.00693961
OTU_999	0.00894692	0.0218795	0.170971	0.0218484	0.0249475	0.0118191	0.0130643	0.00329118	0.00660972
OTU_866	0.00954831	0.0232056	0.177335	0.0253475	0.0260667	0.0250099	0.0128735	0.00780083	0.00943548
OTU_733	0.00952573	0.0232227	0.158271	0.00619952	0.00544483	0.00923276	0.0137142	0.000312648	0.00103694
OTU_736	0.00964432	0.0233666	0.246213	0.00740008	0.0207561	0.000557236	0.00126819	0.0337152	0.0380007
OTU_1242	0.00969108	0.0234077	0.182072	0.00496463	0.006095	0.00434183	0.00442671	0.000296676	0.000983963
OTU_3272	0.00996318	0.0239177	0.240932	0.0728375	0.0644871	0.189761	0.133245	0.356949	0.326449
OTU_976	0.0100058	0.0239468	0.214615	0.0048383	0.00714821	0.000453148	0.00107967	0	0
OTU_905	0.00995069	0.023961	0.267729	0.0263477	0.0245425	0.00955113	0.00748626	0.00438883	0.00792145
OTU_214	0.0102072	0.0243546	0.0760017	0.195916	0.525176	0.00938774	0.009081	0.0133737	0.014492
OTU_1199	0.0102499	0.0243824	0.32267	0.0156312	0.0128922	0.00389601	0.00572753	0.00272199	0.00386231
OTU_107	0.0104055	0.0246778	0.156736	0.0498897	0.0829611	0.0056521	0.00443509	0.00600896	0.0077994
OTU_1482	0.011015	0.0260445	0.196206	0.00307723	0.0034106	0.00139137	0.00228399	0.000189317	0.000627892
OTU_421	0.0111679	0.0263267	0.244464	0.0625591	0.0332423	0.0559298	0.0309798	0.0243989	0.022469
OTU_1049	0.0112932	0.0265424	0.201393	0.0282481	0.0274213	0.0162593	0.0164975	0.00466664	0.00886388
OTU_15	0.0121561	0.0284851	0.21957	0.0491553	0.0502716	0.129251	0.148539	0.01414	0.0127036
OTU_483	0.012257	0.0286362	0.25207	0.00282843	0.00331089	0.00840146	0.00639255	0.00299907	0.00279051
OTU_1101	0.0128284	0.0296185	0.237794	0	0	0	0	0.000900713	0.00131667
OTU_1471	0.012879	0.0296481	0.146702	0.00712868	0.01161	0.000426432	0.00141431	0.0017181	0.00320861
OTU_1191	0.0128284	0.0297059	0.220484	0	0	0.00182942	0.00280862	0	0
OTU_647	0.012754	0.0297089	0.245578	0.0104045	0.0102013	0.0312442	0.0323023	0.00487774	0.00635393
OTU_2021	0.0127962	0.029719	0.0674467	0.059626	0.165478	0.0083789	0.0068412	0.00227504	0.0022356
OTU_2160	0.0130878	0.0299532	0.127758	0.00354082	0.00585179	0.00176025	0.00292492	0	0
OTU_1156	0.0130731	0.0300069	0.122384	0.00710795	0.0141267	0.0008205	0.00143689	0.000378633	0.00125578
OTU_624	0.0140552	0.0320737	0.209236	0.0188564	0.012991	0.0114601	0.00789694	0.00622744	0.00855591
OTU_640	0.0141299	0.0321506	0.161522	0.0232116	0.0183083	0.00666617	0.007141	0.043087	0.0553747
OTU_52	0.014291	0.0324232	0.107906	0.0084379	0.0130303	0.0268476	0.0537513	0.000293427	0.000973188
OTU_697	0.0149777	0.0338833	0.160679	0.00797183	0.0164001	0.00324809	0.00470103	0.026703	0.0362849
OTU_254	0.0150625	0.0339772	0.146415	0.119213	0.09939	0.0236381	0.00951863	0.137574	0.183477
OTU_340	0.0158117	0.035565	0.234093	0.000343586	0.000781481	0.005326	0.00590971	0.00203879	0.00254109
OTU_693	0.016376	0.0367291	0.211238	0.0293074	0.0234914	0.0413001	0.0254336	0.0136747	0.0153084
OTU_57	0.0164265	0.0367373	0.174085	0.16041	0.163158	0.231603	0.234814	0.04609	0.036746
OTU_2202	0.0165022	0.0368018	0.181348	0.00182737	0.00272009	0.00032681	0.00108391	0	0
OTU_558	0.0169332	0.037656	0.220513	0.00450695	0.00500404	0.0102157	0.0103699	0.00155666	0.00210472
OTU_781	0.017199	0.0381391	0.234418	0.00877112	0.0121675	0.0125287	0.0100272	0.0289455	0.0224332
OTU_7307	0.0177146	0.0391718	0.0792278	0.0673642	0.0694356	0.0109395	0.00836353	0.0844675	0.171813
OTU_490	0.017778	0.0392015	0.124297	0.0130406	0.00944263	0.00414707	0.00574755	0.0171716	0.0224055
OTU_184	0.0178701	0.0392943	0.171153	0.0454046	0.0514865	0.0232729	0.0185624	0.0101312	0.00908312
OTU_354	0.0182783	0.0400794	0.337138	0.0496385	0.036727	0.0120748	0.00728698	0.01666	0.0157906
OTU_4178	0.0194667	0.0424482	0.0637175	0.0459321	0.0718447	0.0318915	0.0322826	0.0141102	0.0356423
OTU_1248	0.019413	0.0424489	0.250667	0.0477928	0.0514318	0.0167763	0.0178349	0.00434122	0.00554268
OTU_4753	0.0203761	0.0443082	0.174941	0.0106738	0.0138068	0.00518827	0.00670524	0.000663732	0.00119367
OTU_4814	0.0212513	0.0458305	0.185744	0.00112903	0.00151225	0	0	0.000264575	0.000877497
OTU_381	0.0211432	0.0458491	0.186685	0.00173983	0.00206811	0.000820282	0.00152441	0	0
OTU_681	0.0212414	0.0459352	0.20527	0.00636	0.006575	0.0196917	0.0122393	0.0276426	0.0265044
OTU_247	0.0214755	0.0461871	0.16861	0.135806	0.0915161	0.0817631	0.0392584	0.0575473	0.0769022
OTU_607	0.0216336	0.0464	0.195053	0.00101666	0.00156937	0	0	0.00177078	0.00201361
OTU_1224	0.0220963	0.0472633	0.295363	0.00872886	0.0087918	0.00122233	0.00189355	0.00140323	0.00257471
OTU_610	0.0226683	0.048355	0.194793	0.0261312	0.0237867	0.0613566	0.0365985	0.101596	0.0994114
OTU_577	0.0230229	0.0489782	0.107498	0.00529534	0.0037265	0.00471709	0.0131856	0.0138703	0.0157649
OTU_9	0.0243076	0.0515715	0.231898	1.38592	0.769724	3.3242	1.67297	4.8578	4.08189
OTU_224	0.0245037	0.0518474	0.220495	0.0102972	0.0069903	0.00306002	0.00333458	0.0157467	0.0150467
OTU_83	0.0248339	0.0524049	0.138091	0.00385648	0.0041646	0.0153937	0.0190639	0.0201264	0.0222146
OTU_525	0.0256726	0.0540295	0.145557	0.0247422	0.0297422	0.00573593	0.00761833	0.030793	0.0326249
OTU_371	0.0261593	0.0549066	0.247393	0.00797744	0.00989113	0.000336514	0.00075749	0.00145671	0.00227715
OTU_3	0.0262421	0.0549335	0.249444	23.0807	20.7423	9.98853	10.0127	45.333	37.2962
OTU_61	0.0273442	0.0570883	0.114533	0.0124734	0.0205284	0.00303924	0.00568006	0.00247994	0.00581855
OTU_2422	0.0279072	0.0581092	0.158591	0.00172342	0.00252808	0.000299254	0.000992514	0.000189317	0.000627892
OTU_801	0.0280197	0.058189	0.14567	0.0223126	0.0281904	0.0282197	0.0230038	0.00710505	0.00824872
OTU_411	0.028531	0.0590946	0.0889642	0.0357445	0.0325024	0.164619	0.229364	0.0813356	0.18385
OTU_346	0.0290537	0.0600189	0.130206	0.165865	0.234743	0.164882	0.161396	0.0294502	0.033588
OTU_11457	0.0305173	0.0628768	0.0804079	0.0211103	0.0187409	0.0296154	0.0188394	0.0149118	0.0232437
OTU_814	0.0307646	0.0632204	0.181423	0.00634935	0.00571256	0.0012491	0.00214172	0.00474604	0.00491531
OTU_873	0.0309141	0.0633619	0.098979	0.02014	0.03928	0.00961094	0.0131976	0.000730773	0.00130145
OTU_7490	0.0333622	0.067848	0.21727	0.00993952	0.0219946	0.00530993	0.00366409	0.036845	0.0399007
OTU_834	0.0332894	0.0678758	0.173887	0.000687845	0.00160439	0	0	0.00390829	0.00622805
OTU_951	0.0332526	0.0679773	0.115467	0.0194305	0.0239573	0.0198442	0.0306146	0.00238648	0.00304136
OTU_25	0.034026	0.0690191	0.319367	0.100012	0.11452	0.0893046	0.0373305	0.349396	0.278946
OTU_1617	0.0359659	0.072766	0.112859	0.00791583	0.00874266	0.00971482	0.0101486	0.00261812	0.005878
OTU_1520	0.0364107	0.0731007	0.185047	0.00117079	0.00155507	0.000373991	0.000855187	0	0
OTU_306	0.0365671	0.0732275	0.0834353	0.0592321	0.055615	0.0561412	0.0842828	0.0175567	0.0406184
OTU_295	0.0364107	0.0732882	0.13324	0	0	0.00245884	0.00442745	0.000582277	0.00137075
OTU_726	0.0364028	0.0734607	0.246719	0.0284282	0.0376416	0.00361238	0.00574126	0.000189317	0.000627892
OTU_3770	0.037811	0.0755258	0.160133	0.00119436	0.00147278	0.00216804	0.00319372	0	0
OTU_1068	0.0381531	0.0760157	0.193624	0.00996154	0.0100648	0.00195106	0.00323672	0.00539086	0.00476757
OTU_703	0.0386394	0.0767897	0.158357	0.00136621	0.00180621	0.00142895	0.00191541	0	0
OTU_732	0.039104	0.0775168	0.0641644	0.000401975	0.0013332	0.0392684	0.0748165	0.0586156	0.141562
OTU_119	0.0393608	0.0778293	0.163616	0.269826	0.150093	0.180033	0.0783231	0.128157	0.154467
OTU_590	0.0403117	0.0795093	0.0671611	0.0732416	0.181726	0.161548	0.268936	0.0385046	0.0802087
OTU_153	0.0409545	0.0805746	0.0842017	0.013286	0.0108006	0.00833661	0.0150202	0.00509677	0.00526678
OTU_447	0.041807	0.0812339	0.142966	0.00113016	0.00225932	0	0	0	0
OTU_2158	0.041807	0.0814354	0.180175	0	0	0.000639968	0.00111462	0	0
OTU_165	0.042043	0.0814907	0.143636	0.0230094	0.0331471	0.0122031	0.0117971	0.00259469	0.0024279
OTU_1381	0.0422585	0.081506	0.117624	0.0351664	0.0734673	0.00231122	0.00291843	0.00210139	0.00521945
OTU_949	0.041807	0.081638	0.163209	0.000808929	0.00149555	0	0	0	0
OTU_438	0.0422569	0.0817035	0.0866839	0.0145816	0.0148589	0.0275343	0.046483	0.0056692	0.0128764
OTU_1441	0.041807	0.0818416	0.164784	0.000797889	0.00146669	0	0	0	0
OTU_2951	0.041807	0.0820462	0.175579	0.000606054	0.00107227	0	0	0	0
OTU_930	0.0427941	0.0823368	0.0867034	0.00316396	0.00494696	0.00188653	0.00430516	0.000283341	0.000939735
OTU_868	0.0429768	0.0824861	0.134601	0.00148186	0.00286271	0.000163405	0.000541954	0	0
OTU_2329	0.0435706	0.0834217	0.136554	0.00166742	0.00230174	0.0747898	0.101175	0.0597222	0.0927909
OTU_6	0.0437887	0.0836354	0.15528	0.0813256	0.12879	0.160997	0.121937	0.0447275	0.0836487
OTU_183	0.0452594	0.0862345	0.18316	0.28956	0.249232	0.0757274	0.0367869	0.199348	0.198289
OTU_1306	0.0471108	0.0895447	0.150195	0.00443299	0.00582213	0.000636248	0.00164273	0.0105601	0.0157205
OTU_350	0.04825	0.0912681	0.245461	0.0648279	0.0534887	0.0205248	0.0119456	0.0278608	0.0215133
OTU_221	0.0482055	0.0914041	0.104727	0.164431	0.09238	0.180981	0.0733006	0.102936	0.122498
OTU_463	0.0492333	0.0929042	0.149537	0.0303232	0.0465683	0.00530951	0.00721838	0.00620462	0.00835039
OTU_1198	0.0520241	0.097935	0.20707	0.0119641	0.0117175	0.00308883	0.0045509	0.00416661	0.00465015
OTU_289	0.0544573	0.10227	0.0935864	0.0350341	0.0660512	0.0435887	0.0525441	0.00676164	0.00846847
OTU_1503	0.054892	0.102841	0.144426	0.00217749	0.00330426	0.000302667	0.00100383	0.000441995	0.00100044
OTU_965	0.0558506	0.10414	0.188202	0.0115386	0.0165493	0.00295817	0.00532193	0.00017774	0.000589496
OTU_200	0.0557846	0.104264	0.160767	0.125481	0.255539	0.336075	0.357053	0.0753625	0.0838324
OTU_706	0.0577735	0.107216	0.153286	0.00826172	0.014668	0.00059699	0.00133492	0.00052673	0.00118698
OTU_894	0.0576968	0.107327	0.176313	0.000427797	0.00141884	0.00325217	0.00438016	0.000693315	0.00123677
OTU_1176	0.0588367	0.108931	0.272912	0.00449692	0.00524802	0.000483769	0.00111581	0.000367056	0.000821253
OTU_278	0.0598979	0.110635	0.0906987	0.0535302	0.0234336	0.0285551	0.0163885	0.0420791	0.048127
OTU_2914	0.060533	0.111546	0.148296	0.000792357	0.00114269	0	0	0.000233303	0.000773777
OTU_144	0.0620366	0.113782	0.277863	0.0598065	0.110027	0.0247472	0.0151461	0.26573	0.275268
OTU_118	0.0619787	0.113942	0.126055	0.00242923	0.00415352	0.00744712	0.0129861	0.000296676	0.000983963
OTU_78	0.0629279	0.115148	0.0915398	0.383707	0.834928	1.22525	2.23852	0.208534	0.394614
OTU_7	0.0631969	0.115371	0.103241	0.0202223	0.0147615	0.0104152	0.00801026	0.0105539	0.0163439
OTU_261	0.0634497	0.115564	0.183108	0.051506	0.0314886	0.0366213	0.0165662	0.0245429	0.0190148
OTU_409	0.0660191	0.119965	0.175972	0.0127322	0.0154948	0.004893	0.00456615	0.00252104	0.00255256
OTU_1010	0.0672933	0.121998	0.0563315	0.00157341	0.00247113	0.103332	0.342715	0	0
OTU_154	0.0696401	0.125962	0.0918439	0.459101	0.456126	0.13241	0.0977011	0.406171	0.624845
OTU_93	0.0709161	0.127975	0.139481	0.0458296	0.0323859	0.0189452	0.00794725	0.0514358	0.0510871
OTU_560	0.0714031	0.128558	0.0798345	0.0110753	0.0100795	0.0191568	0.0310666	0.00496341	0.0100835
OTU_273	0.0728552	0.130873	0.14618	0.00350799	0.00416407	0.00176078	0.00246773	0.000626263	0.00109027
OTU_485	0.0755706	0.13544	0.0564173	0.00105552	0.00272026	0.00263362	0.00589183	0.00392538	0.00519518
OTU_436	0.0786246	0.140593	0.063874	0.233385	0.611992	0.00103166	0.00190105	0.0932378	0.163387
OTU_87	0.0788945	0.140755	0.137327	0.00499664	0.00679062	0.0108269	0.0131253	0.00245166	0.00363738
OTU_113	0.0807273	0.143698	0.107563	0.00738145	0.013326	0.00150218	0.00298723	0.00127008	0.00354006
OTU_911	0.0812488	0.144299	0.124769	0.0150223	0.0179892	0.0106717	0.0122274	0.00339003	0.00339242
OTU_353	0.0832238	0.147473	0.149019	0.0025821	0.00253673	0.00104673	0.00213035	0.000619735	0.00109145
OTU_805	0.0846448	0.149654	0.150662	0.0201549	0.0162648	0.00638646	0.00533921	0.0115612	0.0158829
OTU_260	0.085054	0.150039	0.0776307	0.0402325	0.0358085	0.0173622	0.0134438	0.0256658	0.0414968
OTU_913	0.0864253	0.152116	0.150228	0.0354541	0.0381045	0.0236884	0.0297512	0.00649511	0.00790872
OTU_106	0.087757	0.154115	0.12779	0.384131	0.632025	0.0835084	0.0533061	0.08555	0.0784328
OTU_924	0.0923581	0.161833	0.114413	0.0019742	0.00296968	0.00475964	0.00473707	0.0020792	0.00270649
OTU_686	0.0942645	0.164805	0.17396	0.00638481	0.00576284	0.0037285	0.00426624	0.00155415	0.00204351
OTU_658	0.0962064	0.167827	0.0484596	0.00378127	0.00364689	0.00181926	0.00355303	0.0021545	0.00416281
OTU_2562	0.0967866	0.168465	0.156265	0.000856656	0.00221579	0.000297736	0.000987479	0.00274816	0.00345308
OTU_56	0.0975561	0.169054	0.029408	0.243904	0.205383	0.133839	0.0695132	0.198806	0.393787
OTU_1270	0.097427	0.169204	0.0972462	0.0624703	0.149337	0.00400801	0.00550028	0.000905363	0.00160842
OTU_879	0.102599	0.177401	0.100025	0.0060318	0.00965306	0.0540144	0.115987	0.00634935	0.0131559
OTU_13171	0.103314	0.178245	0.125949	0.00145183	0.00345147	0.0028396	0.00524299	0.00674907	0.00808211
OTU_1148	0.104515	0.179921	0.185358	0.00262073	0.00455286	0.000956112	0.0017262	0.00721086	0.0082783
OTU_3477	0.106004	0.181687	0.0323156	0.0951323	0.0609024	0.0736259	0.0487529	0.0679976	0.0787166
OTU_1687	0.105816	0.181762	0.0794593	0.0020514	0.00332055	0	0	0.0013692	0.00377646
OTU_6702	0.106757	0.182183	0.0760155	0.0103983	0.0210391	0.00649646	0.00982039	0.00100596	0.00147354
OTU_1070	0.106733	0.18254	0.104935	0	0	0.000933984	0.00181516	0.00122833	0.00192915
OTU_945	0.109655	0.186723	0.175751	0.0184808	0.0235519	0.00629583	0.00509833	0.00341333	0.00439575
OTU_271	0.111724	0.189834	0.111621	0.0695443	0.0815506	0.0375202	0.0343285	0.02452	0.026799
OTU_1018	0.115902	0.196508	0.0938351	0.0106456	0.00851185	0.00344747	0.00300814	0.00735622	0.0130113
OTU_780	0.120354	0.203179	0.034213	0.00886133	0.00900252	0.0050122	0.0089127	0.00544327	0.00951894
OTU_73	0.120288	0.203504	0.132756	0.354693	0.226775	0.887987	0.797782	0.524471	0.530972
OTU_1293	0.121006	0.203841	0.238443	0.0132479	0.0155519	0.00255761	0.00291269	0.00200844	0.00247581
OTU_991	0.121627	0.204448	0.141643	0.00475893	0.0074556	0.0165668	0.0182404	0.00675954	0.00978357
OTU_1188	0.122489	0.205018	0.140682	0.0139566	0.00969061	0.020564	0.0128229	0.00995599	0.00960528
OTU_932	0.122453	0.205396	0.139812	0.0205428	0.0203788	0.0084786	0.00789638	0.00818147	0.0115926
OTU_586	0.124154	0.207363	0.136043	0.00104599	0.00211348	0.00273869	0.00338594	0.000501965	0.00116237
OTU_3646	0.127819	0.209037	0.103691	0	0	0.000716192	0.00171926	0	0
OTU_457	0.127819	0.209473	0.0779033	0.00163951	0.00460551	0	0	0	0
OTU_1914	0.127819	0.209911	0.115403	0	0	0.000533093	0.00120509	0	0
OTU_2425	0.128645	0.209951	0.039642	0.00274624	0.00391153	0.000852864	0.00282863	0.00239072	0.00507604
OTU_896	0.129196	0.209977	0.121458	0.0162003	0.0201186	0.00621182	0.0189642	0.00200268	0.002209
OTU_1295	0.12601	0.210016	0.103966	0.0170315	0.00918433	0.00869371	0.0057721	0.0141062	0.0138127
OTU_556	0.129502	0.21004	0.103693	0.0195674	0.0194559	0.00466609	0.00337154	0.0177093	0.0273863
OTU_8543	0.129045	0.210167	0.14944	0.000163022	0.000540681	0.00134653	0.00241981	0	0
OTU_2145	0.127819	0.210351	0.112383	0.000361155	0.000828723	0	0	0	0
OTU_1868	0.127819	0.210793	0.060029	0.0080308	0.0259472	0	0	0	0
OTU_2406	0.127819	0.211237	0.113114	0.000477498	0.0010917	0	0	0	0
OTU_1155	0.127819	0.211683	0.117322	0.000365897	0.000819452	0	0	0	0
OTU_2142	0.12728	0.211684	0.090113	0.00471886	0.0063631	0.00124435	0.0022126	0.00243277	0.00419411
OTU_484	0.127819	0.21213	0.106555	0.000585588	0.0013845	0	0	0	0
OTU_279	0.131628	0.213047	0.0390632	0.0474431	0.045012	0.0881741	0.0645674	0.0964819	0.166414
OTU_175	0.13252	0.21405	0.188531	0.183373	0.119626	0.0723004	0.0319939	0.117554	0.107331
OTU_1324	0.133322	0.214902	0.0880596	0.00614464	0.0116753	0.00256505	0.0024764	0.000972415	0.00170015
OTU_130	0.135031	0.217211	0.15242	0.0530113	0.0312249	0.0324989	0.0157907	0.0716938	0.055228
OTU_2553	0.135399	0.217359	0.068683	0.000218556	0.000724869	0.0571852	0.115715	0.0694284	0.15364
OTU_135	0.136868	0.219268	0.0979553	0.617754	0.303974	0.706666	0.288798	0.453285	0.358563
OTU_1099	0.140434	0.224523	0.0165396	0.0066097	0.00895844	0.00608985	0.0185927	0.00297328	0.00583297
OTU_649	0.141675	0.226046	0.0481252	0.0087392	0.0182344	0.0484826	0.159707	0.000771521	0.00137826
OTU_1958	0.14534	0.230489	0.122828	0.0763281	0.0550405	0.0414991	0.0199445	0.0448565	0.0429542
OTU_297	0.145228	0.230777	0.153664	0.000401975	0.0013332	0.00455606	0.00772523	0.000407289	0.00135082
OTU_722	0.145117	0.231069	0.0731536	0.0135717	0.0169257	0.0136012	0.0193654	0.0442731	0.0853957
OTU_907	0.147936	0.234132	0.154217	0.00446127	0.00508178	0.00165853	0.00305245	0.00094396	0.00166386
OTU_3592	0.15551	0.245624	0.0794898	0.000384601	0.00127558	0.000895309	0.00174495	0	0
OTU_404	0.15758	0.248394	0.0413416	0.00981097	0.0268847	0.0130674	0.0366169	0.000233303	0.000773777
OTU_263	0.159042	0.250196	0.145558	0.160118	0.109673	0.255255	0.0987333	0.362124	0.313254
OTU_2675	0.169427	0.26494	0.0849412	0.00108146	0.00193021	0.000485767	0.00161111	0	0
OTU_182	0.169427	0.265469	0.0437244	0	0	0.000756602	0.00132796	0.0022718	0.0075347
OTU_34	0.169427	0.266	0.0415204	0.000491923	0.000858745	0	0	0.000610933	0.00202624
OTU_1025	0.173233	0.270354	0.0932133	0.000917894	0.00167147	0	0	0.00239057	0.00504998
OTU_1194	0.176976	0.275101	0.085637	0.00142191	0.00278776	0.00134429	0.0024243	0	0
OTU_1062	0.176976	0.275647	0.0677201	0.00670873	0.0193764	0.000299254	0.000992514	0.000293427	0.000973188
OTU_950	0.178816	0.277412	0.0941292	0.0188438	0.0120672	0.0342647	0.0181155	0.0257261	0.0259788
OTU_368	0.181741	0.280839	0.040598	0.0222585	0.0195224	0.0435009	0.0457517	0.0562049	0.106906
OTU_948	0.181534	0.281074	0.183271	0.0236688	0.0302428	0.00601147	0.0138172	0.00290747	0.00349299
OTU_217	0.182876	0.282038	0.0694387	0.192027	0.101308	0.14128	0.0594848	0.126295	0.134186
OTU_955	0.183902	0.282511	0.162128	0.00100214	0.00154221	0.00459801	0.00669295	0.000693315	0.00123677
OTU_91	0.183634	0.282652	0.100973	0.00188224	0.00439135	0.00114683	0.00202149	0.00532851	0.00808585
OTU_178	0.184531	0.282923	0.143178	0.141703	0.101841	0.0807006	0.0468227	0.193126	0.159206
OTU_13506	0.187005	0.286157	0.189468	0.00729996	0.00786498	0.00142499	0.00187819	0.00296808	0.00373988
OTU_292	0.189139	0.288861	0.0545587	0.0638964	0.03285	0.0559213	0.0335168	0.0413326	0.048323
OTU_460	0.191583	0.291459	0.113621	0.00195146	0.00385849	0	0	0.000482744	0.00110916
OTU_1557	0.191583	0.292025	0.100651	0.000917126	0.00180909	0.000336514	0.00075749	0	0
OTU_486	0.192666	0.29254	0.104102	0.0427132	0.0438794	0.0228836	0.0175355	0.0513264	0.0377974
OTU_1334	0.20012	0.303271	0.0908326	0.000553455	0.000977065	0.000349438	0.00078333	0	0
OTU_806	0.202015	0.305553	0.117348	0.0166595	0.0337302	0.000962353	0.00140463	0.00217185	0.00282834
OTU_348	0.205124	0.309659	0.0831411	0.00274854	0.00364943	0.00108769	0.00195512	0.000900276	0.00238436
OTU_432	0.208171	0.313655	0.086484	0.000547978	0.00127644	0.000975502	0.00184988	0	0
OTU_1245	0.215494	0.324067	0.0170931	0.0268506	0.0567812	0.0342276	0.0422331	0.0194304	0.0358838
OTU_276	0.216649	0.325181	0.0714221	0.228514	0.254513	0.0742266	0.0721781	0.17117	0.296912
OTU_10212	0.219958	0.32889	0.0626175	0.000501464	0.00166317	0.00181609	0.00253594	0.00231024	0.00411956
OTU_7347	0.219568	0.328932	0.0590415	0.00127037	0.00169586	0.000671823	0.00123756	0.000407289	0.00135082
OTU_314	0.220688	0.329353	0.138582	0.00194117	0.00314011	0.000349438	0.00078333	0.000252678	0.00083804
OTU_2729	0.223884	0.33349	0.0344779	0.00119049	0.00331408	0.00130749	0.00159078	0.000381384	0.000855158
OTU_774	0.225796	0.334434	0.0267644	0.0333393	0.0368254	0.0580807	0.0599651	0.0411227	0.081779
OTU_1105	0.225531	0.334673	0.073804	0.00508652	0.00894327	0.0074732	0.0102116	0.00183427	0.00410232
OTU_27	0.225483	0.335235	0.0685461	0.0196956	0.0236447	0.0501265	0.115839	0.0056742	0.00760445
OTU_1134	0.232807	0.344168	0.0911459	0.00617619	0.0146997	0.000186033	0.000617001	0.000709001	0.00174917
OTU_1219	0.235355	0.347282	0.0561174	0.00472347	0.00556097	0.00392581	0.00694498	0.00154729	0.00356207
OTU_614	0.238928	0.351892	0.0563115	0.120179	0.392091	0.0034326	0.00608199	0.00227334	0.00541248
OTU_540	0.245502	0.360898	0.129108	0.0103967	0.0105546	0.00469466	0.00421408	0.00451574	0.00466767
OTU_8871	0.247337	0.362915	0.193043	0.0097402	0.0116446	0.00145454	0.00273253	0.00301034	0.00436779
OTU_643	0.248978	0.363962	0.0933481	0.039436	0.025942	0.0290325	0.0174992	0.0228951	0.0194664
OTU_439	0.248978	0.364641	0.130575	0.0438602	0.0351573	0.178917	0.195538	0.100889	0.147459
OTU_2913	0.253596	0.370023	0.0419115	0.000401916	0.00133301	0.00123819	0.00157485	0.00102333	0.00208956
OTU_117	0.254076	0.370037	0.0924539	0.250632	0.146332	0.130398	0.062937	0.276415	0.306378
OTU_2332	0.264436	0.384411	0.0278445	0.0131555	0.0239495	0.0200675	0.0234413	0.0241009	0.031883
OTU_641	0.265926	0.385863	0.120138	0.00208968	0.00173856	0.00124893	0.00182036	0.00367264	0.00398088
OTU_853	0.269652	0.390548	0.0915387	0.00188532	0.00237942	0.00090787	0.00203034	0.00793397	0.0166648
OTU_576	0.279626	0.402765	0.165089	0.008629	0.00924091	0.0125452	0.0109774	0.0347073	0.0423603
OTU_3140	0.27934	0.403091	0.0925432	0.00119382	0.00213306	0.00358402	0.00512389	0.0010696	0.00292998
OTU_1671	0.280502	0.403286	0.0806156	0.0128415	0.00859765	0.0119679	0.0101886	0.00709003	0.00643248
OTU_150	0.27934	0.403834	0.118705	0.00361895	0.00607752	0.0005975	0.00152074	0.000859479	0.00153554
OTU_405	0.284583	0.408405	0.0714298	0.0013643	0.00197192	0.000848562	0.00149194	0.000312648	0.00103694
OTU_1436	0.286459	0.410347	0.0325737	0.00141299	0.00155019	0.000708797	0.00125977	0.000861377	0.0020401
OTU_943	0.293577	0.419777	0.0576178	0.000988301	0.00150103	0.00398191	0.00533064	0.0894154	0.287126
OTU_808	0.297545	0.424678	0.0552204	0.0208745	0.024794	0.0119389	0.0270062	0.00831031	0.00930885
OTU_1398	0.299842	0.42718	0.0307147	0.00372845	0.00452681	0.00231541	0.00498033	0.00201101	0.00277664
OTU_605	0.301583	0.428881	0.0636196	0.00516644	0.00543918	0.00316212	0.00582918	0.0020643	0.00304489
OTU_690	0.303344	0.430606	0.0521647	0.000743992	0.00192674	0.00159597	0.00221252	0.000606076	0.00135604
OTU_76	0.305434	0.432789	0.0382813	0.669203	1.71137	0.0653617	0.11522	1.42174	4.50113
OTU_1340	0.308347	0.43613	0.0686949	0.0013357	0.00174608	0.000528161	0.00119246	0.00166001	0.00217731
OTU_141	0.367879	0.441568	0.0571429	0	0	0.000302667	0.00100383	0	0
OTU_575	0.312987	0.441898	0.0671354	0.0263872	0.020191	0.0162631	0.0111222	0.0176438	0.0175008
OTU_2774	0.367879	0.442244	0.0571429	0.0001923	0.000637788	0	0	0	0
OTU_5183	0.314006	0.44254	0.0981628	0.00381152	0.00473716	0.000903453	0.00160283	0.00436277	0.00620212
OTU_2618	0.315155	0.44257	0.0732085	0.00135605	0.00208855	0.00022351	0.000741298	0.00191107	0.00371732
OTU_1710	0.314658	0.442664	0.0784073	0.0109661	0.0274904	0.0328599	0.0608185	0.00683111	0.0120353
OTU_3077	0.367879	0.442922	0.0571429	0	0	0	0	0.000300354	0.000996163
OTU_2579	0.367879	0.443603	0.0571429	0.000401916	0.00133301	0	0	0	0
OTU_2292	0.367879	0.444285	0.0571429	0.0001923	0.000637788	0	0	0	0
OTU_1166	0.367879	0.44497	0.0571429	0	0	0	0	0.000566681	0.00187947
OTU_228	0.372488	0.445058	0.147348	0.00531512	0.00574166	0.0056416	0.00468994	0.0134417	0.0137835
OTU_544	0.372321	0.445537	0.0848953	0.00924864	0.0137472	0.00683365	0.0123644	0.00140427	0.0024706
OTU_1481	0.367879	0.445656	0.0571429	0.00270938	0.00898599	0	0	0	0
OTU_744	0.371907	0.445721	0.0243816	0.0131198	0.0106157	0.00780104	0.00642217	0.0153887	0.0325572
OTU_622	0.367879	0.446345	0.0571429	0	0	0.000426432	0.00141431	0	0
OTU_583	0.367879	0.447036	0.0571429	0	0	0.00022351	0.000741298	0	0
OTU_746	0.367879	0.447729	0.0571429	0	0	0.000163405	0.000541954	0	0
OTU_1786	0.367879	0.448424	0.0571429	0	0	0.00022351	0.000741298	0	0
OTU_41	0.367879	0.449122	0.0571429	0	0	0	0	0.00176875	0.00586628
OTU_3285	0.367879	0.449821	0.0571429	0.000437113	0.00144974	0	0	0	0
OTU_2176	0.367879	0.450523	0.0571429	0.000251686	0.000834749	0	0	0	0
OTU_771	0.378376	0.450721	0.036743	0.00195902	0.00310394	0.0027149	0.00689909	0.000586854	0.00194638
OTU_14489	0.377845	0.450773	0.0461035	0.00133908	0.00239591	0.000426432	0.00141431	0.000613003	0.00137105
OTU_425	0.326186	0.450803	0.088517	0.000949953	0.00221476	0	0	0.00017774	0.000589496
OTU_598	0.379332	0.451175	0.0867315	0.0292815	0.0232782	0.0581817	0.0734065	0.0266344	0.0227815
OTU_401	0.367879	0.451227	0.0571429	0.000251686	0.000834749	0	0	0	0
OTU_2495	0.326186	0.451598	0.072599	0.000594217	0.00142446	0	0	0.00017774	0.000589496
OTU_599	0.367879	0.451933	0.0571429	0.00251686	0.00834749	0	0	0	0
OTU_807	0.326186	0.452396	0.0802199	0.000653603	0.00150712	0	0	0.00017774	0.000589496
OTU_253	0.367879	0.452642	0.0571429	0.0001923	0.000637788	0	0	0	0
OTU_342	0.326186	0.453197	0.0849362	0.000903381	0.00203468	0	0	0.000233303	0.000773777
OTU_84	0.367879	0.453352	0.0571429	0.000501464	0.00166317	0	0	0	0
OTU_970	0.326186	0.454	0.0765723	0.000905289	0.00203949	0.000297736	0.000987479	0	0
OTU_579	0.367879	0.454065	0.0571429	0	0	0.00022351	0.000741298	0	0
OTU_676	0.367879	0.45478	0.0571429	0	0	0.000426432	0.00141431	0	0
OTU_2541	0.326186	0.454806	0.079686	0.000503754	0.00113819	0.000150481	0.000499089	0	0
OTU_3066	0.367879	0.455497	0.0571429	0	0	0	0	0.000189317	0.000627892
OTU_779	0.326186	0.455616	0.0704805	0	0	0.000186033	0.000617001	0.000755998	0.00192668
OTU_1777	0.367879	0.456217	0.0571429	0.000163022	0.000540681	0	0	0	0
OTU_1384	0.326186	0.456428	0.0754732	0	0	0.000163405	0.000541954	0.000503999	0.0011516
OTU_1546	0.331096	0.456785	0.0614148	0.000836139	0.00119984	0.000230425	0.000764235	0.000422619	0.000951127
OTU_1903	0.367879	0.456939	0.0571429	0	0	0	0	0.000283341	0.000939735
OTU_232	0.326186	0.457243	0.0631614	0.000250732	0.000831584	0	0	0.000536019	0.00120093
OTU_2451	0.367879	0.457663	0.0571429	0	0	0	0	0.000300354	0.000996163
OTU_1529	0.367879	0.458389	0.0571429	0.000250732	0.000831584	0	0	0	0
OTU_445	0.333061	0.45869	0.0609642	0.00100617	0.00143228	0.00242115	0.00495475	0.00053322	0.00176849
OTU_1524	0.367879	0.459118	0.0571429	0.000251686	0.000834749	0	0	0	0
OTU_3159	0.367879	0.459849	0.0571429	0.000755059	0.00250425	0	0	0	0
OTU_1621	0.367879	0.460583	0.0571429	0.000384601	0.00127558	0	0	0	0
OTU_466	0.367879	0.461318	0.0571429	0	0	0.000230425	0.000764235	0	0
OTU_990	0.336545	0.461867	0.0554101	0.000720021	0.00175282	0.000625581	0.00146563	0	0
OTU_934	0.3372	0.461958	0.113958	0.00154825	0.00204468	0.00221467	0.00386697	0.00867282	0.0148885
OTU_1092	0.367879	0.462057	0.0571429	0.000173597	0.000575755	0	0	0	0
OTU_3844	0.336545	0.462676	0.0607335	0.000469288	0.00105232	0	0	0.000482744	0.00110916
OTU_1499	0.367879	0.462797	0.0571429	0	0	0	0	0.000300354	0.000996163
OTU_426	0.367879	0.46354	0.0571429	0.000200987	0.000666599	0	0	0	0
OTU_687	0.390389	0.463624	0.0621324	0.0161225	0.0195604	0.0329964	0.0353559	0.0233466	0.0230455
OTU_831	0.367879	0.464285	0.0571429	0	0	0.000426432	0.00141431	0	0
OTU_1825	0.367879	0.465033	0.0571429	0.0001923	0.000637788	0	0	0	0
OTU_723	0.367879	0.465783	0.0571429	0	0	0	0	0.000252678	0.00083804
OTU_787	0.341649	0.466426	0.133664	0.00636368	0.0089487	0.00153302	0.00289169	0.00180777	0.00264221
OTU_3434	0.367879	0.466535	0.0571429	0.000326043	0.00108136	0	0	0	0
OTU_86	0.341467	0.466988	0.0565638	0.00810899	0.0100845	0.0101939	0.0235653	0.562876	1.84627
OTU_336	0.367879	0.46729	0.0571429	0.000346991	0.00115084	0	0	0	0
OTU_2004	0.347069	0.467323	0.0671747	0.0010544	0.002639	0.000322385	0.00106923	0	0
OTU_760	0.394458	0.467748	0.0856427	0.0077516	0.0109445	0.00401965	0.00489756	0.00268168	0.00190876
OTU_62	0.367879	0.468048	0.0571429	0	0	0	0	0.000203644	0.000675412
OTU_2373	0.347069	0.468126	0.0592858	0.000413754	0.000949799	0	0	0.000203644	0.000675412
OTU_2780	0.367879	0.468807	0.0571429	0.000326043	0.00108136	0	0	0	0
OTU_6378	0.347069	0.468932	0.0549547	0.000334899	0.000758689	0	0	0.000189317	0.000627892
OTU_1539	0.367879	0.46957	0.0571429	0.000803833	0.00266601	0	0	0	0
OTU_309	0.347069	0.46974	0.0662134	0.000251686	0.000834749	0.00119504	0.00324004	0	0
OTU_917	0.396925	0.469964	0.0698628	0.00143079	0.00322091	0.00292001	0.00342181	0.00868679	0.0192094
OTU_974	0.367879	0.470334	0.0571429	0.000251686	0.000834749	0	0	0	0
OTU_1696	0.347069	0.470552	0.0491496	0.000544573	0.00137348	0	0	0.000300354	0.000996163
OTU_1756	0.367879	0.471102	0.0571429	0.000401916	0.00133301	0	0	0	0
OTU_1103	0.347069	0.471366	0.0610378	0.000186303	0.000617897	0.000386915	0.000877605	0	0
OTU_1612	0.367879	0.471872	0.0571429	0.000251686	0.000834749	0	0	0	0
OTU_653	0.347069	0.472183	0.0677034	0.000558197	0.00135095	0	0	0.000189317	0.000627892
OTU_872	0.367879	0.472644	0.0571429	0	0	0.000230425	0.000764235	0	0
OTU_552	0.351838	0.472933	0.112015	0.0257682	0.0546918	0.00206222	0.00529366	0.00163662	0.00224556
OTU_2408	0.347069	0.473002	0.0472328	0.000588277	0.00141755	0	0	0.000378633	0.00125578
OTU_4660	0.367879	0.473419	0.0571429	0.000173597	0.000575755	0	0	0	0
OTU_2219	0.367879	0.474196	0.0571429	0.000142599	0.000472947	0	0	0	0
OTU_1141	0.367879	0.474976	0.0571429	0	0	0	0	0.000203644	0.000675412
OTU_479	0.367879	0.475758	0.0571429	0.0001923	0.000637788	0	0	0	0
OTU_1083	0.367879	0.476544	0.0571429	0.000503373	0.0016695	0	0	0	0
OTU_1321	0.367879	0.477331	0.0571429	0.000186303	0.000617897	0	0	0	0
OTU_1476	0.367879	0.478121	0.0571429	0	0	0.000302667	0.00100383	0	0
OTU_39	0.367879	0.478914	0.0571429	0.000501464	0.00166317	0	0	0	0
OTU_9710	0.357038	0.479103	0.0653643	0.011214	0.0192437	0.0119052	0.014017	0.0330259	0.0618812
OTU_4969	0.367879	0.47971	0.0571429	0.000142599	0.000472947	0	0	0	0
OTU_1039	0.367879	0.480508	0.0571429	0.000200987	0.000666599	0	0	0	0
OTU_1609	0.407028	0.4812	0.0410795	0.00073188	0.00134742	0.00022351	0.000741298	0.000312648	0.00103694
OTU_2621	0.367879	0.481309	0.0571429	0	0	0.00032681	0.00108391	0	0
OTU_1154	0.367879	0.482112	0.0571429	0	0	0.000150481	0.000499089	0	0
OTU_6322	0.367879	0.482919	0.0571429	0.000250732	0.000831584	0	0	0	0
OTU_14408	0.367879	0.483728	0.0571429	0	0	0	0	0.000283341	0.000939735
OTU_1725	0.367879	0.484539	0.0571429	0.000218556	0.000724869	0	0	0	0
OTU_2082	0.367879	0.485354	0.0571429	0	0	0.000297736	0.000987479	0	0
OTU_995	0.366885	0.485674	0.0455254	0.000393331	0.000918533	0	0	0.000283341	0.000939735
OTU_895	0.367879	0.486171	0.0571429	0	0	0.000186033	0.000617001	0	0
OTU_1055	0.366885	0.486495	0.0380425	0.00102089	0.00261113	0	0	0.000901063	0.00298849
OTU_1350	0.363573	0.487039	0.0552505	0.000868315	0.00125138	0.00177832	0.00186592	0.00146264	0.00150123
OTU_1496	0.366885	0.487318	0.0343729	0.00104789	0.00285134	0	0	0.00132522	0.00439524
OTU_829	0.413494	0.487376	0.0642249	0.0246024	0.0457326	0.0463359	0.0813975	0.011787	0.0131084
OTU_857	0.414542	0.487879	0.0613694	0.00632351	0.0112555	0.0135639	0.0211784	0.139589	0.413774
OTU_429	0.413304	0.487885	0.0496778	0.00354975	0.00614687	0.011707	0.0194831	0.0146496	0.0291166
OTU_1835	0.366885	0.488144	0.043958	0.000576901	0.00191336	0.000725686	0.00165232	0	0
OTU_5457	0.366885	0.488973	0.0525713	0.000384601	0.00127558	0.000625052	0.00139849	0	0
OTU_2026	0.366885	0.489804	0.057553	0.000748965	0.00168014	0.000402071	0.00133352	0	0
OTU_361	0.417285	0.490372	0.0831644	0.0307332	0.0312662	0.0560934	0.0538788	0.0290295	0.0344263
OTU_3466	0.366885	0.490639	0.0413355	0.000334899	0.000758689	0.000302667	0.00100383	0	0
OTU_110	0.418273	0.490798	0.102801	0.225136	0.34283	0.244187	0.192636	0.565248	0.694851
OTU_1523	0.419162	0.491108	0.0457034	0.000818614	0.00120419	0.000299254	0.000992514	0.00159997	0.0039328
OTU_1204	0.421807	0.49347	0.0634065	0.00423509	0.0107511	0.00161876	0.00289436	0.000189317	0.000627892
OTU_5298	0.424076	0.495386	0.109449	0.00904569	0.0160665	0.00262917	0.00309815	0.00142885	0.00228002
OTU_427	0.42569	0.496533	0.0368203	0.0690099	0.0566848	0.0542512	0.0329933	0.0462444	0.0517272
OTU_419	0.428309	0.498847	0.0684358	0.00243239	0.0039568	0.000922601	0.00159924	0.000820628	0.00199086
OTU_655	0.432141	0.502565	0.0681312	0.00219953	0.00420399	0.000464367	0.00109166	0.000820157	0.00202812
OTU_762	0.434345	0.50438	0.0549187	0.00328663	0.00324463	0.00504952	0.00790954	0.00195535	0.00313416
OTU_139	0.438202	0.508107	0.0667657	0.271312	0.145167	0.407752	0.204199	0.45142	0.42894
OTU_239	0.444639	0.514811	0.0507878	0.00612107	0.00655526	0.0030403	0.00373648	0.00497667	0.00580644
OTU_4381	0.446371	0.516055	0.00996207	0.000655669	0.00217461	0.000828503	0.00185355	0.0011183	0.00164224
OTU_1439	0.448183	0.517388	0.106699	0.0216294	0.0185837	0.0305322	0.0166024	0.0593095	0.0766388
OTU_3374	0.449895	0.518601	0.0512795	0.00112423	0.0019858	0.00166381	0.00397125	0.000203644	0.000675412
OTU_262	0.456839	0.525064	0.203562	0.00960477	0.0124648	0.0111067	0.00919701	0.0869657	0.122772
OTU_1906	0.456203	0.525102	0.018658	0.00366341	0.00350933	0.00240694	0.00409006	0.002725	0.00398079
OTU_819	0.470537	0.540017	0.0950146	0.000163022	0.000540681	0.000336514	0.00075749	0.00187905	0.00401661
OTU_222	0.47191	0.540802	0.0469075	0.0752094	0.0913482	0.0352008	0.0398164	0.183616	0.47926
OTU_187	0.475212	0.543001	0.00696486	0.102206	0.0645506	0.116322	0.0579477	0.100916	0.115349
OTU_777	0.47624	0.543384	0.0294471	0.015963	0.0208011	0.0103062	0.00762932	0.0102798	0.0146807
OTU_721	0.475142	0.543712	0.0763332	0.00470346	0.00866036	0.000639968	0.00111462	0.00287022	0.00489643
OTU_10423	0.47913	0.545889	0.0700748	0.00831697	0.00677894	0.0134461	0.0186265	0.00549742	0.00617409
OTU_269	0.494131	0.562163	0.0138071	0.128306	0.123353	0.0936428	0.0637117	0.115122	0.156381
OTU_515	0.497249	0.564892	0.0936198	0.000316195	0.0007111	0.00134233	0.00261542	0.000189317	0.000627892
OTU_938	0.501946	0.568582	0.0377123	0.00696459	0.00921849	0.00795353	0.0167125	0.00278872	0.00438581
OTU_659	0.501917	0.569371	0.20878	0.0286029	0.0425043	0.00194445	0.00329923	0.00151805	0.00268105
OTU_553	0.514437	0.581892	0.0569501	0.00197375	0.00357967	0.000709277	0.00171115	0.000678987	0.00153032
OTU_36	0.521184	0.588676	0.0564529	0.0373416	0.0283023	0.0685272	0.0670334	0.0531463	0.0532304
OTU_366	0.532724	0.600845	0.115292	0.0154754	0.0139476	0.00944054	0.00625206	0.027948	0.0336688
OTU_799	0.535609	0.603232	0.0431781	0.00123824	0.00184915	0.00120232	0.0022561	0.000422619	0.000951127
OTU_313	0.542263	0.608979	0.0509437	0.010016	0.0162236	0.00561429	0.00684779	0.0245576	0.0578941
OTU_906	0.54189	0.609432	0.065573	0.0153558	0.0184003	0.00784894	0.00673269	0.00764176	0.012909
OTU_237	0.558814	0.62667	0.0312385	0.00666993	0.00973135	0.00866065	0.011742	0.0186353	0.0481338
OTU_14197	0.570407	0.638758	0.0148745	0.00253596	0.00307227	0.00162371	0.00306337	0.00186333	0.00328698
OTU_10345	0.575946	0.644043	0.0299103	0.0015997	0.00213945	0.00102684	0.00181405	0.00084646	0.00147153
OTU_662	0.5784	0.645866	0.042562	0.0332224	0.0716731	0.0216444	0.021287	0.0969236	0.26141
OTU_155	0.580959	0.647802	0.00319446	0.002213	0.00331433	0.0017346	0.00239144	0.00194672	0.00437682
OTU_58	0.582876	0.649018	0.0523719	0.0122724	0.010784	0.00931227	0.00699376	0.0149935	0.0112681
OTU_3256	0.597216	0.651131	0.0298707	0.000250732	0.000831584	0	0	0.000300354	0.000996163
OTU_1501	0.597216	0.652037	0.0306085	0.000401916	0.00133301	0.000299254	0.000992514	0	0
OTU_2999	0.597216	0.652945	0.029834	0.000251686	0.000834749	0.000299254	0.000992514	0	0
OTU_351	0.597216	0.653856	0.029412	0.000251686	0.000834749	0	0	0.000252678	0.00083804
OTU_1709	0.597216	0.654769	0.031478	0.000200987	0.000666599	0.000297736	0.000987479	0	0
OTU_1139	0.597216	0.655685	0.0301036	0.000163022	0.000540681	0	0	0.000203644	0.000675412
OTU_1258	0.597216	0.656603	0.0569108	0	0	0.108376	0.359442	0.000466605	0.00154755
OTU_768	0.597216	0.657524	0.0365107	0.0001923	0.000637788	0.000426432	0.00141431	0	0
OTU_10110	0.605481	0.658313	0.0501444	0.00608256	0.00867245	0.00856732	0.0101308	0.0131541	0.017599
OTU_1666	0.597216	0.658448	0.0317779	0.0001923	0.000637788	0	0	0.000293427	0.000973188
OTU_123	0.605115	0.658829	0.038147	0.00150603	0.0027159	0.000625581	0.00146563	0.00178027	0.00297143
OTU_5901	0.597216	0.659374	0.0362489	0.000501464	0.00166317	0.000230425	0.000764235	0	0
OTU_349	0.608033	0.660174	0.0724319	0.0231082	0.0320502	0.0103649	0.0111995	0.0340479	0.0494538
OTU_871	0.597216	0.660302	0.0400343	0.000142599	0.000472947	0	0	0.000407289	0.00135082
OTU_455	0.609846	0.661228	0.0638174	0.002492	0.00577774	0.000453148	0.00107967	0.000711397	0.00126836
OTU_1813	0.597216	0.661234	0.0311278	0	0	0.000163405	0.000541954	0.000233303	0.000773777
OTU_378	0.597216	0.662168	0.0409064	0.000576901	0.00191336	0	0	0.000189317	0.000627892
OTU_1035	0.597216	0.663104	0.0412347	0.0001923	0.000637788	0	0	0.000600709	0.00199233
OTU_2400	0.597216	0.664043	0.0320252	0.000384601	0.00127558	0	0	0.000600709	0.00199233
OTU_193	0.619881	0.671181	0.145743	0.0664435	0.0775038	0.0552582	0.0287757	0.160046	0.178833
OTU_66	0.623835	0.674532	0.0389134	0.0228026	0.0238627	0.017483	0.0185126	0.0133535	0.0140097
OTU_931	0.6285	0.678642	0.0602532	0.00825329	0.0195607	0.00172523	0.00286028	0.00238884	0.00344041
OTU_180	0.634	0.683641	0.0385199	0.0865497	0.0857481	0.0790721	0.0509314	0.144913	0.234368
OTU_923	0.640134	0.689307	0.0211851	0.00344924	0.00400836	0.00291839	0.00542209	0.00200016	0.00204916
OTU_205	0.647497	0.696281	0.0183009	0.0012717	0.00255048	0.000973196	0.00235531	0.00186111	0.00313844
OTU_542	0.649739	0.697737	0.0264861	0.0179992	0.0180332	0.0135193	0.0131534	0.0264421	0.0516436
OTU_8	0.653328	0.700632	0.0189443	12.5206	12.0819	9.78429	16.1309	14.8939	16.4616
OTU_569	0.660196	0.707031	0.0650617	0.0257918	0.0260284	0.0177784	0.0123753	0.0476992	0.0778725
OTU_173	0.661742	0.707722	0.0470097	0.0386979	0.0920981	0.0116064	0.019361	0.0638607	0.137231
OTU_452	0.663026	0.70813	0.0232433	0.0133537	0.0191901	0.0202924	0.0223874	0.0139385	0.0193716
OTU_2351	0.689905	0.73285	0.0365771	0.000251686	0.000834749	0.000621639	0.00139118	0.00017774	0.000589496
OTU_961	0.689905	0.733843	0.0599887	0.000903381	0.00203468	0.00022351	0.000741298	0.000189317	0.000627892
OTU_9000	0.689905	0.734838	0.0421447	0.000774787	0.00174375	0.000297736	0.000987479	0.000189317	0.000627892
OTU_651	0.689905	0.735837	0.0290399	0.000142599	0.000472947	0.000163405	0.000541954	0.000392961	0.000879388
OTU_989	0.695077	0.737345	0.015835	0.0213507	0.022956	0.0146786	0.012438	0.0244689	0.0492722
OTU_1016	0.707237	0.749232	0.059657	0.000904393	0.00162346	0.00291046	0.0055575	0.00120235	0.00184913
OTU_920	0.711252	0.75247	0.0582909	0.0129685	0.0151654	0.00743846	0.00800791	0.0514342	0.135137
OTU_191	0.714383	0.754765	0.0487342	0.079454	0.0783181	0.0570609	0.0392534	0.165924	0.348348
OTU_1618	0.715553	0.754985	0.0187391	0.0255191	0.0522678	0.0120663	0.0205887	0.022272	0.0447786
OTU_238	0.720233	0.758904	0.039616	0.0107339	0.024387	0.00243466	0.00307322	0.00739633	0.0155359
OTU_159	0.722578	0.760353	0.136889	0.0307695	0.0551242	0.017885	0.00850165	0.076065	0.0930816
OTU_884	0.724667	0.760513	0.0283551	0.000610229	0.00137985	0.000297736	0.000987479	0.000189317	0.000627892
OTU_863	0.724107	0.760943	0.0213961	0.00453074	0.00649191	0.008345	0.0153506	0.00779676	0.0105464
OTU_186	0.727878	0.762863	0.00359012	0.00221927	0.00279148	0.00258919	0.00272594	0.00276951	0.00533421
OTU_1547	0.730911	0.762985	0.0442095	0.00115417	0.00271965	0.000625052	0.00139849	0.000203644	0.000675412
OTU_12	0.729803	0.763861	0.132794	0.00118914	0.00226802	0.00676256	0.0121889	0.000471167	0.00109101
OTU_4976	0.730911	0.764001	0.0234351	0.000443987	0.00100338	0.000150481	0.000499089	0.000367056	0.000821253
OTU_1610	0.751599	0.783539	0.0513766	0.0031443	0.0046945	0.00677001	0.0088727	0.0208048	0.055786
OTU_246	0.755761	0.786833	0.0549916	0.103596	0.0640825	0.0805955	0.0480449	0.139374	0.154073
OTU_1313	0.76118	0.791425	0.0160574	0.00048959	0.00120381	0.000299254	0.000992514	0.000189317	0.000627892
OTU_634	0.768249	0.797719	0.0292552	0.0009118	0.002552	0.000601921	0.00134596	0.000189317	0.000627892
OTU_127	0.795943	0.821045	0.0561808	0.207748	0.203507	0.151697	0.0720826	0.307783	0.404292
OTU_670	0.795357	0.82152	0.0373088	0.0092524	0.0130569	0.0154182	0.0260778	0.0239961	0.0444861
OTU_493	0.797499	0.82157	0.0107443	0.000218556	0.000724869	0.000373991	0.000855187	0.000430418	0.000979793
OTU_441	0.793681	0.821952	0.100109	0.0225362	0.014079	0.0382985	0.0375598	0.061368	0.0724463
OTU_195	0.794915	0.822145	4.87361e-05	0.00673304	0.00759394	0.00684174	0.00508557	0.00675435	0.0072541
OTU_435	0.793508	0.822859	0.0152861	0.000186303	0.000617897	0.000485287	0.00112001	0.000566681	0.00187947
OTU_294	0.816417	0.839957	0.01677	0.00102862	0.00204325	0.000448217	0.00106517	0.00105802	0.00292548
OTU_2465	0.82721	0.848836	0.00306044	0.000443987	0.00100338	0.000402071	0.00133352	0.000296676	0.000983963
OTU_157	0.82721	0.849947	0.00314555	0.000365897	0.000819452	0.000402071	0.00133352	0.000264575	0.000877497
OTU_619	0.830345	0.850941	0.0342194	0.0198137	0.0233441	0.0131279	0.0144779	0.0336213	0.073557
OTU_1580	0.850484	0.870443	0.0389038	0.00282839	0.00769125	0.000552811	0.00125648	0.00128153	0.00244646
OTU_152	0.85251	0.871381	0.0593246	0.0353004	0.0397914	0.0209061	0.0233594	1.26819	4.03183
OTU_2006	0.855821	0.873627	0.00308028	0.000347193	0.00115151	0.0004887	0.0011295	0.000392961	0.000879388
OTU_494	0.865113	0.881966	0.0938224	0.0299974	0.0298526	0.0166859	0.0104547	0.0772223	0.136192
OTU_274	0.884819	0.900886	0.0502225	0.107146	0.177976	0.0748668	0.0693235	0.174583	0.247864
OTU_858	0.896327	0.911421	0.0554067	0.00414062	0.00421154	0.00592135	0.00601689	0.0126612	0.0251952
OTU_1178	0.924362	0.938712	0.0538639	0.00680929	0.0110645	0.00295406	0.00430304	0.0532563	0.165507
OTU_1303	0.931384	0.944621	0.0554353	0.00385987	0.00797006	0.000976481	0.00148864	0.0557871	0.179887
OTU_502	0.950306	0.961328	0.102991	0.00956661	0.0127632	0.0791606	0.164964	0.0104244	0.0201007
OTU_283	0.950118	0.962377	0.0284922	0.00745008	0.0174708	0.00324439	0.00387359	0.0039474	0.00508561
OTU_1088	0.961124	0.97102	0.0565156	0.0216075	0.0485485	0.00617002	0.00467697	0.00746815	0.00832033
OTU_3316	0.971904	0.980648	0.00171133	0.000502418	0.00112344	0.000629477	0.0014088	0.000593782	0.00132784
OTU_1120	0.996739	0.996739	0.00791487	0.000163022	0.000540681	0.000322385	0.00106923	0.000189317	0.000627892
OTU_454	0.996739	0.998011	0.00411521	0.000384601	0.00127558	0.00022351	0.000741298	0.00035548	0.00117899
OTU_3305	0.996739	0.999285	0.0356318	0.000285198	0.000945894	0.00151334	0.00501917	0.000293427	0.000973188
OTU_12790	0.996739	1.00056	0.0083899	0.000384601	0.00127558	0.00022351	0.000741298	0.000189317	0.000627892
OTU_478	0.996739	1.00184	0.00953807	0.000401916	0.00133301	0.000163405	0.000541954	0.000283341	0.000939735
OTU_1161	0.996739	1.00313	0.0223729	0.000384601	0.00127558	0.000150481	0.000499089	0.000757266	0.00251157
OTU_137	0.996739	1.00442	0.00236804	0.000142599	0.000472947	0.000150481	0.000499089	0.000203644	0.000675412
