# Supplementary material for: The Inner Workings of the Outer Surface: Skin and Gill Microbiota as Indicators of Changing Gut Health in Yellowtail Kingfish
Source: Front Microbiol. 2018 Jan 15;8:2664. doi: 10.3389/fmicb.2017.02664 (PMC5775239; doi:10.3389/fmicb.2017.02664)
Supplement: Supplementary file 4 [file Table_4.XLSX]

## Sheet: Sheet1
Table S4 | Differential abundance of OTUs between health states (Healthy, Early enteritis, Late enteritis) within the gill microbiome. The Kruskal-Wallis test with the Games-Howell post hoc test was applied and correction for p-values was performed using the Benjamini-Hochberg multiple comparison test, where alpha was set at 0.05. Of the 817 gill-associated OTUs, 408 returned p-values <0.05 (bold…
OTU number	p-values	p-values (corrected)	Effect size	Late enteritis: mean rel. freq. (%)	Late enteritis: std. dev. (%)	Healthy: mean rel. freq. (%)	Healthy: std. dev. (%)	Early enteritis: mean rel. freq. (%)	Early enteritis: std. dev. (%)
OTU_736	4.22872e-07	0.000115162	0.69948	0.00168237	0.00460766	0	0	0.0471398	0.0243586
OTU_7490	1.2737e-06	0.000148659	0.681195	0.00347174	0.0068158	0.000287763	0.000954402	0.110168	0.0601138
OTU_40	1.13209e-06	0.000154153	0.699402	0.170797	0.145042	0.430822	0.121562	0.0233539	0.0278053
OTU_23	7.59321e-07	0.000155091	0.663787	1.74781	0.889417	7.15129	3.54759	0.233477	0.141997
OTU_821	4.09817e-07	0.00016741	0.740403	0.00138427	0.00459112	0.000222501	0.000737953	0.0650344	0.0307076
OTU_446	1.02845e-06	0.000168049	0.716743	0.000692137	0.00229556	0.000616767	0.00138283	0.0427749	0.0214533
OTU_178	1.1177e-05	0.000172295	0.661546	0.0245213	0.0172323	0.0185063	0.0104054	0.250573	0.132286
OTU_875	1.09857e-05	0.000172603	0.581564	0.00533437	0.00522229	0.0137477	0.00572316	0.000859783	0.00125989
OTU_366	1.06459e-05	0.000173953	0.460846	0.0114969	0.0202293	0.00807332	0.00503042	0.228518	0.192063
OTU_7543	1.08598e-05	0.00017397	0.634999	0.0295625	0.0174523	0.0504494	0.0108701	0.00905483	0.00835106
OTU_795	1.17384e-05	0.000174368	0.57706	0.0109901	0.00783533	0.0173876	0.00548349	0.00141326	0.00181301
OTU_65	1.16482e-05	0.000176233	0.589058	0.0998486	0.0769501	0.255691	0.115334	0.021318	0.0251422
OTU_8871	1.05885e-05	0.000176547	0.4717	0.0906705	0.067969	0.0164441	0.0132447	0.00457344	0.00903762
OTU_336	1.05534e-05	0.000179628	0.274745	0.000635841	0.00210885	0.0628687	0.0829553	0	0
OTU_836	1.03972e-05	0.000180733	0.37958	0.064561	0.0523853	0.0294514	0.015204	0.0043021	0.00437788
OTU_233	9.90449e-06	0.000183908	0.649496	0.0490024	0.0959717	0.0280733	0.0141248	1.62492	0.946632
OTU_450	1.26225e-05	0.000184153	0.639013	0.020674	0.009717	0.0359768	0.00883606	0.00887161	0.00601468
OTU_946	1.03795e-05	0.00018435	0.61149	0.00609738	0.00498691	0.0164661	0.00567935	0.00263052	0.00295468
OTU_164	1.01684e-05	0.000184612	0.633851	0.0197578	0.051792	0.00779608	0.00681444	0.799988	0.485136
OTU_675	1.29163e-05	0.000185134	0.401813	0.0214509	0.025437	0.0465143	0.0275837	0.00284168	0.0047064
OTU_393	1.31612e-05	0.000185391	0.753587	0.00389533	0.00898352	0.00261461	0.00355983	0.129897	0.0583356
OTU_486	1.3449e-05	0.000186234	0.556271	0.00625279	0.0106768	0.00791739	0.00560722	0.0757895	0.0486403
OTU_1034	1.36884e-05	0.00018639	0.50997	0.0132135	0.0112096	0.0326053	0.0190206	0.000919667	0.00172982
OTU_1219	9.89151e-06	0.000187939	0.452938	0.0482937	0.0363923	0.0109715	0.0100025	0.00225234	0.00451657
OTU_140	1.41103e-05	0.000188986	0.580031	0.0198446	0.0550736	0.00825578	0.00923892	0.492939	0.328069
OTU_98	9.82648e-06	0.000191148	0.593986	0.0313379	0.072361	0.00560744	0.00558775	0.906133	0.594995
OTU_410	1.46226e-05	0.000192688	0.692904	0.00391156	0.0082813	0.00172988	0.00152204	0.140839	0.0745558
OTU_26	4.01419e-06	0.000192917	0.538618	2.652	1.79353	5.06619	2.68987	0.123058	0.123058
OTU_3809	9.74105e-06	0.000194108	0.655984	0.0135946	0.0137239	0.037579	0.012203	0.0021518	0.00236449
OTU_64	9.66272e-06	0.000197361	0.619417	0.0110874	0.0111863	0.00593234	0.00412055	0.234245	0.144009
OTU_144	2.91542e-06	0.000198492	0.715332	0.019231	0.035563	0.0188365	0.00794135	0.567409	0.280094
OTU_32	3.40304e-06	0.000198592	0.738347	0.536747	0.31161	1.027	0.209609	0.111364	0.088118
OTU_372	2.71163e-06	0.0002014	0.452146	0.00404467	0.0121924	0.00165138	0.00147771	0.197	0.174075
OTU_25	9.66227e-06	0.000202412	0.564562	0.0180813	0.0148688	0.0216974	0.00879678	0.26487	0.174831
OTU_397	9.16746e-06	0.000202428	0.688083	0.501893	0.278353	0.86416	0.170789	0.130707	0.123641
OTU_174	3.99126e-06	0.000203803	0.669711	0.00919974	0.0146161	0.00193344	0.00216642	0.255274	0.142463
OTU_187	9.57547e-06	0.000205873	0.533773	0.0245772	0.0139751	0.0661602	0.0272625	0.184144	0.105029
OTU_204	9.14421e-06	0.000207523	0.571461	0.012042	0.028212	0.0055138	0.00725776	0.497729	0.344511
OTU_960	3.83603e-06	0.000208936	0.66483	0.00101006	0.00243748	0.000222501	0.000737953	0.0514515	0.0293635
OTU_52	2.5748e-06	0.000210361	0.449934	0.00301018	0.00425502	4.15123	3.74435	0.00435191	0.0110551
OTU_37	8.76368e-06	0.000210586	0.576618	0.0742555	0.145055	0.0575448	0.0358201	1.93975	1.30253
OTU_697	3.394e-06	0.0002133	0.62904	0.00213798	0.00427858	0.00200591	0.00223746	0.0643904	0.0387753
OTU_206	9.13861e-06	0.000213321	0.638144	0.0140745	0.0392512	0.00305245	0.00288872	0.436635	0.260303
OTU_24	1.64538e-05	0.000213377	0.249866	0.0393264	0.0750265	0.649207	0.886494	0.00292609	0.00480195
OTU_282	8.62741e-06	0.000213594	0.699114	0.00845649	0.0169278	0.00361393	0.00479225	0.247854	0.128349
OTU_385	8.39791e-06	0.000214409	0.328246	0.0556639	0.081073	0.0877959	0.0357093	0.00113798	0.00269297
OTU_649	7.35007e-06	0.000214464	0.331642	0.0920224	0.0987554	0.00832841	0.00761707	0.0040734	0.0101564
OTU_574	7.89886e-06	0.000215112	0.569976	0.0127331	0.00802003	0.0437013	0.0233818	0.00495612	0.0047848
OTU_7154	1.68949e-05	0.000215674	0.383486	0.0153631	0.0210571	0.0355296	0.0230569	0.000780712	0.00198585
OTU_2530	7.70194e-06	0.000216982	0.674726	0.0396263	0.0359205	0.0124703	0.0107034	0.448941	0.23717
OTU_240	8.31316e-06	0.000219092	0.742377	0.0156031	0.0388379	0.00356943	0.00304448	0.394381	0.181004
OTU_43	7.28583e-06	0.000220464	0.592725	0.050102	0.0964575	0.0312558	0.0215416	1.5193	0.995922
OTU_309	2.70562e-07	0.000221049	0.351719	0.000229007	0.00075953	0.360002	0.398805	0.000236286	0.000783672
OTU_60	1.79499e-05	0.000222198	0.296229	0.212764	0.196528	0.312746	0.238773	0.0313974	0.0318782
OTU_1849	1.77266e-05	0.00022281	0.172749	0.000914318	0.00161549	0.000454786	0.00107542	0.0555305	0.0979798
OTU_474	4.92666e-06	0.000223616	0.646543	0.00386348	0.00980507	0.00310995	0.00321364	0.157533	0.0924249
OTU_511	5.29292e-06	0.000227596	0.626157	0.0245501	0.0161429	0.0537542	0.0217707	0.0036794	0.0045707
OTU_529	2.5163e-06	0.000228424	0.663544	0.0167135	0.00849463	0.0381163	0.0146689	0.00379576	0.00416911
OTU_839	7.27341e-06	0.000228553	0.689777	0.00241982	0.004738	0.00246922	0.00304369	0.0384413	0.0188891
OTU_414	5.87539e-06	0.000228581	0.673776	0.00490312	0.0114012	0.0030047	0.00294754	0.125289	0.0679283
OTU_193	2.23838e-06	0.000228594	0.629428	0.0187499	0.0258422	0.03871	0.0128614	0.487442	0.286132
OTU_337	5.7307e-06	0.000234099	0.496254	0.156909	0.0922282	0.0854678	0.0607002	0.00202001	0.0032085
OTU_691	7.24013e-06	0.000236607	0.511962	0.0057287	0.0104516	0.00170711	0.00152506	0.202429	0.158083
OTU_143	7.03065e-06	0.000239335	0.629986	0.0105392	0.023021	0.00463637	0.0057387	0.370158	0.225655
OTU_91	1.9794e-05	0.000241369	0.341482	0.00147123	0.00331758	0.00244539	0.00180607	0.0231798	0.0237827
OTU_231	2.01348e-05	0.000241913	0.383202	0.0844468	0.0885472	0.217408	0.160303	0.0159851	0.0151556
OTU_934	6.52877e-06	0.000242455	0.249661	0.00368961	0.00635258	0.00135115	0.00360593	0.0612099	0.0828026
OTU_108	6.84055e-06	0.000242988	0.60794	0.06026	0.112662	0.0488587	0.0202218	0.886545	0.533423
OTU_1119	2.33968e-05	0.000248249	0.600789	0.026309	0.0146288	0.0405688	0.0144715	0.147391	0.0734596
OTU_280	2.32606e-05	0.000250052	0.72772	0.00275618	0.00448088	0.00488973	0.00737902	0.116004	0.055366
OTU_1805	2.30608e-05	0.000251209	0.325051	0.184759	0.157757	0.137068	0.113049	0.00119647	0.0025616
OTU_10746	2.13591e-05	0.000252904	0.383778	0.621625	0.489468	0.851892	0.585097	0.0257137	0.0430437
OTU_118	2.30475e-05	0.000254457	0.569064	0.00909374	0.0115439	0.932302	0.65204	0.017917	0.0304374
OTU_4	2.24335e-05	0.000254558	0.551193	0.176422	0.165411	0.84534	0.511521	0.0644707	0.036464
OTU_10301	2.21251e-05	0.000254594	0.514553	0.0168538	0.00844509	0.0170207	0.00875699	0.00131038	0.00236632
OTU_374	2.47469e-05	0.000255926	0.461492	0.0390413	0.0207268	0.0628299	0.0337794	0.0100314	0.00781694
OTU_263	2.19669e-05	0.000256385	0.51453	0.0415999	0.0195885	0.0453265	0.0112535	0.196907	0.119609
OTU_6852	2.29126e-05	0.000256433	0.239885	0.00779283	0.0103765	0.189477	0.254107	0.020153	0.0251049
OTU_129	2.46963e-05	0.000258677	0.479023	0.712926	0.488319	0.853751	0.316	0.108297	0.0535461
OTU_266	2.53489e-05	0.000258876	0.320843	0.613824	0.551678	0.471191	0.349254	0.00686277	0.00987802
OTU_1958	2.56794e-05	0.000259014	0.577088	0.0125852	0.0138713	0.00963295	0.0061065	0.100573	0.0606947
OTU_96	2.60288e-05	0.000259336	0.549561	0.330918	0.198679	0.584378	0.211909	0.126946	0.0413228
OTU_977	2.79121e-05	0.000265165	0.21707	0.0579204	0.0593546	0.0257202	0.0436791	0.00324843	0.00406122
OTU_1906	2.69758e-05	0.000265533	0.476356	0.0122031	0.00828924	0.00193233	0.00221365	0.00131069	0.0029425
OTU_567	2.7832e-05	0.000267515	0.313515	0.0600052	0.0645369	0.00914413	0.0128662	0.00240656	0.00348138
OTU_2556	2.76775e-05	0.000269196	0.55026	0.05562	0.0396224	0.0948415	0.0278436	0.0151286	0.0158655
OTU_230	2.94392e-05	0.000276458	0.547529	0.0513506	0.0328458	0.0927584	0.0264579	0.0227518	0.0163941
OTU_163	3.12823e-05	0.000287165	0.617204	0.0650726	0.0382336	0.0958136	0.0226097	0.0129759	0.0142166
OTU_117	3.12146e-05	0.000289799	0.608015	0.06684	0.0513307	0.0797632	0.0333164	0.618171	0.352006
OTU_944	3.20027e-05	0.000290514	0.497677	0.071421	0.0527805	0.00317675	0.00341152	0.00925853	0.00905646
OTU_1259	3.38812e-05	0.000304186	0.297939	0.111753	0.125339	0.0217077	0.0138611	0.00304664	0.00468763
OTU_650	3.58924e-05	0.00031874	0.517109	0.0397582	0.0289125	0.0730445	0.0296286	0.0111793	0.00875727
OTU_438	3.96296e-05	0.000348144	0.507061	0.0213643	0.0162028	0.0459391	0.0238151	0.0044347	0.00413534
OTU_735	4.04146e-05	0.000351263	0.399861	0.0731291	0.0642649	0.0107036	0.00624897	0.00587458	0.00742574
OTU_1402	4.11891e-05	0.000354227	0.381193	0.0447877	0.0381695	0.0135526	0.0113888	0.00191882	0.00299592
OTU_429	4.19861e-05	0.000357319	0.370349	0.201849	0.149545	0.00257741	0.00395617	0.113842	0.107377
OTU_3272	4.41562e-05	0.0003644	0.554564	0.0138947	0.00796802	0.0161086	0.00863595	0.165012	0.109151
OTU_321	4.34036e-05	0.000365575	0.341578	0.17734	0.152179	0.124222	0.0840201	0.00437098	0.00693112
OTU_299	4.39287e-05	0.000366222	0.392671	0.154923	0.124385	0.133699	0.0436412	0.0150395	0.014249
OTU_9686	4.48554e-05	0.000366469	0.5367	0.00902588	0.00752056	0.0216369	0.00811126	0.00416072	0.004255
OTU_2604	4.53061e-05	0.000366486	0.342852	0.0513044	0.0509565	0.00965149	0.00823287	0.00224154	0.0041422
OTU_228	4.68305e-05	0.000375103	0.464617	0.000927866	0.00161268	0.000500276	0.00112463	0.0117035	0.00943472
OTU_142	5.2282e-05	0.000414703	0.716524	0.053064	0.0470303	0.0370258	0.0113647	0.422327	0.187757
OTU_47	5.28741e-05	0.000415366	0.320726	0.503392	0.511174	0.108479	0.0885835	0.0325912	0.0387648
OTU_781	5.40308e-05	0.000416445	0.539441	0.0028124	0.00428513	0.00126056	0.00173743	0.0241998	0.0161008
OTU_130	5.37673e-05	0.000418361	0.566831	0.0118186	0.0104301	0.0114436	0.00550357	0.0848519	0.0509152
OTU_11789	5.52803e-05	0.000422093	0.396792	0.120271	0.101542	0.223012	0.152849	0.0118169	0.0154242
OTU_4381	6.05861e-05	0.000458323	0.262452	0.000913915	0.00161466	0.000222501	0.000737953	0.0117128	0.0151727
OTU_739	6.50699e-05	0.000487726	0.43641	0.0138407	0.00904908	0.020502	0.0120253	0.00185189	0.00205173
OTU_1294	6.7936e-05	0.000495569	0.465745	0.0626186	0.0496286	0.00464108	0.00474865	0.00601749	0.00504338
OTU_241	6.67294e-05	0.000495617	0.484486	0.0601152	0.034947	0.0788594	0.0342994	0.0123755	0.0101464
OTU_225	6.74752e-05	0.000496642	0.548684	0.0738746	0.0471028	0.0077633	0.00913487	0.00765615	0.00992415
OTU_38	6.9804e-05	0.000500262	0.306729	0.420484	0.589737	0.870138	0.618447	0.062467	0.100493
OTU_849	6.9238e-05	0.000500597	0.504763	0.00421239	0.0043399	0.0137239	0.00622368	0.00229669	0.00399046
OTU_804	7.1428e-05	0.000507449	0.420525	0.0192415	0.0123167	0.0209279	0.0110342	0.00270494	0.00244765
OTU_9	7.51333e-05	0.000529172	0.501004	0.216144	0.104361	0.260216	0.0873913	1.37167	0.914079
OTU_1198	7.68956e-05	0.000536954	0.341708	0.0673083	0.0655629	0.0140126	0.0135564	0.00315846	0.00774492
OTU_856	8.44516e-05	0.00058472	0.27351	0.00694213	0.0105744	0.0111184	0.00566538	0.000689972	0.00155786
OTU_272	8.8334e-05	0.000591549	0.414362	0.601387	0.533636	0.0698826	0.0441513	0.0294253	0.0355733
OTU_997	8.63415e-05	0.000592781	0.330761	0.107697	0.115059	0.010472	0.00829536	0.00614209	0.00602672
OTU_293	8.80029e-05	0.000594202	0.318863	0.0476802	0.0448331	0.0603833	0.0362158	0.00661771	0.00722881
OTU_7652	8.79635e-05	0.000598885	0.411254	0.0388075	0.0272375	0.0404702	0.0129862	0.00823541	0.00571445
OTU_72	9.48509e-05	0.000630026	0.197824	0.064784	0.0920121	0.123541	0.130582	0.0109983	0.0133692
OTU_260	9.62561e-05	0.000634203	0.157849	0.0239578	0.0226966	0.0102557	0.00639259	0.419156	0.758207
OTU_362	9.70855e-05	0.000634551	0.706215	0.00580514	0.0150386	0.0019387	0.00202724	0.146166	0.0734043
OTU_17	0.000101222	0.000636139	0.518439	0.0450609	0.0402819	0.230291	0.151265	0.0183541	0.0157357
OTU_390	0.000100201	0.000639564	0.456765	0.0775646	0.0556903	0.0752236	0.0293496	0.00533161	0.00665996
OTU_971	0.000101111	0.000640369	0.331264	0.0557062	0.0554231	0.0128589	0.0107674	0.00259085	0.00413961
OTU_1313	9.95489e-05	0.000640405	0.421678	0.0068093	0.00621196	0.000467632	0.00104586	0	0
OTU_470	0.000103103	0.000643015	0.390145	0.0444072	0.0301738	0.0548178	0.0324691	0.00650961	0.00748877
OTU_527	0.000103894	0.000643041	0.50299	0.0200303	0.0122676	0.0338489	0.010999	0.00738493	0.00864645
OTU_278	9.91905e-05	0.000643164	0.612567	0.0200755	0.0127283	0.0176756	0.00690832	0.122814	0.0659339
OTU_1148	0.000105407	0.000647502	0.183389	0.00384413	0.00526149	0.00076613	0.00136567	0.0622369	0.103219
OTU_412	0.000109031	0.000664767	0.438064	0.12324	0.0761486	0.102155	0.0410096	0.0202704	0.0105027
OTU_78	0.000111884	0.000677107	0.133965	0.0397864	0.0336734	0.239797	0.453281	0.00583978	0.00627048
OTU_431	0.000113202	0.000680045	0.405931	0.227507	0.199816	0.0273156	0.0122857	0.0209556	0.0174633
OTU_883	0.000114551	0.000683125	0.399291	0.160006	0.138135	0.0303093	0.0226255	0.0110508	0.0124543
OTU_975	0.000116462	0.000689488	0.367916	0.0475119	0.0448212	0.00761751	0.00568427	0.00309703	0.00340395
OTU_247	0.000122579	0.000720481	0.526057	0.0467018	0.0257782	0.0799446	0.0248312	0.201544	0.1034
OTU_396	0.000126252	0.000736769	0.365934	0.0668189	0.0587513	0.0122557	0.012507	0.00681304	0.0144286
OTU_580	0.000130898	0.000753126	0.426253	0.098104	0.0704205	0.0306296	0.0182391	0.0123172	0.0142626
OTU_211	0.000131937	0.000753796	0.465871	0.074903	0.0356642	0.165522	0.0484421	0.304652	0.164591
OTU_1293	0.000130868	0.000758294	0.451656	0.0706237	0.0496446	0.0118783	0.0108864	0.00951899	0.018077
OTU_165	0.000138079	0.000783407	0.268229	0.0123217	0.0104979	0.014662	0.0137401	0.000802453	0.00115585
OTU_371	0.000147693	0.000832173	0.406238	0.0422868	0.0334679	0.00917434	0.0109962	0.00368263	0.00582495
OTU_1047	0.000158371	0.000880199	0.457859	0.00729576	0.00420027	0.0109752	0.00487917	0.00201389	0.00256946
OTU_6363	0.000158101	0.000884716	0.290549	0.0577948	0.0680921	0.00565747	0.00567988	0.00277331	0.0038062
OTU_923	0.000164215	0.000906512	0.410739	0.0388679	0.0267337	0.0164812	0.0123378	0.00376388	0.00627634
OTU_246	0.000171716	0.000941556	0.55161	0.0289377	0.0155575	0.0316863	0.0170885	0.215187	0.134131
OTU_1248	0.000181395	0.000981456	0.252233	0.00915994	0.0106223	0.0184742	0.018569	0.000833223	0.0020348
OTU_635	0.000181253	0.000987226	0.438623	0.261376	0.202611	0.0485756	0.0377715	0.0271043	0.0212642
OTU_626	0.000183946	0.000988711	0.332121	0.214394	0.228846	0.0202538	0.0146997	0.0119537	0.013975
OTU_267	0.000187697	0.00100228	0.390706	0.0302415	0.0312539	0.0725269	0.0448791	0.0108111	0.0107106
OTU_346	0.00019132	0.00101499	0.347351	0.0819475	0.0668967	0.102569	0.0426515	0.0198486	0.0259405
OTU_251	0.000203011	0.00107006	0.46067	0.0915036	0.0524211	0.175024	0.0573556	0.0582257	0.0494014
OTU_605	0.000229187	0.00119265	0.324889	0.0319046	0.0282475	0.00748785	0.00518276	0.00573982	0.00802939
OTU_2425	0.000228818	0.00119836	0.145878	0.00518869	0.00746894	0.000561535	0.0012561	0.08315	0.158615
OTU_1068	0.000237906	0.00123019	0.418441	0.00180391	0.00318417	0.000476014	0.00157876	0.0100604	0.00789456
OTU_869	0.000243412	0.0012352	0.362835	0	0	0	0	0.0033508	0.00362556
OTU_94	0.000240505	0.0012358	0.45549	0.0482262	0.0377021	0.00628606	0.00413714	0.00454609	0.00488181
OTU_834	0.000242879	0.0012402	0.232457	0	0	0.000226505	0.000751231	0.00540136	0.00781514
OTU_158	0.000252011	0.00124784	0.319799	0.38591	0.289708	0.252722	0.111383	0.0829775	0.0416005
OTU_1591	0.000251973	0.00125525	0.353938	0.0702482	0.0696874	0.00600994	0.00424845	0.00739487	0.0064266
OTU_335	0.000250127	0.00126144	0.470312	0.283712	0.190938	0.0770029	0.0545114	0.0354163	0.0201506
OTU_617	0.000251743	0.0012618	0.349695	0.0990633	0.0898171	0.00854508	0.00798782	0.025261	0.0223081
OTU_135	0.000262832	0.00129358	0.50818	0.0728862	0.0311184	0.102957	0.0261759	0.34483	0.203393
OTU_462	0.000265211	0.00129747	0.409082	0.0233748	0.0132778	0.0282993	0.0100054	0.00836319	0.0059281
OTU_976	0.000274657	0.00131225	0.324825	0.010964	0.00966568	0.00465332	0.00569727	0	0
OTU_587	0.000270727	0.00131657	0.398456	0.0180036	0.0147924	0.00537118	0.00482798	0.00063419	0.0011377
OTU_258	0.000274034	0.00131698	0.425255	0.0361222	0.0225306	0.0609707	0.0189499	0.0201644	0.0166232
OTU_367	0.000273707	0.00132319	0.343584	0.128344	0.101077	0.133491	0.0550675	0.027382	0.0207216
OTU_1479	0.000283536	0.0013468	0.371166	0.0465406	0.0447114	0.00583916	0.00472303	0.00269603	0.00230777
OTU_533	0.000286355	0.00135232	0.270575	0.0518443	0.0579425	0.0736505	0.0386268	0.0105409	0.0262673
OTU_606	0.000294409	0.00138237	0.258843	0.0369942	0.036408	0.0169454	0.0061388	0.00424393	0.0140755
OTU_2021	0.000309485	0.00144485	0.200652	0.00790634	0.010305	0.00989129	0.0100627	0.000218196	0.000723673
OTU_817	0.000311647	0.00144668	0.448468	0.0605749	0.0460205	0.010482	0.0104018	0.00489121	0.00929892
OTU_388	0.000314808	0.0014531	0.406175	0.0218793	0.0153746	0.0344144	0.0117081	0.00898497	0.00996382
OTU_999	0.000324374	0.00145612	0.452385	0.107877	0.0709588	0.0123976	0.006495	0.0309202	0.0336043
OTU_28	0.000321461	0.00145908	0.334495	0.0681845	0.0626761	0.0759983	0.022391	0.01312	0.0156132
OTU_5541	0.000323465	0.00146006	0.363119	0.0973615	0.0705265	0.068307	0.0354924	0.0130449	0.0142001
OTU_985	0.000320055	0.00146081	0.367993	0.0506238	0.0487108	0.00589767	0.00642658	0.00324737	0.00448704
OTU_796	0.000327217	0.00146085	0.395528	0.0592258	0.0512426	0.00766703	0.0079684	0.00713704	0.00687262
OTU_814	0.000318588	0.00146228	0.241595	0.0262702	0.0303377	0.00941442	0.00721809	0.00183678	0.0030957
OTU_345	0.000338885	0.00150473	0.350335	0.000331266	0.00109869	0.00367841	0.00460973	0.00837656	0.00617433
OTU_1030	0.00037077	0.0016374	0.394511	0.0462237	0.0347204	0.00960334	0.00978509	0.00731432	0.012729
OTU_341	0.000375167	0.00164791	0.3305	0.234358	0.219195	0.0287395	0.0246914	0.0495406	0.0569957
OTU_682	0.000385529	0.00167541	0.28964	0.0198828	0.0145255	0.0211406	0.0157495	0.00322403	0.00561757
OTU_603	0.000385056	0.0016823	0.391608	0.0424828	0.0255835	0.0797058	0.0271186	0.0252758	0.0318611
OTU_1309	0.000393898	0.00169376	0.262235	0.052805	0.0668779	0.00342875	0.00392252	0.00411572	0.00468148
OTU_881	0.000392051	0.00169474	0.0830237	0.043288	0.0364772	0.0943627	0.206456	0.00539984	0.00845362
OTU_993	0.000421094	0.00180123	0.428661	0.00385363	0.00355703	0.00824609	0.0047018	0.000751083	0.00174545
OTU_304	0.000425599	0.00181101	0.382381	0.0476107	0.0263441	0.0724206	0.0263241	0.0244808	0.0216757
OTU_520	0.000430557	0.00181322	0.355725	0.0465869	0.0393615	0.00842011	0.0102192	0.00825827	0.0106119
OTU_798	0.000429027	0.00181614	0.468282	0.0990067	0.0733972	0.0131714	0.0115878	0.0119288	0.0117328
OTU_1194	0.000435567	0.00182491	0.10365	0.0382455	0.09035	0.00107558	0.00225954	0.000150459	0.000499017
OTU_291	0.000440455	0.00183598	0.391377	0.0475031	0.0276956	0.0517612	0.0211878	0.0129905	0.0137857
OTU_153	0.000493197	0.00202483	0.355983	0.0363983	0.0313114	0.00731481	0.00674518	0.00538638	0.00814811
OTU_771	0.000491113	0.00202646	0.413189	0.0181548	0.011729	0.00552494	0.00657703	0.00245357	0.00398238
OTU_1163	0.000488987	0.00202793	0.276315	0.0574382	0.0534571	0.0404587	0.0235572	0.00696388	0.00653363
OTU_908	0.000498113	0.00203479	0.425714	0.00772067	0.00622008	0.0116519	0.00565351	0.00136615	0.00142408
OTU_968	0.00053431	0.00216105	0.335924	0.0125569	0.00809325	0.0387085	0.0144728	0.0319832	0.0213115
OTU_292	0.000533108	0.00216691	0.565297	0.0655693	0.0449421	0.0885636	0.0328665	0.317254	0.163335
OTU_694	0.000545031	0.00219355	0.367143	0.0943519	0.067739	0.019522	0.0115387	0.0220945	0.0387222
OTU_169	0.00056861	0.00226612	0.346441	0.0349785	0.0204449	0.0617963	0.0209527	0.0221921	0.0261604
OTU_2017	0.00056738	0.0022723	0.299549	0.0257023	0.0278439	0.00379824	0.0045601	0.00202401	0.00416627
OTU_168	0.000572949	0.00227232	0.283132	0.320995	0.256839	0.267102	0.106191	0.0827279	0.0425634
OTU_810	0.000613387	0.00242095	0.258977	0.0368299	0.0458191	0.00470564	0.00492948	0.00225256	0.00257947
OTU_805	0.000618702	0.00243019	0.408768	0.0405117	0.0294284	0.00955304	0.00560165	0.00831784	0.00806912
OTU_864	0.000631902	0.00247016	0.423018	0.0546458	0.0457137	0.00740425	0.00633239	0.00452768	0.00553354
OTU_842	0.000655571	0.00251456	0.330611	0.0562819	0.0525363	0.00639267	0.00465444	0.0118719	0.015792
OTU_705	0.000658678	0.00251467	0.410121	0.00445622	0.00451238	0.00933105	0.00410646	0.00166317	0.00246937
OTU_577	0.000647783	0.00252019	0.118426	0.0455592	0.0907092	0.00364207	0.00470231	0.00590645	0.00488642
OTU_3334	0.000654087	0.0025207	0.245069	0.0263895	0.0310935	0.00810831	0.00556313	0.00184407	0.00208512
OTU_1857	0.000651115	0.00252114	0.328662	0.0507135	0.0532207	0.00567422	0.00571672	0.00366692	0.00508557
OTU_221	0.000681448	0.00256563	0.446782	0.0393486	0.0266538	0.0741206	0.0227893	0.184213	0.113725
OTU_104	0.000675843	0.0025682	0.403886	0.251944	0.12167	0.346656	0.0806312	0.72701	0.406592
OTU_901	0.000681448	0.00257751	0.35987	0.230333	0.21517	0.0425635	0.0309905	0.0193583	0.0188991
OTU_13961	0.000712845	0.00263527	0.289651	0.182189	0.168593	0.304175	0.207572	0.0536706	0.0738632
OTU_10862	0.000710576	0.00263882	0.28232	0.0441693	0.0506673	0.00535331	0.00532794	0.00447204	0.00413911
OTU_1513	0.000707768	0.0026404	0.187477	0.00522456	0.00763188	0.00569523	0.00532604	0	0
OTU_6140	0.000717678	0.00264118	0.401753	0.127686	0.0719065	0.161021	0.0443433	0.060559	0.0257088
OTU_973	0.000705038	0.00264227	0.370208	0.0484303	0.0466342	0.00383607	0.00271059	0.0047388	0.00534271
OTU_194	0.000729442	0.00267244	0.238206	0.0358647	0.0295407	0.0405439	0.0326321	0.00755783	0.00999631
OTU_2027	0.000740271	0.00267611	0.398451	0.0630765	0.0545331	0.00596769	0.00446067	0.00963335	0.00957168
OTU_115	0.000739002	0.0026834	0.387977	0.0380843	0.0172045	0.0694633	0.0183363	0.0287792	0.0283091
OTU_712	0.000737475	0.00268981	0.262546	0.0531733	0.0685783	0.00341545	0.0024832	0.00254661	0.00306731
OTU_387	0.000771042	0.00277507	0.00085575	0.0194332	0.0203724	0.0203175	0.010225	0.0224335	0.0709277
OTU_1000	0.000809957	0.00290235	0.318035	0.0502753	0.0472479	0.0116454	0.00811596	0.00781517	0.00821622
OTU_107	0.000823155	0.00292399	0.302143	0.0887075	0.0838129	0.0192631	0.0162787	0.0151634	0.0245023
OTU_151	0.000822217	0.00293341	0.34832	0.0301359	0.0182711	0.0431287	0.0194332	0.01175	0.0147873
OTU_213	0.000838342	0.00296505	0.311503	0.25297	0.22109	0.0971207	0.081903	0.0320309	0.0372983
OTU_726	0.000845164	0.00297629	0.440637	0.0835582	0.0638927	0.0108879	0.00668812	0.0114943	0.017472
OTU_749	0.000861743	0.00302165	0.312137	0.00611674	0.00618071	0.00996666	0.00726008	0.000844297	0.00123583
OTU_1052	0.000874048	0.0030517	0.314087	0.0131749	0.0110697	0.00207252	0.00257655	0.00359496	0.00538952
OTU_57	0.000878946	0.00305574	0.325558	0.0321228	0.0231263	0.0499363	0.0245379	0.0139732	0.0142401
OTU_237	0.000890851	0.00308401	0.33762	0.567683	0.453854	0.068053	0.138762	0.209066	0.187407
OTU_1281	0.000895557	0.00308722	0.355155	0.0670434	0.0609422	0.0137957	0.0122113	0.00735205	0.005874
OTU_698	0.000925128	0.00317576	0.492838	0.0714592	0.0465789	0.0125336	0.00943714	0.0141781	0.00766948
OTU_806	0.000940613	0.0032154	0.247525	0.0561895	0.0653976	0.00714963	0.0143675	0.00871401	0.0154971
OTU_8960	0.000961128	0.00327184	0.384721	0.0204162	0.0135438	0.0409546	0.0219733	0.011745	0.00731681
OTU_2562	0.000982716	0.00331768	0.356458	0	0	0	0	0.00203963	0.00223764
OTU_12084	0.000982716	0.00333145	0.369566	0	0	0	0	0.00134433	0.00143362
OTU_1224	0.000993286	0.00333957	0.104734	0.0215604	0.0175446	0.00361796	0.00279452	0.0434263	0.0804941
OTU_1357	0.00100146	0.00335325	0.359358	0.034309	0.0300983	0.00597207	0.00546097	0.00605238	0.00398863
OTU_1580	0.0010083	0.00336237	0.146135	0.000576777	0.00129059	0.000359126	0.00119109	0.0397991	0.0776071
OTU_471	0.00104069	0.00345629	0.402832	0.0218087	0.0119278	0.0534889	0.0200866	0.0291201	0.0164333
OTU_641	0.00107123	0.00352902	0.45202	0.00135166	0.00317224	0.00240699	0.00244612	0.0113873	0.00759546
OTU_1765	0.00106937	0.00353714	0.33092	0.0324103	0.0279063	0.00751106	0.00467961	0.0064866	0.0084148
OTU_4249	0.00117088	0.0038418	0.318684	0.133176	0.137007	0.268047	0.151289	0.0614383	0.0734256
OTU_148	0.00117793	0.00384949	0.367943	0.0562265	0.0306257	0.102668	0.0270292	0.0501926	0.0341194
OTU_575	0.00119719	0.00389682	0.428671	0.00702065	0.00503189	0.00955827	0.00481543	0.0402356	0.0293696
OTU_1156	0.0012065	0.00391155	0.154459	0.0432352	0.0673264	0.0125528	0.0153496	0.00326595	0.00467158
OTU_289	0.00122116	0.00394344	0.290013	0.0194407	0.0138865	0.0228177	0.0142623	0.00459429	0.0079954
OTU_966	0.00123192	0.00396251	0.413256	0.0733746	0.0641529	0.00572294	0.00657242	0.00749874	0.00790884
OTU_1770	0.00125853	0.00403222	0.28866	0.0154854	0.0127549	0.00317076	0.00323661	0.00403444	0.00772844
OTU_1228	0.0013333	0.0042551	0.168267	0.0562186	0.0877344	0.00950556	0.0114284	0.00550088	0.00566311
OTU_229	0.00136364	0.004335	0.307583	0.0794904	0.0538293	0.0768709	0.0191899	0.0271026	0.0256385
OTU_791	0.00137441	0.00435231	0.365985	0.0796797	0.0695666	0.0182803	0.0144989	0.00907907	0.007372
OTU_748	0.0014505	0.00457553	0.292194	0.00862516	0.00554859	0.0121486	0.00619663	0.00329799	0.00519667
OTU_913	0.00148412	0.00466358	0.235997	0.00667267	0.00675504	0.0110762	0.00766128	0.00235575	0.00433253
OTU_695	0.00154915	0.00484924	0.432908	0.101382	0.0763181	0.0159989	0.012838	0.0182149	0.0147129
OTU_175	0.00168138	0.00524309	0.255459	0.306276	0.255469	0.202571	0.153614	0.057305	0.0480427
OTU_201	0.00169405	0.00526252	0.269338	0.0948526	0.0788887	0.15043	0.110504	0.0313503	0.0287702
OTU_106	0.00172745	0.00532575	0.324478	0.724348	0.661631	0.16377	0.112242	0.130437	0.115202
OTU_1018	0.00172356	0.0053339	0.577269	0.0115136	0.00740585	0.0127775	0.00904185	0.0522467	0.0254765
OTU_353	0.00175545	0.00539174	0.335764	0.00910985	0.00619293	0.00200556	0.00459635	0.00191916	0.00281149
OTU_1026	0.00183221	0.00560642	0.29357	0.0255316	0.0241667	0.00524092	0.00648478	0.00478194	0.00704806
OTU_1236	0.00196353	0.00598584	0.304414	0.0615498	0.0642844	0.0115462	0.00776923	0.00631706	0.00748362
OTU_556	0.00214348	0.00651011	0.315644	0.0199229	0.0198641	0.00510579	0.00405074	0.00145175	0.00197555
OTU_888	0.0022033	0.00666701	0.204297	0.0227977	0.0299954	0.0082204	0.00500229	0.00124822	0.00413986
OTU_271	0.00221975	0.00669202	0.176328	0.209167	0.191754	0.0553203	0.0409117	0.0817821	0.157378
OTU_1408	0.00226343	0.00679861	0.185002	0.0299935	0.0166085	0.0432794	0.0124222	0.0204626	0.0269615
OTU_1359	0.00238256	0.00713023	0.243925	0.00436079	0.00686206	0.00946569	0.004134	0.00317075	0.00226995
OTU_7307	0.00243398	0.00725751	0.158202	0.150669	0.230308	0.0276469	0.0276181	0.0233572	0.0426641
OTU_1038	0.00245445	0.00729196	0.436387	0.0437146	0.0293423	0.0116402	0.0095161	0.00685049	0.00928993
OTU_131	0.00253898	0.00751574	0.0201925	0.161531	0.189922	0.0874845	0.0348906	0.252841	0.792783
OTU_686	0.00257077	0.00755512	0.331293	0.00373492	0.00272572	0.00865867	0.00612202	0.0345833	0.0326171
OTU_873	0.00256696	0.00757115	0.339308	0.00599247	0.00561437	0.00818617	0.00568418	0.000311611	0.000697276
OTU_378	0.00267396	0.00783019	0.22518	0.000167182	0.000554479	0.000329004	0.00109118	0.0081459	0.0119009
OTU_582	0.00268606	0.00783753	0.277225	0.145262	0.118379	0.0441436	0.102908	0.0136109	0.0124621
OTU_310	0.0027104	0.0078804	0.356462	0.0659388	0.0387515	0.105819	0.0347308	0.0450311	0.0271277
OTU_1617	0.00280601	0.00810073	0.201989	0.0401946	0.0340691	0.0217931	0.0352914	0.00502853	0.00619982
OTU_1530	0.00279968	0.00811114	0.186152	0.0351282	0.0434605	0.00647311	0.00653497	0.0105727	0.0129734
OTU_184	0.00295038	0.00845775	0.249659	0.0894795	0.0700898	0.0673313	0.0611947	0.014576	0.0155882
OTU_7279	0.00294384	0.00846873	0.217296	0.00820573	0.00579836	0.024469	0.0111544	0.0134301	0.0184014
OTU_1078	0.00302302	0.00860561	0.157959	0.00792042	0.0109252	0.00950305	0.0125313	0	0
OTU_480	0.00301531	0.00861365	0.258799	0.121474	0.0812371	0.128877	0.054102	0.0531314	0.0214983
OTU_1441	0.00308539	0.00875264	0.253937	0.013906	0.0187624	0.000402509	0.000917869	0.000514797	0.00115576
OTU_252	0.00323093	0.00913381	0.259201	0.150865	0.13764	0.0778123	0.0819974	0.0167869	0.00947154
OTU_217	0.00330453	0.00930965	0.492673	0.033961	0.0212689	0.0478978	0.0158573	0.179797	0.112404
OTU_1232	0.00332091	0.00932366	0.238231	0.00187538	0.00261198	0.00443885	0.00442178	0.000368655	0.00084087
OTU_427	0.00339505	0.00949918	0.253068	0.203259	0.182928	0.0948667	0.0960032	0.0322674	0.0387343
OTU_1091	0.00341932	0.00953443	0.228084	0.0652417	0.0617707	0.0119994	0.0101333	0.0239629	0.036923
OTU_885	0.00347161	0.00964729	0.305878	0.0110881	0.00939471	0.0176208	0.00398864	0.00627898	0.00655051
OTU_36	0.00352395	0.00975956	0.300843	0.00573627	0.00605392	0.0120076	0.0067466	0.0192401	0.0114055
OTU_4753	0.00358102	0.00985083	0.112946	0.185866	0.446956	1.46967	1.78158	1.22462	1.98065
OTU_1053	0.00357933	0.00987944	0.319167	0.00102545	0.00185088	0.00349001	0.00287221	0.000236286	0.000783672
OTU_6887	0.00367949	0.0100205	0.295258	0	0	0.00108044	0.00136292	0	0
OTU_1484	0.00367804	0.01005	0.381864	0.0666251	0.0567656	0.012935	0.0136994	0.0075349	0.00672
OTU_652	0.00367183	0.0100667	0.446923	0.0855136	0.0555602	0.0136636	0.00967259	0.0244164	0.0231639
OTU_610	0.00374675	0.0101698	0.449015	0.00213282	0.00261694	0.00384474	0.00367328	0.0167226	0.0116515
OTU_590	0.00379538	0.0102676	0.142353	0.00122388	0.00228369	0.00984681	0.0174279	0.000854965	0.0017396
OTU_681	0.00392833	0.0105922	0.188743	0.221624	0.33801	0.0289607	0.0866637	0.00420591	0.00491744
OTU_323	0.00394805	0.0106104	0.323871	0.0410091	0.0243693	0.0528083	0.0172037	0.0198451	0.0165796
OTU_1199	0.00400117	0.0107179	0.397004	0.0774185	0.055948	0.0210214	0.0205852	0.0143301	0.00970321
OTU_1423	0.00429938	0.0114791	0.0749247	0.0289545	0.0226884	0.00686774	0.0114632	0.0223086	0.0502448
OTU_363	0.00445194	0.0118477	0.275053	0.125768	0.0731228	0.112998	0.0415816	0.0545677	0.0228147
OTU_2952	0.00448403	0.0118943	0.275289	0.00196801	0.00222259	0.000298804	0.000991019	0	0
OTU_16	0.00450853	0.0119206	0.200607	0.0767849	0.0910431	0.0308776	0.0203812	0.0120899	0.0111113
OTU_1323	0.00459613	0.0120741	0.379415	0.0600431	0.0536039	0.00768381	0.00542084	0.00816883	0.00769357
OTU_1505	0.00459217	0.0121026	0.113291	0.0309755	0.023837	0.00807818	0.00735291	0.0758743	0.134151
OTU_1223	0.00474422	0.0124232	0.318739	0.0409139	0.0378824	0.011045	0.0100079	0.00518654	0.00585186
OTU_558	0.00480846	0.0125512	0.288399	0.00529864	0.00332388	0.0015007	0.00206924	0.00192501	0.00245821
OTU_1176	0.00490695	0.0127675	0.118978	0.0285322	0.0401748	0.00309048	0.00413144	0.0140222	0.027951
OTU_73	0.00499384	0.0129523	0.289895	0.634621	0.535921	0.126268	0.0595478	0.271878	0.212125
OTU_627	0.00529794	0.0136975	0.0913896	0.153069	0.382563	0.00629384	0.015806	0.00244593	0.0050923
OTU_61	0.00537378	0.0138062	0.225865	0.0160286	0.0209861	0.00395656	0.00505453	0.000249643	0.000827972
OTU_113	0.00536894	0.0138373	0.257931	0.00745547	0.0080582	0.00104757	0.0015	0.00142376	0.00268677
OTU_5915	0.00541606	0.0138712	0.341207	0.0529223	0.0546422	0.00559375	0.00308498	0.0036353	0.00349871
OTU_981	0.00546	0.0139401	0.034451	0.0207042	0.0133168	0.0067037	0.00830061	0.03411	0.101395
OTU_965	0.0054952	0.0139862	0.251903	0.046308	0.0359548	0.0446653	0.0246908	0.0134597	0.0115068
OTU_133	0.00552584	0.0140205	0.219185	0.0738341	0.0710496	0.0688533	0.0426086	0.0161193	0.0205789
OTU_307	0.00560779	0.0141844	0.270574	0.0187082	0.0121754	0.0277846	0.0144928	0.0094886	0.00964032
OTU_1089	0.00580037	0.0146262	0.332366	0.0286738	0.0231759	0.00611531	0.00538856	0.00902794	0.00622016
OTU_2384	0.00595089	0.0149137	0.268371	0.000278679	0.000924273	0.00140313	0.00146778	0	0
OTU_214	0.00593507	0.0149198	0.114028	0.271139	0.382227	0.120453	0.310944	0.0228057	0.0209096
OTU_801	0.00612698	0.0153081	0.223279	0.00789081	0.00918686	0.00687028	0.0054702	0.000391658	0.000875797
OTU_525	0.00643973	0.0160404	0.220068	0.0412124	0.0420363	0.019403	0.0199027	0.00623657	0.00697868
OTU_234	0.00658294	0.0163473	0.252002	0.126906	0.0805965	0.103561	0.0274474	0.0530339	0.0348613
OTU_259	0.00701145	0.0173587	0.204968	0.155625	0.166731	0.0322666	0.0235287	0.0622417	0.061309
OTU_1481	0.00709064	0.0173966	0.293979	0.000567436	0.00127984	0.0045416	0.00527023	0	0
OTU_704	0.00707281	0.0174051	0.295186	0.04903	0.0474909	0.00882678	0.00866575	0.0119035	0.00777918
OTU_1431	0.00705703	0.0174187	0.214524	0.0101361	0.00957353	0.0142264	0.0116706	0.00274443	0.00448928
OTU_235	0.00719273	0.0175417	0.265143	0.119529	0.0643814	0.199195	0.0512294	0.105057	0.0864559
OTU_58	0.00717751	0.017557	0.108557	0.160346	0.261056	0.0110608	0.0275663	0.0579538	0.163733
OTU_668	0.00722314	0.0175634	0.2156	0.0150381	0.0130333	0.0185463	0.00683253	0.00698397	0.00625865
OTU_733	0.00736078	0.017845	0.0570253	0.0356543	0.0670072	0.0714985	0.185206	0.00301245	0.00410886
OTU_1097	0.00778701	0.0188224	0.261793	0.010654	0.0119293	0.00143491	0.00240585	0.00158737	0.00301284
OTU_4178	0.007863	0.0188943	0.190186	0.00880149	0.00833379	0.023177	0.0261381	0.0041266	0.00931547
OTU_1134	0.00785163	0.0189227	0.217394	0.00847527	0.00818645	0.00334431	0.00552631	0.00112629	0.00217817
OTU_643	0.00796445	0.019082	0.394367	0.00362187	0.00354811	0.005421	0.00296943	0.0148097	0.00945761
OTU_463	0.00807269	0.0191726	0.0412437	0.0795829	0.163392	0.00934746	0.0116609	0.0616305	0.18727
OTU_905	0.00803049	0.0191839	0.285948	0.0272747	0.0274112	0.00387503	0.00301394	0.00664711	0.00747517
OTU_1049	0.00814898	0.0191865	0.237589	0.00541864	0.00586599	0.00801718	0.00724124	0.000667565	0.00151708
OTU_687	0.0081134	0.0192135	0.186419	0.023808	0.0189478	0.0265945	0.0290854	0.00454151	0.0073354
OTU_381	0.00813734	0.0192145	0.205336	0.0225509	0.0289101	0.0038546	0.00378924	0.00374458	0.00755295
OTU_464	0.008069	0.0192197	0.222256	0.00547971	0.00487364	0.00129006	0.00160998	0.00163896	0.00338805
OTU_210	0.00818738	0.0192215	0.0656873	0.612033	1.72039	0.0358184	0.0788417	0.0674373	0.138367
OTU_929	0.00821825	0.0192387	0.345402	0.06299	0.0609481	0.0101493	0.00891186	0.00596828	0.00590434
OTU_368	0.00839646	0.0195997	0.125383	0.0124198	0.00853698	0.00443858	0.00485385	0.166712	0.341516
OTU_948	0.00883951	0.0205752	0.217564	0.0533792	0.0510066	0.0140902	0.0173854	0.0167504	0.0237359
OTU_935	0.00911097	0.0211468	0.271644	0.0484409	0.0512411	0.00700752	0.0076809	0.00990373	0.0135839
OTU_1043	0.00924056	0.0213868	0.265129	0.00381504	0.00393985	0.00835003	0.00424514	0.00261347	0.00414678
OTU_183	0.00938241	0.0216537	0.277366	0.519157	0.474806	0.154708	0.1338	0.116973	0.117113
OTU_915	0.00957453	0.021973	0.260639	0.0496219	0.0432618	0.0135641	0.01998	0.0148343	0.010221
OTU_945	0.00956629	0.0220159	0.180806	0.0419746	0.0426907	0.0191518	0.0267136	0.00787523	0.0140956
OTU_119	0.00987383	0.0225964	0.402755	0.151266	0.0723935	0.162352	0.04892	0.363666	0.186438
OTU_6322	0.0100058	0.0228344	0.166243	0.000937256	0.00239807	0	0	0.00583259	0.00962561
OTU_167	0.010076	0.0229306	0.277859	0.0398387	0.0204035	0.0729444	0.0243307	0.0939203	0.0534432
OTU_1088	0.0108554	0.0246357	0.29702	0.0110719	0.00846292	0.00167083	0.00184471	0.00528861	0.00560478
OTU_1471	0.0112319	0.0254196	0.113871	0.0145543	0.0131888	0.0037564	0.00398113	0.0451761	0.0836369
OTU_1214	0.0113025	0.0255086	0.395739	0.0676389	0.0447414	0.0191835	0.0240192	0.0142763	0.00882569
OTU_10345	0.0113742	0.0255999	0.0914078	0.00618619	0.00559473	0.000995152	0.0018363	0.00714984	0.013535
OTU_589	0.0114649	0.0257329	0.344191	0.141975	0.108129	0.0422663	0.030552	0.0375274	0.0251364
OTU_952	0.0119928	0.0268442	0.13619	0.0398185	0.0295852	0.0182075	0.0116213	0.0188131	0.030178
OTU_1324	0.0120988	0.0270073	0.185452	0.0418157	0.0566415	0.00705933	0.00551638	0.00946308	0.00841658
OTU_1188	0.0122556	0.0272829	0.239141	0.0515789	0.0445785	0.0266645	0.0270064	0.00952523	0.0113512
OTU_829	0.0123471	0.0274119	0.202533	0.000918434	0.00135505	0.0126097	0.0101191	0.0105439	0.0142256
OTU_1161	0.0128541	0.0281549	0.153074	0.000230712	0.000765187	0.000179563	0.000595543	0.00771862	0.0143977
OTU_535	0.0128284	0.0281742	0.243958	0.0011996	0.00172427	0	0	0	0
OTU_2006	0.0128284	0.0282502	0.215135	0	0	0	0	0.00121219	0.00189046
OTU_1257	0.0128284	0.0283265	0.238527	0	0	0.000919435	0.00134133	0	0
OTU_1537	0.0128284	0.0284033	0.185775	0.0014578	0.0024919	0	0	0	0
OTU_191	0.0131731	0.0287765	0.142271	0.0261712	0.0247894	0.0165101	0.00888431	0.358101	0.674831
OTU_637	0.01378	0.0298628	0.157434	0.0341585	0.0292524	0.0236958	0.0119854	0.0128369	0.014741
OTU_276	0.0137525	0.0298824	0.180039	0.0204205	0.0171754	0.0180865	0.0147795	0.0053457	0.00928814
OTU_2618	0.0138359	0.0299046	0.0861059	0.00318446	0.00357851	0.000229625	0.000761581	0.00198703	0.00578816
OTU_1835	0.0137399	0.0299346	0.243184	0.00182639	0.0018594	0.0023034	0.00193352	0.000194527	0.000645172
OTU_1520	0.0139576	0.030088	0.132099	0.0158249	0.0265893	0.00201114	0.00306238	0.0038621	0.00473747
OTU_208	0.0141895	0.0305074	0.211439	0.037924	0.0384103	0.0224742	0.0152334	0.00747267	0.00467744
OTU_253	0.0144643	0.0310167	0.234273	0.00216983	0.00295099	0.000229625	0.000761581	0	0
OTU_475	0.014573	0.0311678	0.0785744	0.0701842	0.166889	0.00227641	0.00277405	0.0814615	0.123181
OTU_354	0.0150466	0.0320967	0.131748	0.0995532	0.106408	0.0471223	0.0936987	0.0213525	0.0288003
OTU_224	0.0154556	0.0328835	0.197827	0.0341787	0.0323287	0.0107297	0.00982913	0.012552	0.0154311
OTU_906	0.0160104	0.0339753	0.159129	0.0142566	0.0130407	0.00805766	0.00733007	0.120923	0.205723
OTU_1362	0.0170321	0.0360497	0.0766453	0.0111875	0.0105979	0.00284937	0.0019952	0.0112031	0.0210507
OTU_7653	0.0171493	0.0362042	0.0977092	0.0123912	0.015864	0.0118437	0.0124702	0.00361602	0.0062573
OTU_896	0.0182605	0.0384505	0.130995	0.0532933	0.0829761	0.00785196	0.00903593	0.0145244	0.0319618
OTU_200	0.0184296	0.0387069	0.223824	0.0188622	0.0214374	0.0972836	0.0750264	0.0527169	0.0681259
OTU_777	0.0184997	0.0387545	0.150038	0.0296777	0.0229095	0.0236322	0.0272423	0.00839946	0.00975416
OTU_3491	0.0195152	0.0407773	0.161554	0.0923075	0.102944	0.0518967	0.0431438	0.0209854	0.0286237
OTU_185	0.0195812	0.0408109	0.190911	0.160899	0.109413	0.156715	0.0617422	0.0798244	0.0433483
OTU_808	0.0202589	0.0421158	0.235109	0.0386721	0.0382475	0.0123645	0.0128805	0.00893309	0.00967614
OTU_5298	0.0203635	0.0422258	0.146677	0.0106289	0.00873523	0.00245236	0.00404638	0.00596073	0.0101537
OTU_407	0.0206276	0.0426651	0.222994	0.0271597	0.0174312	0.0485734	0.017146	0.0270402	0.0217562
OTU_12991	0.0207331	0.0427751	0.0796338	0.00679645	0.00440694	0.00159464	0.00162801	0.00945361	0.0186364
OTU_846	0.020885	0.04298	0.101652	0.00197742	0.00463386	0.000226505	0.000751231	0.00472763	0.00830408
OTU_2422	0.0212513	0.043624	0.100585	0.00274031	0.00450693	0	0	0.00111404	0.00369487
OTU_932	0.0214061	0.0438315	0.238896	0.0219413	0.0212841	0.00521998	0.00837504	0.00603878	0.00656143
OTU_314	0.021593	0.0441036	0.101174	0.00127168	0.00421769	0.00325553	0.00489365	0.000218196	0.000723673
OTU_647	0.0217022	0.0442161	0.237246	0.00211042	0.00305222	0.00631029	0.00344795	0.00302887	0.00318472
OTU_1295	0.0222622	0.0452444	0.21319	0.0118281	0.0106353	0.00511809	0.00513562	0.0176582	0.0122954
OTU_879	0.0226472	0.0459126	0.13694	0.000278679	0.000924273	0.00944406	0.0178591	0.00110654	0.0020383
OTU_1158	0.0228072	0.0461225	0.0753717	0.00716397	0.00604602	0.00278918	0.00339226	0.00350821	0.00932549
OTU_5183	0.0230694	0.0465376	0.274754	0.0118341	0.0119315	0.00197109	0.00266616	0.00267115	0.00322961
OTU_2	0.0232369	0.04676	0.101488	0.448259	0.871176	0.13332	0.0806921	0.0549182	0.044496
OTU_951	0.0236605	0.0474953	0.293766	0.0494876	0.0458213	0.0100148	0.00966095	0.0114727	0.014678
OTU_1381	0.0237943	0.0476468	0.11081	0.047351	0.0584217	0.00911876	0.00726565	0.0247115	0.0496511
OTU_1482	0.0250396	0.0500179	0.182164	0.000507686	0.00114172	0.000460508	0.00103043	0.00646362	0.0102301
OTU_306	0.0261393	0.0520873	0.193427	0.00717667	0.00819013	0.0241473	0.0274943	0.00580838	0.00688231
OTU_195	0.0264995	0.0526766	0.182583	0.0235188	0.0167032	0.0133993	0.00841732	0.0359341	0.0281216
OTU_197	0.0267642	0.0530737	0.171212	0.0120066	0.0121429	0.0109551	0.00664909	0.00357556	0.00356242
OTU_624	0.0274718	0.054345	0.291328	0.0100113	0.00710983	0.0152809	0.00752766	0.0289741	0.0189449
OTU_703	0.0275654	0.0543983	0.0585598	0.174245	0.569777	0	0	0.000405317	0.000941702
OTU_1069	0.0285256	0.0561577	0.129077	0.0564636	0.0538311	0.0128148	0.00863772	0.0362234	0.0588764
OTU_411	0.0291217	0.0571934	0.191763	0.0275161	0.0300256	0.0126388	0.00744529	0.00636431	0.00615338
OTU_2202	0.0293977	0.057597	0.140828	0.00462657	0.00419098	0.000478367	0.00110882	0.00321568	0.005957
OTU_931	0.0303402	0.0593012	0.192167	0.00165701	0.00234475	0.000394127	0.000895616	0	0
OTU_569	0.0306441	0.0597524	0.141559	0.00706375	0.00746995	0.00371825	0.00433888	0.130123	0.250713
OTU_1424	0.0309669	0.060238	0.217336	0.0258007	0.0302292	0.00446547	0.0046348	0.00559085	0.0101453
OTU_269	0.0317075	0.0615322	0.120028	0.158961	0.204938	0.0724642	0.0809911	1.11978	2.21501
OTU_744	0.0322167	0.0623722	0.115312	0.0189187	0.0267584	0.00484105	0.00422905	0.104727	0.210044
OTU_494	0.0325304	0.0628306	0.12091	0.0302985	0.0292747	0.0115819	0.00849017	0.134493	0.250688
OTU_542	0.0327866	0.0631761	0.131584	0.00657985	0.00536972	0.00196581	0.00147518	0.0530629	0.102532
OTU_720	0.0334085	0.0640721	0.157541	0.00590007	0.00499864	0.00692883	0.00547667	0.00211984	0.00368807
OTU_659	0.0333564	0.0641229	0.13404	0.0838106	0.125948	0.0249717	0.037221	0.0141875	0.0299398
OTU_7347	0.0341829	0.0652511	0.197815	0.00288326	0.00320436	0.000751069	0.00135119	0.000543721	0.00122822
OTU_619	0.0341418	0.0653252	0.169252	0.00760975	0.00918397	0.00401718	0.00349237	0.0596183	0.0969954
OTU_1245	0.0347316	0.0661438	0.131151	0.00360427	0.00543303	0.00613808	0.00844994	0.000594629	0.00105831
OTU_333	0.0354518	0.0673584	0.0880134	0.0164177	0.0115875	0.0337327	0.0158438	0.0252684	0.0341797
OTU_361	0.0359992	0.0682398	0.0457901	0.0130067	0.0130204	0.0137038	0.0118238	0.00728667	0.0143999
OTU_1524	0.0364107	0.06886	0.193111	0.000576777	0.00129059	0.00184692	0.00240741	0	0
OTU_891	0.0378361	0.0712261	0.236546	0.0362258	0.0388441	0.00459494	0.00597134	0.0111429	0.0159644
OTU_468	0.0377594	0.0712458	0.0854566	0.0130104	0.0215982	0.00330278	0.00721628	0.00411254	0.0101184
OTU_799	0.0397296	0.074277	0.158133	0.00710064	0.00940281	0.00416431	0.00411772	0.000761209	0.00134238
OTU_1418	0.0398502	0.0743325	0.153301	0.00510838	0.00662376	0.00751057	0.0048952	0.00229071	0.00275064
OTU_2579	0.0396996	0.0743912	0.146114	0.00188502	0.0025895	0	0	0.000793308	0.00194008
OTU_2329	0.0396996	0.0745622	0.144441	0.000910226	0.00209606	0.00336643	0.00561514	0	0
OTU_141	0.041807	0.0774519	0.162077	0.000722669	0.00134164	0	0	0	0
OTU_884	0.041807	0.077628	0.177389	0.000878967	0.00154547	0	0	0	0
OTU_1191	0.041807	0.0778048	0.180637	0.00100424	0.00174633	0	0	0	0
OTU_1526	0.0429768	0.0792598	0.193284	0.00113534	0.00165964	0.000179563	0.000595543	0	0
OTU_2406	0.0429768	0.0794391	0.206803	0.00121583	0.00174356	0.000164502	0.000545591	0	0
OTU_159	0.043396	0.0798526	0.148224	0.0177975	0.0111774	0.0525459	0.037874	0.0341759	0.0437464
OTU_15	0.0452594	0.0830942	0.140642	3.47448	3.44253	10.4437	7.65847	7.24051	8.84355
OTU_254	0.0457719	0.0838468	0.176221	0.199016	0.201716	0.0785536	0.133214	0.0471302	0.0407771
OTU_2160	0.0465413	0.0848755	0.216439	0.00799952	0.0104688	0.00134616	0.00140497	0.000833223	0.0020348
OTU_1436	0.0467044	0.0849834	0.125619	0.00578786	0.00557504	0.0011452	0.00163868	0.0100696	0.0156067
OTU_288	0.046502	0.0849936	0.184018	0.000953785	0.00143342	0.00282276	0.00279868	0.00456468	0.00436267
OTU_11	0.0475585	0.0861536	0.229379	5.28632	2.53357	8.66636	3.42965	12.9191	8.95037
OTU_4814	0.0475287	0.086291	0.130306	0.00057985	0.00131161	0.000566405	0.00126736	0.0087914	0.0172393
OTU_53	0.0482055	0.0871325	0.113818	0.869099	0.996694	1.7488	1.15711	1.19516	0.864618
OTU_1546	0.0484353	0.0871622	0.112618	0.00357318	0.00308084	0.0008585	0.0016999	0.0231154	0.0480743
OTU_586	0.0483753	0.0872464	0.114242	0.173721	0.394642	0	0	0.000278511	0.000923717
OTU_924	0.0490276	0.0880341	0.136585	0.00337444	0.00192112	0.00198074	0.00232353	0.00142815	0.00190495
OTU_2621	0.0542262	0.0971553	0.163813	0.00118744	0.0017339	0.000287763	0.000954402	0	0
OTU_150	0.0550502	0.0984158	0.155885	0.000833097	0.00147851	0.00226675	0.00309159	0.000197131	0.000653811
OTU_911	0.0552663	0.0985864	0.249944	0.039711	0.04013	0.0112463	0.0071348	0.008625	0.0110752
OTU_598	0.0571209	0.101673	0.222237	0.042373	0.0415651	0.012824	0.011629	0.0137616	0.0105679
OTU_819	0.0577972	0.102653	0.101062	0.00370527	0.00702355	0.000179563	0.000595543	0.0021408	0.00241511
OTU_5351	0.0580099	0.102807	0.120506	0.00178235	0.00279291	0.00293121	0.00278333	0.000690768	0.00166555
OTU_658	0.0581938	0.10291	0.149168	0.00155941	0.0023065	0.00131311	0.00164233	0	0
OTU_1377	0.0586504	0.103493	0.241696	0.0196093	0.015957	0.00680568	0.00351632	0.00745395	0.00770785
OTU_1025	0.0593593	0.104294	0.159605	0.00200007	0.00229992	0.000922418	0.00135093	0.000278511	0.000923717
OTU_2004	0.0593446	0.104493	0.122019	0.0115585	0.0145959	0.00243922	0.00324307	0.00485703	0.00988138
OTU_92	0.0625981	0.109748	0.0914973	0.113007	0.0931125	0.244211	0.15287	0.173246	0.231548
OTU_655	0.0638387	0.111684	0.174707	0.0131528	0.0150506	0.00361189	0.00320312	0.00405291	0.00610336
OTU_1099	0.0656046	0.114528	0.0792868	0.0228403	0.0268302	0.00205026	0.0027959	0.0380441	0.0827948
OTU_14047	0.0672933	0.117225	0.0340788	0	0	0.0490493	0.139709	0.0460758	0.152816
OTU_774	0.0683878	0.118878	0.135178	0.0067134	0.0094278	0.0159478	0.012913	0.00713203	0.009609
OTU_13129	0.0686484	0.119078	0.000892799	0.00925816	0.00978385	0.0096416	0.00620671	0.00864375	0.020805
OTU_114	0.0710128	0.122918	0.130586	0.0441884	0.0302146	0.0710834	0.025777	0.0497056	0.0333121
OTU_409	0.0735249	0.126998	0.102424	0.0287577	0.0233053	0.00882222	0.00914441	0.0361285	0.0535809
OTU_843	0.0742847	0.128039	0.110754	0.0311875	0.0258029	0.0133325	0.0114516	0.052459	0.0732426
OTU_1027	0.0747132	0.128507	0.146163	0.00512734	0.00470201	0.00171703	0.00205903	0.00275572	0.00305796
OTU_11457	0.0748832	0.128529	0.0783787	0.028941	0.0541931	0.00445792	0.00381441	0.0220103	0.0281749
OTU_445	0.075748	0.129199	0.21243	0.018161	0.0227874	0.00385743	0.00402902	0.00276725	0.00341374
OTU_3477	0.0756353	0.129276	0.0705527	0.141513	0.0813058	0.204134	0.292519	0.0825989	0.0717381
OTU_93	0.0756353	0.129547	0.125112	0.0513333	0.0412865	0.0403299	0.0368885	0.0205257	0.0185315
OTU_27	0.0765493	0.130293	0.0402429	1.5437	3.242	4.00718	6.22427	2.12629	5.46033
OTU_653	0.0777843	0.13212	0.136973	0.00207114	0.00241758	0.000298804	0.000991019	0.00266963	0.00351109
OTU_611	0.0783489	0.132528	0.146167	0.00168606	0.00264326	0.00263579	0.0030312	0.000249643	0.000827972
OTU_640	0.0782172	0.13258	0.174915	0.0478398	0.0495343	0.0170606	0.0133474	0.0166218	0.0197595
OTU_1350	0.0794243	0.13407	0.162327	0.00136027	0.00165389	0.000164502	0.000545591	0.00044417	0.00100233
OTU_4650	0.0835147	0.140684	0.0120868	0.0386256	0.0350633	0.0524164	0.0358858	0.0604963	0.132193
OTU_457	0.0839313	0.141094	0.193002	0.00416391	0.00567716	0.00056517	0.00099609	0.000638697	0.00146843
OTU_591	0.0847954	0.142254	0.021711	0.00905836	0.0126986	0.00762208	0.0043863	0.00538351	0.01134
OTU_762	0.0853729	0.14293	0.117373	0.0876241	0.141736	0.0279463	0.0350547	0.0172606	0.0174808
OTU_12	0.0872406	0.145758	0.0842813	0.135791	0.444427	0.46983	0.743277	0.131572	0.261899
OTU_2262	0.0920877	0.153542	0.103653	0.0201377	0.0169041	0.0128353	0.010912	0.0088496	0.0127268
OTU_421	0.0947412	0.156687	0.0981213	0.0246294	0.0165999	0.040574	0.0141386	0.0433453	0.0374192
OTU_540	0.0941791	0.156709	0.0867981	0.0181319	0.0175141	0.00518222	0.00614632	0.0319089	0.0584323
OTU_484	0.0950197	0.156831	0.162347	0.00306646	0.00445244	0.000457136	0.00106929	0.000465186	0.00154285
OTU_432	0.0944539	0.156847	0.057537	0.0905842	0.0868761	0.202211	0.281476	0.095945	0.207539
OTU_3	0.0947412	0.157005	0.0937681	1.21755	0.578965	0.92329	0.287231	4.45644	8.59486
OTU_157	0.096129	0.158023	0.073595	0.00249552	0.0043105	0.000528429	0.00119369	0.00921531	0.0224129
OTU_1687	0.0959922	0.158116	0.120141	0.00245016	0.00277426	0.0010115	0.00165407	0.000576342	0.00191151
OTU_152	0.0984651	0.161538	0.00979283	0.0181272	0.0329521	0.01711	0.028667	0.011615	0.0239657
OTU_4319	0.0994205	0.162779	0.111714	0.000609013	0.00136766	0	0	0.00181951	0.00343089
OTU_1499	0.0996338	0.162802	0.121407	0.00155117	0.00186929	0.000179563	0.000595543	0.00386692	0.00681352
OTU_576	0.10291	0.16782	0.0612442	0.00688188	0.00578833	0.017818	0.0132553	0.0141233	0.0271944
OTU_1283	0.103485	0.168421	0.123927	0.0881581	0.168526	0.0085403	0.0211929	0.00904912	0.0288933
OTU_1710	0.104541	0.169802	0.05822	0.0406608	0.110814	0.0010075	0.00122112	0.0153028	0.0276819
OTU_139	0.106034	0.171885	0.0793909	0.37285	0.284997	0.486037	0.537346	0.212319	0.262218
OTU_81	0.106378	0.172101	0.0516964	0.018825	0.0290423	0.0419359	0.0443579	0.333513	1.06104
OTU_196	0.107687	0.173875	0.0895441	0.0602689	0.0707219	0.118198	0.198403	0.0230983	0.0484004
OTU_1066	0.109346	0.176205	0.0963803	0.00864081	0.0054511	0.00979283	0.0118227	0.00396499	0.00302124
OTU_2082	0.10997	0.176861	0.0762078	0.00145448	0.00321861	0	0	0.00223767	0.00457159
OTU_14197	0.11111	0.178343	0.121767	0.00226418	0.00279413	0.00057369	0.0010076	0.00895441	0.0165685
OTU_2332	0.113269	0.181452	0.0156989	0.00484844	0.00440438	0.00285239	0.0016444	0.00474615	0.0116764
OTU_954	0.11777	0.188293	0.117201	0.00083797	0.0015298	0.00452877	0.00686301	0.00137274	0.00323841
OTU_436	0.118783	0.189543	0.0333646	0.00136698	0.00167955	0.000320484	0.000716927	0.00278511	0.00923717
OTU_350	0.12065	0.192146	0.156662	0.136116	0.127547	0.08164	0.0689137	0.043887	0.0461356
OTU_670	0.120987	0.192309	0.181118	0.0112928	0.00945861	0.0100933	0.0118657	0.0924592	0.141155
OTU_13481	0.122275	0.193978	0.0188689	0.0136822	0.0108796	0.0103189	0.00765191	0.00954464	0.0180626
OTU_868	0.123258	0.195159	0.0513249	0.00376993	0.00335128	0.00148135	0.00189055	0.00286334	0.00585632
OTU_2774	0.127819	0.195192	0.11576	0	0	0	0	0.00044417	0.00100233
OTU_2572	0.127819	0.195558	0.117518	0.000684538	0.00153162	0	0	0	0
OTU_583	0.127819	0.195925	0.115492	0.000814697	0.00184088	0	0	0	0
OTU_3770	0.129045	0.195967	0.132247	0.000985733	0.00171286	0.000226505	0.000751231	0	0
OTU_41	0.127819	0.196293	0.0826542	0.00172939	0.00470416	0	0	0	0
OTU_515	0.129045	0.196332	0.138123	0.000352868	0.00117033	0.00219119	0.00398811	0	0
OTU_84	0.127819	0.196663	0.11731	0.000670789	0.00150237	0	0	0	0
OTU_871	0.129045	0.196698	0.120847	0.000230712	0.000765187	0	0	0.000893554	0.00159537
OTU_521	0.127819	0.197034	0.109158	0.000555891	0.00129663	0	0	0	0
OTU_1384	0.127819	0.197406	0.117126	0.000433332	0.0009714	0	0	0	0
OTU_974	0.127819	0.19778	0.114896	0	0	0	0	0.000379348	0.000859679
OTU_8634	0.127819	0.198155	0.11576	0	0	0	0	0.00044417	0.00100233
OTU_4982	0.127819	0.198532	0.111997	0	0	0	0	0.000638697	0.00146843
OTU_1321	0.127819	0.19891	0.117506	0.000576777	0.00129059	0	0	0	0
OTU_39	0.127819	0.19929	0.0897501	0	0	0	0	0.00254734	0.00662376
OTU_4969	0.127819	0.199671	0.0696547	0	0	0.002977	0.0088834	0	0
OTU_218	0.127819	0.200053	0.09706	0	0	0	0	0.000544722	0.00135656
OTU_2259	0.127819	0.200437	0.115937	0.000631951	0.00142485	0	0	0	0
OTU_2913	0.127819	0.200823	0.116897	0	0	0	0	0.00108287	0.00243015
OTU_248	0.127819	0.20121	0.111997	0	0	0	0	0.000638697	0.00146843
OTU_890	0.127819	0.201598	0.11731	0.000670789	0.00150237	0	0	0	0
OTU_1587	0.127794	0.201948	0.164078	0.0227223	0.0221969	0.00773956	0.00738472	0.00995332	0.0109177
OTU_238	0.133476	0.202319	0.0120574	0.0118514	0.00953178	0.0133231	0.0173628	0.00904338	0.0195564
OTU_614	0.13612	0.205564	0.0918266	0.00594446	0.00473504	0.00367381	0.00345687	0.00265428	0.00466273
OTU_2032	0.135957	0.205698	0.149977	0.0113049	0.0111711	0.00304483	0.00381325	0.00543233	0.00809237
OTU_504	0.136548	0.20583	0.145557	0.0016967	0.00349924	0.00475763	0.00457123	0.00169821	0.00187279
OTU_634	0.139462	0.209836	0.100976	0.00358851	0.00365952	0.00078781	0.00117331	0.0048794	0.00794604
OTU_10212	0.140524	0.211044	0.11878	0.00258708	0.00291039	0.000525308	0.0011879	0.00202124	0.00263759
OTU_651	0.142019	0.212508	0.122687	0.00146369	0.0028779	0.000229625	0.000761581	0	0
OTU_1196	0.142019	0.212898	0.105667	0.00031792	0.00105442	0	0	0.00123333	0.00241429
OTU_3592	0.144711	0.216141	0.120094	0.00194088	0.00358953	0.000282869	0.000938172	0.000194527	0.000645172
OTU_1306	0.145711	0.217237	0.186088	0.0187204	0.0212845	0.0462838	0.046827	0.0127453	0.0124029
OTU_125	0.149996	0.223218	0.0431873	0.559638	0.774578	0.465343	0.392593	0.274504	0.425361
OTU_544	0.150416	0.223435	0.0152903	0.0423322	0.0423972	0.0265719	0.0437531	0.0506159	0.124514
OTU_3374	0.151085	0.224023	0.100234	0.00119173	0.00232843	0.00045613	0.00101997	0.00241904	0.00334567
OTU_182	0.15551	0.230166	0.0716286	0.00309885	0.0083671	0	0	0.000465186	0.00154285
OTU_239	0.158463	0.234112	0.205413	0.015439	0.0151797	0.00402548	0.00397227	0.00669328	0.00543769
OTU_14408	0.160318	0.236425	0.102757	0.0010586	0.00351099	0.000222501	0.000737953	0.00393005	0.00729177
OTU_287	0.16227	0.238873	0.132339	0.00344122	0.00449768	0.00669	0.00741581	0.00181879	0.00233531
OTU_490	0.170278	0.250211	0.0521262	0.0244374	0.0223353	0.0125008	0.0140068	0.0173464	0.0248131
OTU_454	0.173233	0.254096	0.0990603	0.00142104	0.00259158	0	0	0.000946132	0.00167429
OTU_87	0.173883	0.254593	0.0364227	0.0138977	0.028305	0.00646182	0.0156085	0.00582724	0.00455111
OTU_2219	0.17815	0.260374	0.0627239	0.00150536	0.0018339	0.000292634	0.000970557	0.00113798	0.00269297
OTU_858	0.178622	0.260597	0.119043	0.00155146	0.00457416	0.000378483	0.000861856	0.0804133	0.176421
OTU_552	0.179366	0.261216	0.0469289	0.0575239	0.0954714	0.00762855	0.0172191	0.0468384	0.136465
OTU_1135	0.182651	0.265526	0.113244	0	0	0.000391006	0.00088741	0.00165493	0.00330606
OTU_186	0.183725	0.266613	0.0809574	0.00120477	0.00199938	0.000298804	0.000991019	0.00175544	0.00270233
OTU_780	0.186181	0.269699	0.139153	0.0122543	0.0103018	0.00797181	0.00568865	0.112423	0.207576
OTU_7	0.188309	0.272299	0.116378	0.0374438	0.0355976	0.0268506	0.0179851	0.0161261	0.0116017
OTU_3466	0.191892	0.2765	0.0973953	0.00270199	0.00473878	0.000586567	0.00131188	0.00707346	0.0133668
OTU_599	0.191583	0.276544	0.0969957	0.00204772	0.00395015	0	0	0.000833223	0.0020348
OTU_1337	0.19265	0.277104	0.150514	0.0148524	0.0116111	0.00723903	0.00262464	0.00791404	0.00766571
OTU_4976	0.19309	0.277248	0.0789705	0.00199046	0.00288701	0.000747809	0.00131222	0.00058358	0.00193552
OTU_561	0.194037	0.27812	0.0551048	0.032339	0.0354397	0.0560767	0.13099	0.00964337	0.00859556
OTU_283	0.195118	0.27918	0.0671732	0.0109693	0.0170205	0.00460875	0.00577332	0.0136369	0.0165672
OTU_154	0.199051	0.284309	0.00411832	0.128033	0.137868	0.124772	0.111148	0.106835	0.177908
OTU_340	0.204233	0.291202	0.0925462	0.0049089	0.00646635	0.00152854	0.00299055	0.00247127	0.00298617
OTU_3844	0.205004	0.291791	0.0837457	0.00195749	0.00200563	0.000586567	0.00131188	0.00255435	0.00406589
OTU_502	0.206662	0.293639	0.168433	0.00239617	0.00341899	0.0142931	0.0213102	0.00207912	0.00357572
OTU_76	0.209759	0.297522	0.029276	0.0165201	0.051528	0.0154536	0.026053	0.00361	0.00843587
OTU_405	0.21052	0.298084	0.0637266	0.225658	0.702986	0.00178178	0.00496024	0.000288171	0.000955756
OTU_1496	0.211166	0.298482	0.0758645	0.00429322	0.00583007	0.00212935	0.00549277	0.00101408	0.00188782
OTU_579	0.215649	0.303767	0.058656	0.000936853	0.00165917	0.00113442	0.00300591	0	0
OTU_295	0.215649	0.304292	0.0593813	0.000908356	0.00237578	0.000755939	0.00136099	0	0
OTU_12790	0.218174	0.306795	0.142498	0.000982233	0.00170664	0.000179563	0.000595543	0.00288777	0.00447442
OTU_961	0.227261	0.319024	0.0846356	0.00365097	0.00394833	0.00183659	0.00341364	0.00139869	0.00189869
OTU_13171	0.230157	0.322536	0.031613	0.002186	0.00425127	0.00100852	0.00241302	0.00217225	0.00202268
OTU_308	0.231491	0.323296	0.0541479	0.0418524	0.0537649	0.0421888	0.0311511	0.0227449	0.0216048
OTU_56	0.231144	0.323364	0.0918296	0.899072	0.569433	0.55505	0.417997	3.31825	6.65992
OTU_950	0.234092	0.32637	0.172442	0.00163866	0.00261845	0.00326814	0.00393695	0.00976168	0.0124458
OTU_706	0.23641	0.329041	0.1371	0.0106389	0.0131409	0.00329209	0.00349929	0.00400469	0.00466002
OTU_1663	0.238928	0.33198	0.0852163	0.00236699	0.00259196	0.00149272	0.00209533	0.000805002	0.00143148
OTU_2914	0.239566	0.332301	0.163239	0.00446947	0.00668544	0.000993402	0.00183266	0.000389054	0.00129035
OTU_419	0.24165	0.334624	0.131246	0.00365295	0.00436881	0.00112338	0.00216728	0.00116022	0.00201194
OTU_449	0.243147	0.336127	0.109235	0.00309832	0.00423383	0.00185523	0.00166192	0.000711358	0.00159903
OTU_1083	0.245234	0.33844	0.119706	0.00225034	0.00390199	0.000752275	0.0013127	0.000150459	0.000499017
OTU_1101	0.246167	0.339154	0.0572826	0.00124082	0.0018725	0.000476014	0.00157876	0.00166227	0.00242983
OTU_2675	0.2474	0.34028	0.12498	0.00297949	0.00439145	0.00120706	0.00148172	0.000501962	0.00115599
OTU_13506	0.248412	0.341097	0.0582918	0.00975172	0.0105092	0.0101827	0.011472	0.00480828	0.00678886
OTU_261	0.252935	0.346724	0.104353	0.0524414	0.0398444	0.0445783	0.0251092	0.0834263	0.0708742
OTU_1557	0.254455	0.348223	0.0365747	0.00183534	0.00190537	0.00117386	0.00243054	0.000833223	0.0020348
OTU_8	0.257533	0.351847	0.0679528	0.245015	0.20674	0.46419	0.488768	0.460739	0.388352
OTU_560	0.263233	0.359034	0.114785	0.00402619	0.00418267	0.00889807	0.0132367	0.00189719	0.00244027
OTU_760	0.266776	0.36326	0.102619	0.00556779	0.00639582	0.00169873	0.00151898	0.00474174	0.00542247
OTU_2729	0.267358	0.363447	0.0331557	0.0568901	0.161089	0.0245009	0.070665	0.0112534	0.0347018
OTU_938	0.270433	0.366408	0.0542784	0.0314311	0.0348834	0.0151961	0.017904	0.0520592	0.101769
OTU_991	0.270202	0.366702	0.0901187	0.00792549	0.0153634	0.001101	0.00214605	0.038725	0.0887282
OTU_572	0.274127	0.370797	0.037081	0.000683202	0.00152868	0.00189389	0.00222657	0.00158212	0.00363718
OTU_2541	0.275895	0.372572	0.0889702	0.000649187	0.00145199	0.000226505	0.000751231	0.00142822	0.00222211
OTU_179	0.281812	0.379934	0.0945527	0.15353	0.0835847	0.209054	0.0546498	0.173956	0.071638
OTU_10110	0.285426	0.384174	0.0770787	0.00320955	0.00542178	0.00153293	0.00235429	0.00543843	0.007549
OTU_377	0.289532	0.389059	0.0719745	0.0187137	0.011707	0.0252345	0.00826795	0.0263298	0.0152248
OTU_1439	0.294611	0.395233	0.0781538	0.0123616	0.011495	0.0239382	0.017766	0.0315213	0.041816
OTU_155	0.296063	0.395882	0.134287	0.00406164	0.00545837	0.00139545	0.00184833	0.00095527	0.00179386
OTU_721	0.296596	0.395946	0.0703068	0.00609417	0.00747576	0.0028139	0.00496679	0.00272173	0.00412814
OTU_989	0.295941	0.396367	0.0296628	0.0128972	0.0110454	0.013558	0.0077412	0.00966332	0.0101128
OTU_173	0.29767	0.396731	0.038729	0.0604423	0.0620558	0.102222	0.105692	0.0687662	0.0961999
OTU_10	0.300156	0.399393	0.038454	12.2861	12.2763	8.27442	6.92641	7.27401	12.377
OTU_1671	0.301861	0.401009	0.18072	0.0346948	0.0342048	0.0110714	0.00759121	0.0164715	0.012713
OTU_18	0.302872	0.401699	0.0664058	6.72693	5.38705	8.38724	3.46113	10.1485	6.42803
OTU_222	0.303795	0.402269	0.1001	0.00525719	0.00563158	0.012325	0.0135239	0.0160938	0.0181536
OTU_205	0.305048	0.402623	0.0727784	0.00137205	0.00242854	0.000238007	0.000789379	0.00208948	0.00396034
OTU_1010	0.304623	0.402714	0.0484362	0.00187937	0.00302394	0.000575526	0.0019088	0.00087001	0.00236315
OTU_1798	0.311129	0.409988	0.0878476	0.0046092	0.00566235	0.00104493	0.00156396	0.00774845	0.0141104
OTU_49	0.311871	0.410304	0.0510539	3.0148	8.41808	1.17966	3.2729	0.0827897	0.0787167
OTU_1340	0.313576	0.411884	0.055649	0.00630249	0.00405933	0.00383608	0.00423034	0.00852951	0.012357
OTU_5457	0.314166	0.411996	0.0630452	0.00217926	0.00188098	0.00090705	0.00136347	0.00205419	0.00303599
OTU_1092	0.315155	0.412631	0.0968609	0.00110403	0.00165742	0.000226505	0.000751231	0.00394763	0.00820059
OTU_6	0.319694	0.417237	0.15288	23.5262	20.7347	6.72763	6.9223	11.901	18.5048
OTU_1141	0.320312	0.417377	0.0876427	0.00111705	0.00165228	0.00167422	0.00226143	0.000391658	0.000875797
OTU_914	0.319506	0.417659	0.120534	0.0153895	0.0103685	0.00778302	0.00521596	0.00982632	0.00956215
OTU_1204	0.321252	0.417935	0.0798366	0.00251273	0.00642705	0.000155982	0.000517333	0.000194527	0.000645172
OTU_435	0.322381	0.418736	0.113791	0.00822679	0.0131078	0.000981258	0.00145654	0.0033673	0.00619939
OTU_2351	0.326186	0.421002	0.0713527	0.00102366	0.00247826	0	0	0.000307435	0.00101965
OTU_1612	0.326186	0.421668	0.0838217	0.00103607	0.00249254	0	0	0.000194527	0.000645172
OTU_478	0.326186	0.422336	0.0916516	0.00141228	0.00315796	0	0	0.000300918	0.000998033
OTU_460	0.326186	0.423006	0.0674461	0	0	0.000155982	0.000517333	0.00144274	0.00413147
OTU_528	0.367879	0.427536	0.0571429	0	0	0.000229625	0.000761581	0	0
OTU_3256	0.333169	0.427985	0.0709053	0.000583581	0.00133879	0	0	0.00108287	0.00243015
OTU_1070	0.367879	0.428145	0.0571429	0	0	0.000179563	0.000595543	0	0
OTU_3285	0.333169	0.428659	0.0729037	0.000548633	0.00124524	0	0	0.00108287	0.00243015
OTU_1334	0.367879	0.428755	0.0571429	0.000331266	0.00109869	0	0	0	0
OTU_262	0.334306	0.428772	0.106839	0.00465806	0.00548844	0.0065784	0.00717941	0.0242346	0.0431886
OTU_1105	0.333169	0.429335	0.0655595	0.000683202	0.00152868	0.000443745	0.00104343	0	0
OTU_588	0.367879	0.429368	0.0571429	0.000499032	0.0016551	0	0	0	0
OTU_1542	0.367879	0.429982	0.0571429	0	0	0.000164502	0.000545591	0	0
OTU_1788	0.367879	0.430598	0.0571429	0	0	0	0	0.000218196	0.000723673
OTU_1523	0.336545	0.430968	0.0572965	0.000806874	0.00195546	0	0	0.000677225	0.00153435
OTU_2415	0.367879	0.431216	0.0571429	0	0	0	0	0.000288171	0.000955756
OTU_6176	0.367879	0.431835	0.0571429	0.000353272	0.00117167	0	0	0	0
OTU_815	0.367879	0.432457	0.0571429	0.000202619	0.000672013	0	0	0	0
OTU_2465	0.367879	0.43308	0.0571429	0.000334363	0.00110896	0	0	0	0
OTU_401	0.367879	0.433705	0.0571429	0	0	0	0	0.000499286	0.00165594
OTU_3246	0.367879	0.434332	0.0571429	0	0	0	0	0.000288171	0.000955756
OTU_4096	0.367879	0.43496	0.0571429	0	0	0	0	0.000249643	0.000827972
OTU_1302	0.367879	0.435591	0.0571429	0	0	0	0	0.000249643	0.000827972
OTU_348	0.340727	0.435641	0.0611908	0.00368358	0.00425947	0.00160581	0.00361309	0.00195329	0.00260951
OTU_779	0.367879	0.436223	0.0571429	0	0	0	0	0.000194527	0.000645172
OTU_783	0.376153	0.43653	0.0722189	0.00031792	0.00105442	0.00117228	0.00233041	0.000218196	0.000723673
OTU_3066	0.367879	0.436857	0.0571429	0.000249516	0.000827551	0	0	0	0
OTU_857	0.378107	0.436936	0.0148486	0.00228109	0.00646307	0.00178373	0.00188806	0.00108323	0.00164887
OTU_920	0.377845	0.437252	0.0327945	0.000557358	0.00184855	0.00154015	0.002916	0.000806721	0.00186409
OTU_3748	0.367879	0.437493	0.0571429	0	0	0	0	0.000249643	0.000827972
OTU_1178	0.377845	0.437872	0.0208181	0.00105982	0.00351501	0.00111328	0.00248977	0.0022562	0.00494078
OTU_1903	0.367879	0.43813	0.0571429	0	0	0.000229625	0.000761581	0	0
OTU_4045	0.347069	0.438262	0.0519934	0.000353272	0.00117167	0	0	0.000607249	0.00142088
OTU_1270	0.3436	0.438627	0.0337019	0.00402671	0.00854003	0.00127264	0.00191429	0.00194527	0.00645172
OTU_355	0.38023	0.438768	0.0777807	0.00185564	0.00257334	0.000594255	0.00107841	0.000997495	0.00143401
OTU_1709	0.367879	0.43877	0.0571429	0	0	0	0	0.000389054	0.00129035
OTU_1696	0.347069	0.438941	0.0598655	0.000298098	0.00098868	0	0	0.00062534	0.00144751
OTU_2553	0.348343	0.439192	0.0890419	0.000557358	0.00184855	0.00207979	0.00418289	0.000150459	0.000499017
OTU_2971	0.367879	0.439412	0.0571429	0.000202619	0.000672013	0	0	0	0
OTU_768	0.347069	0.439621	0.0695564	0.000866554	0.00217701	0.000238007	0.000789379	0	0
OTU_3208	0.367879	0.440055	0.0571429	0	0	0.000229625	0.000761581	0	0
OTU_2753	0.347069	0.440304	0.0425893	0.000705736	0.00234066	0.00110753	0.00294188	0	0
OTU_1556	0.367879	0.4407	0.0571429	0.000353272	0.00117167	0	0	0	0
OTU_1868	0.347069	0.440989	0.0624095	0.000602788	0.00137163	0	0	0.000278511	0.000923717
OTU_1410	0.367879	0.441347	0.0571429	0.00031792	0.00105442	0	0	0	0
OTU_479	0.347069	0.441675	0.0640371	0	0	0.000273772	0.000907998	0.000775218	0.00192188
OTU_1351	0.367879	0.441996	0.0571429	0	0	0	0	0.000194527	0.000645172
OTU_1483	0.347069	0.442365	0.0609364	0.000202619	0.000672013	0.00041757	0.000944625	0	0
OTU_1353	0.367879	0.442647	0.0571429	0.000298098	0.00098868	0	0	0	0
OTU_137	0.367879	0.4433	0.0571429	0.000705736	0.00234066	0	0	0	0
OTU_1139	0.367879	0.443955	0.0571429	0.000352868	0.00117033	0	0	0	0
OTU_2495	0.367879	0.444612	0.0571429	0.000167182	0.000554479	0	0	0	0
OTU_455	0.353609	0.445144	0.135594	0.00391882	0.00599159	0.000690133	0.00119595	0.00112012	0.00136371
OTU_4053	0.367879	0.44527	0.0571429	0.000352868	0.00117033	0	0	0	0
OTU_563	0.367879	0.445931	0.0571429	0	0	0	0	0.000194527	0.000645172
OTU_1009	0.367879	0.446594	0.0571429	0	0	0	0	0.000249643	0.000827972
OTU_2026	0.367879	0.447258	0.0571429	0.000352868	0.00117033	0	0	0	0
OTU_425	0.367879	0.447925	0.0571429	0	0	0	0	0.000194527	0.000645172
OTU_1989	0.367879	0.448593	0.0571429	0.000353272	0.00117167	0	0	0	0
OTU_330	0.367879	0.449264	0.0571429	0	0	0	0	0.000389054	0.00129035
OTU_550	0.367879	0.449936	0.0571429	0	0	0	0	0.000194527	0.000645172
OTU_557	0.367879	0.450611	0.0571429	0	0	0	0	0.000194527	0.000645172
OTU_1106	0.367879	0.451288	0.0571429	0	0	0	0	0.000197131	0.000653811
OTU_279	0.391721	0.451391	0.133524	0.0229316	0.0209087	0.0147245	0.00945546	0.311783	0.609079
OTU_1813	0.367879	0.451966	0.0571429	0.000167182	0.000554479	0	0	0	0
OTU_1864	0.367879	0.452647	0.0571429	0	0	0.000238007	0.000789379	0	0
OTU_1572	0.367879	0.45333	0.0571429	0	0	0	0	0.000218196	0.000723673
OTU_1577	0.367879	0.454014	0.0571429	0.00031792	0.00105442	0	0	0	0
OTU_936	0.367879	0.454701	0.0571429	0	0	0	0	0.000472572	0.00156734
OTU_1154	0.367879	0.45539	0.0571429	0	0	0	0	0.000194527	0.000645172
OTU_485	0.367879	0.456081	0.0571429	0	0	0	0	0.000499286	0.00165594
OTU_1547	0.366885	0.456233	0.037963	0.000748548	0.00248265	0.000460508	0.00103043	0	0
OTU_895	0.367879	0.456774	0.0571429	0	0	0.000292634	0.000970557	0	0
OTU_2999	0.366885	0.456929	0.0489455	0	0	0.000292634	0.000970557	0.000430813	0.000968742
OTU_493	0.366885	0.457626	0.0375888	0.000596196	0.00197736	0	0	0.00044417	0.00100233
OTU_1618	0.398278	0.457656	0.0880998	0.00232606	0.00266727	0.00423033	0.00670906	0.000983352	0.00172669
OTU_86	0.397924	0.457893	0.0567809	0.988009	3.24825	0.0186072	0.0310646	0.00527584	0.0067429
OTU_1303	0.366885	0.458326	0.0371929	0.000557358	0.00184855	0	0	0.000449323	0.00105179
OTU_351	0.366885	0.459028	0.0409217	0.000953762	0.00316327	0	0	0.000391658	0.000875797
OTU_1666	0.366885	0.459732	0.0454539	0.00282618	0.00937337	0	0	0.000714829	0.00168334
OTU_612	0.366885	0.460438	0.0391408	0.000635841	0.00210885	0	0	0.000683381	0.00164349
OTU_907	0.366375	0.460505	0.0222966	0.00651611	0.0112675	0.0065301	0.00582202	0.00391414	0.00617527
OTU_607	0.407028	0.467053	0.057446	0.000786604	0.00141784	0.000229625	0.000761581	0.000249643	0.000827972
OTU_313	0.415887	0.47655	0.0391582	0.00162564	0.0022412	0.00144366	0.00263842	0.00270693	0.00330185
OTU_349	0.41953	0.48005	0.131766	0.00240776	0.00259104	0.00244897	0.002446	0.00811452	0.0113727
OTU_725	0.4246	0.485173	0.0684452	0.0220526	0.0218696	0.0205909	0.0113134	0.0335249	0.0275582
OTU_2142	0.425259	0.485247	0.0828536	0.00762448	0.0056058	0.00476241	0.00436938	0.0174643	0.0305332
OTU_3305	0.43156	0.491065	0.090562	0.00813836	0.0131433	0.117809	0.28877	0.00403825	0.00922223
OTU_693	0.431124	0.491252	0.0784286	0.0152838	0.0105806	0.00906284	0.00467159	0.0106161	0.0106112
OTU_1242	0.437774	0.497443	0.114017	0.0067167	0.00934233	0.00263307	0.0020861	0.00200949	0.00315647
OTU_3140	0.442301	0.501889	0.057544	0.091767	0.29915	0.000765193	0.00187413	0.00170298	0.00214932
OTU_1600	0.445133	0.504402	0.0627847	0.000481298	0.00109222	0.000777619	0.00141909	0.00157922	0.00253484
OTU_949	0.450445	0.509714	0.106902	0.000616019	0.00137832	0.000298804	0.000991019	0.00319869	0.00627629
OTU_853	0.451203	0.509866	0.0716593	0.002095	0.00351331	0.000462432	0.00106454	0.0012524	0.0019477
OTU_180	0.462541	0.521955	0.107836	0.0989201	0.0891961	0.0503389	0.0335904	0.491197	0.978666
OTU_10423	0.473132	0.532436	0.0324068	0.00894591	0.0106481	0.00443991	0.00576532	0.00751805	0.0130402
OTU_326	0.473058	0.533088	0.0880096	0.00479246	0.00991632	0.0016409	0.00372536	0.000236286	0.000783672
OTU_2176	0.476844	0.535876	0.0622371	0.00185863	0.00384474	0.001064	0.00200928	0.000249643	0.000827972
OTU_452	0.47814	0.536594	0.0668225	0.0121645	0.025096	0.00224851	0.00261458	0.0068388	0.00715436
OTU_662	0.481603	0.539739	0.0387171	0.00743358	0.00793844	0.00362734	0.0044085	0.00633212	0.0103939
OTU_2086	0.497108	0.556352	0.043527	0.504066	1.41845	0.147833	0.12706	0.1162	0.103166
OTU_160	0.502086	0.561155	0.0480531	0.00147046	0.00314182	0.00419315	0.0100477	0.00101629	0.00247611
OTU_1610	0.517584	0.577686	0.04168	0.00574476	0.0158751	0.000600984	0.00151892	0.00419914	0.00812336
OTU_1398	0.532282	0.59328	0.0880476	0.00385191	0.00544664	0.00479146	0.00570659	0.0316196	0.0713285
OTU_274	0.538234	0.599097	0.0507108	0.0419069	0.0590917	0.0530572	0.0668147	0.110983	0.208639
OTU_1062	0.540668	0.600988	0.0443273	0.00256785	0.00535927	0.000952027	0.00315752	0.000777797	0.00182134
OTU_2145	0.543565	0.603387	0.0529275	0.00729575	0.0221256	0.000298804	0.000991019	0.0014168	0.00388429
OTU_722	0.547913	0.607387	0.0264776	0.011871	0.0222467	0.0194783	0.0222195	0.024932	0.0466465
OTU_404	0.552628	0.611784	0.104763	0.0147141	0.0320459	0.677241	1.57796	0.0169775	0.0336747
OTU_943	0.561556	0.620827	0.0339877	0.000984819	0.00171869	0.00179429	0.00400974	0.000557022	0.00184743
OTU_441	0.573069	0.632699	0.03238	0.0405096	0.0542991	0.0631756	0.0714558	0.037471	0.0611281
OTU_34	0.57447	0.63339	0.030571	0.0169751	0.0343244	0.0103295	0.0293718	0.00541394	0.009705
OTU_3259	0.597216	0.642853	0.0308566	0.00031792	0.00105442	0.000229625	0.000761581	0	0
OTU_3316	0.597216	0.643701	0.0316319	0	0	0.000292634	0.000970557	0.000194527	0.000645172
OTU_2292	0.597216	0.644552	0.029995	0.000352868	0.00117033	0.000287763	0.000954402	0	0
OTU_294	0.585794	0.645005	0.0343572	0.00102571	0.00150725	0.00110229	0.00221691	0.000410795	0.000943794
OTU_1602	0.597216	0.645404	0.0296224	0.00031792	0.00105442	0.000359126	0.00119109	0	0
OTU_439	0.600482	0.645518	0.0668984	0.0253425	0.020299	0.0153562	0.00876952	0.0197046	0.0145053
OTU_11397	0.597216	0.646259	0.0319503	0	0	0.000179563	0.000595543	0.000278511	0.000923717
OTU_1120	0.597216	0.647116	0.041035	0.000706544	0.00234334	0.000229625	0.000761581	0	0
OTU_9000	0.597216	0.647976	0.037311	0.000353272	0.00117167	0	0	0.000150459	0.000499017
OTU_1707	0.597216	0.648837	0.0493083	0.0010586	0.00351099	0.000155982	0.000517333	0	0
OTU_2205	0.597216	0.649701	0.0315584	0.000352868	0.00117033	0	0	0.000236286	0.000783672
OTU_2321	0.597216	0.650567	0.0326942	0.000330334	0.00109559	0.000547543	0.001816	0	0
OTU_723	0.597216	0.651436	0.0339523	0.00031792	0.00105442	0	0	0.00058358	0.00193552
OTU_5901	0.597216	0.652307	0.0546713	0.00494015	0.0163846	0.000226505	0.000751231	0	0
OTU_6431	0.597216	0.65318	0.0294118	0.000278679	0.000924273	0	0	0.000278511	0.000923717
OTU_1756	0.597216	0.654056	0.0297456	0.000202619	0.000672013	0	0	0.000236286	0.000783672
OTU_1035	0.597216	0.654934	0.0295357	0	0	0.000179563	0.000595543	0.000197131	0.000653811
OTU_802	0.597216	0.655814	0.0302191	0	0	0.000226505	0.000751231	0.000288171	0.000955756
OTU_1725	0.597216	0.656697	0.0362367	0	0	0.000229625	0.000761581	0.000499286	0.00165594
OTU_921	0.62881	0.675083	0.078985	0.00579547	0.0090486	0.00650035	0.00797139	0.0303455	0.0664018
OTU_6702	0.634	0.679762	0.0616052	0.23826	0.395598	0.810583	1.32441	1.10193	1.99274
OTU_778	0.636863	0.681043	0.0172331	0.0295698	0.0197395	0.0292543	0.0115752	0.0250034	0.01477
OTU_1503	0.636791	0.681859	0.0127655	0.00287205	0.00298497	0.00203163	0.00298126	0.00218902	0.00361594
OTU_9710	0.643385	0.687119	0.0689295	0.00319623	0.00516131	0.00243741	0.00334055	0.00688436	0.0107274
OTU_447	0.646529	0.689575	0.0309675	0.00123053	0.00177061	0.000627807	0.00140577	0.0015559	0.00296088
OTU_518	0.649052	0.691363	0.0501462	0.000548633	0.00124524	0.00103434	0.00151309	0.00174258	0.00313322
OTU_863	0.651875	0.693466	0.0038321	0.00183155	0.00186739	0.00234568	0.00545461	0.00231145	0.00311808
OTU_2780	0.654126	0.694956	0.0210623	0.00083797	0.0015298	0.00103387	0.00151789	0.000528154	0.0011831
OTU_273	0.661327	0.701694	0.00517661	0.00149619	0.00182503	0.00130325	0.002437	0.00165986	0.0017256
OTU_110	0.680325	0.720915	0.014955	0.089277	0.106387	0.134496	0.178945	0.107179	0.15804
OTU_917	0.689905	0.729176	0.079332	0.00161375	0.00391092	0.000155982	0.000517333	0.000197131	0.000653811
OTU_2373	0.689905	0.73012	0.0247949	0.000670789	0.00150237	0.000282869	0.000938172	0.000278511	0.000923717
OTU_787	0.699915	0.738799	0.145048	0.00541759	0.00697581	0.00427431	0.00463758	0.0785716	0.145919
OTU_2400	0.71092	0.749448	0.0542102	0.00126163	0.00252494	0.000453335	0.00103962	0.000391658	0.000875797
OTU_1539	0.718351	0.756306	0.0478504	0.00146166	0.00242814	0.000684411	0.00123599	0.000623497	0.00112597
OTU_930	0.735477	0.773339	0.0384161	0.000369801	0.000831444	0.000764831	0.00197798	0.000150459	0.000499017
OTU_8543	0.737005	0.77395	0.034788	0.000631547	0.00142383	0.000179563	0.000595543	0.000854853	0.00204599
OTU_553	0.743825	0.780109	0.00784173	0.00163526	0.00373397	0.0012015	0.00188945	0.0010371	0.00257908
OTU_127	0.751236	0.786871	0.00492907	0.244252	0.256732	0.27048	0.251739	0.29335	0.338263
OTU_642	0.755761	0.790598	0.00575541	0.0249822	0.0151551	0.0244553	0.00872705	0.022702	0.0136586
OTU_1016	0.76118	0.791201	0.0290765	0.00162411	0.00461515	0.000575526	0.0019088	0.000465186	0.00154285
OTU_426	0.757351	0.791248	0.0188664	0.00065137	0.00146276	0.000597607	0.00198204	0.000194527	0.000645172
OTU_453	0.76118	0.792208	0.0250113	0.000662532	0.00219737	0.00108662	0.00285319	0.000249643	0.000827972
OTU_732	0.76118	0.793219	0.0327192	0.000331266	0.00109869	0.00080349	0.00210065	0.000194527	0.000645172
OTU_990	0.764244	0.793377	0.078178	0.00385909	0.00855877	0.000723131	0.00174137	0.000659712	0.00161729
OTU_1825	0.76118	0.794232	0.0108652	0.000520454	0.00124985	0.000292634	0.000970557	0.000278511	0.000923717
OTU_6378	0.768249	0.796522	0.0227723	0.000485102	0.00114584	0.000179563	0.000595543	0.000524457	0.00117959
OTU_866	0.776543	0.804101	0.0149524	0.00621637	0.00598629	0.00720418	0.00511031	0.00567732	0.0041295
OTU_724	0.783858	0.810648	0.0268779	0.00227668	0.00228691	0.00365964	0.00351215	0.0038571	0.00601089
OTU_232	0.793508	0.816494	0.0196334	0.000202619	0.000672013	0.000463305	0.00108696	0.000778107	0.00258069
OTU_430	0.794729	0.816721	0.0424797	0.00718955	0.0124866	0.00406794	0.0045099	0.00327665	0.00408714
OTU_1609	0.790818	0.816812	0.021868	0.00137554	0.00247813	0.00184618	0.00264278	0.00269048	0.00515609
OTU_1476	0.793508	0.817524	0.0117813	0.000705736	0.00234066	0.000517388	0.00116565	0.000278511	0.000923717
OTU_290	0.797066	0.818095	0.0390125	0.0069095	0.00843754	0.00359598	0.00357326	0.00557194	0.007276
OTU_3159	0.793508	0.818556	0.00865887	0.000331266	0.00109869	0.000688876	0.00228474	0.000638697	0.00146843
OTU_955	0.818988	0.83954	0.0133052	0.000872918	0.00235588	0.000462432	0.00106454	0.000933024	0.00174511
OTU_676	0.824432	0.844061	0.0344442	0.000909164	0.00237835	0.000238007	0.000789379	0.000379348	0.000859679
OTU_83	0.82721	0.845845	9.25677e-05	0.000433332	0.0009714	0.000453009	0.00150246	0.000465186	0.00154285
OTU_1055	0.842342	0.860242	0.0056849	0.00216272	0.00464478	0.00210666	0.00292363	0.00157957	0.00246684
OTU_402	0.845369	0.862256	0.0257356	0.00476978	0.0054401	0.00513274	0.00362476	0.0085	0.0166611
OTU_483	0.877906	0.894325	0.057561	0.00207977	0.00276453	0.176784	0.575355	0.00317322	0.00607129
OTU_66	0.898869	0.91454	0.0801426	0.00732223	0.00815956	0.00744277	0.00632006	0.0231053	0.042251
OTU_1914	0.908544	0.923234	0.00465904	0.000546927	0.00124221	0.000693831	0.0012308	0.000809397	0.00208225
OTU_1075	0.928298	0.942136	0.0156621	0.00404772	0.0039455	0.00423369	0.00460961	0.00557649	0.00711648
OTU_59	0.961713	0.974838	0.0147589	0.564701	0.351224	0.485183	0.106345	0.530278	0.278659
OTU_1103	0.971904	0.983947	0.0265548	0.000671192	0.00150333	0.000528429	0.00119369	0.00138763	0.00344334
OTU_1529	0.984097	0.995059	0.00917173	0.000966175	0.00228637	0.00053681	0.00120955	0.000777797	0.00182134
OTU_1501	0.996739	0.997961	0.00453332	0.000167182	0.000554479	0.000298804	0.000991019	0.000236286	0.000783672
OTU_690	0.99822	0.99822	0.000432285	0.000602384	0.00137056	0.000581673	0.00130125	0.000537814	0.00120629
OTU_14489	0.996739	0.999185	0.00896964	0.000353272	0.00117167	0.000597607	0.00198204	0.000278511	0.000923717
OTU_97	0.996739	1.00041	0.00286452	0.000298098	0.00098868	0.000226505	0.000751231	0.000194527	0.000645172
OTU_1258	0.996739	1.00164	0.0177959	0.000668726	0.00221791	0.000897814	0.00297771	0.000194527	0.000645172
OTU_123	0.996739	1.00288	0.00221856	0.000202619	0.000672013	0.000222501	0.000737953	0.000150459	0.000499017
OTU_1155	0.996739	1.00411	0.0118778	0.000405239	0.00134403	0.000226505	0.000751231	0.000161152	0.000534481
OTU_807	0.996739	1.00535	0.00190204	0.000353272	0.00117167	0.000282869	0.000938172	0.000249643	0.000827972
OTU_105	0.996739	1.0066	0.005277	0.000167182	0.000554479	0.000298804	0.000991019	0.000307435	0.00101965
