# Supplementary material for: The Inner Workings of the Outer Surface: Skin and Gill Microbiota as Indicators of Changing Gut Health in Yellowtail Kingfish
Source: Front Microbiol. 2018 Jan 15;8:2664. doi: 10.3389/fmicb.2017.02664 (PMC5775239; doi:10.3389/fmicb.2017.02664)
Supplement: Supplementary file 5 [file Data_Sheet_1.XLSX]

## Sheet: Sheet1
Supplementary Datasheet 1 | Relative percent abundance, phylogenetic assignment and nucleotide assignment of all 930 OTUs across the 80 samples, following Illumina-based amplicon deep-sequencing
OTU number	Seawater sample - SW1_Healthy seacage	Seawater sample - SW2_early/late enteritis seacage	Gill_Wild_S1	Gill_Wild_S2	Gill_Wild_S3	Gill_Healthy_S1	Gill_Healthy_S2	Gill_Healthy_S3	Gill_Healthy_S4	Gill_Healthy_S5	Gill_Healthy_S6	Gill_Healthy_S7	Gill_Healthy_S8	Gill_Healthy_S9	Gill_Healthy_S10	Gill_Healthy_S11	Gill_Healthy_S12	Gill _Early enteritis_S1	Gill _Early enteritis_S2	Gill _Early enteritis_S3	Gill _Early enteritis_S4	Gill _Early enteritis_S5	Gill _Early enteritis_S6	Gill _Early enteritis_S7	Gill _Early enteritis_S8	Gill _Early enteritis_S9	Gill _Early enteritis_S10	Gill _Early enteritis_S11	Gill _Early enteritis_S12	Gill _Late enteritis_S1	Gill _Late enteritis_S2	Gill _Late enteritis_S3	Gill _Late enteritis_S4	Gill _Late enteritis_S5	Gill _Late enteritis_S6	Gill _Late enteritis_S7	Gill _Late enteritis_S8	Gill _Late enteritis_S9	Gill _Late enteritis_S10	Gill _Late enteritis_S11	Gill _Late enteritis_S12	Skin_Wild_S1	Skin_Wild_S2	Skin_Wild_S3	Skin_Healthy_S1	Skin_Healthy_S2	Skin_Healthy_S3	Skin_Healthy_S4	Skin_Healthy_S5
2	0	0	0.742574	0.280164	1.81305	0.0657052	0.0577054	0.095132	0.0702321	0.155948	0.107048	0.30478	0.162575	0.22563	0.0133501	0.119794	0.22194	0.00737844	0.0135368	0.0758314	0.0288018	0.0948978	0.0443521	0.0149786	0.150278	0.123659	0.021408	0.0484128	0.0354836	1.32337	0.0109923	0.0521607	0.0705116	0.203252	0.186937	0.0594601	0.144135	0.0679664	0.0516775	3.10498	0.103669	0.0676299	19.3336	10.2818	0.232117	0.0607381	0.0868474	0.0294129	0.112592
3	0	0	0.161843	0.344202	0.0160093	0.860738	0.424304	0.636025	0.863855	0.645505	0.949618	0.78167	1.29233	1.08246	1.53526	0.958353	1.04937	0.675127	2.67835	2.04384	1.11542	1.75282	4.73867	4.17902	1.17954	32.6159	0.348645	0.328515	1.82149	0.789037	0.255572	0.555712	0.731862	2.26118	1.66336	1.02668	1.90343	1.76713	0.922245	1.44021	1.29418	0.166001	0.311481	0.686646	1.7757	10.9007	14.4263	20.242	1.32205
4	0.0166445	0	0.00634679	0.0133412	0.0780453	0.551924	0.498982	0.549047	0.396811	1.07189	0.908181	1.79999	1.251	1.73935	0.125491	0.402433	0.848973	0.0258245	0.0928236	0.0415267	0.141391	0.0446578	0.0980415	0.00299572	0.0737212	0.0534741	0.0703407	0.0933675	0.0354836	0.0332226	0.0247327	0.0381174	0.167769	0.563178	0.37769	0.0753161	0.377295	0.11447	0.0914295	0.0598838	0.19396	0.00307409	0.0217313	0.00357628	2.44884	1.12901	0.786452	0.429429	1.11503
6	0	0	0.114242	0.194781	1.45885	5.36483	0.739986	11.3859	5.49566	3.5868	0.604303	9.81032	4.54383	3.33019	27.421	3.93449	4.51421	15.7308	12.0593	4.26281	0.219941	2.93625	6.7602	0.551212	0.808098	4.39156	68.4996	25.0709	1.52107	16.6584	33.5129	49.2958	46.1243	3.83638	0.148787	55.2464	8.07156	19.8498	1.19653	48.1167	0.257499	0.00307409	0.130388	0.0894071	0.255329	0.307264	0.202644	0.00588258	0.268768
7	0	0	0.0571211	0.0506964	0.132077	0	0.0203666	0.0380528	0.017558	0.0236883	0.0276253	0.050199	0.0247995	0.0714021	0.0160201	0.0131025	0.0193928	0.0258245	0.00580147	0.0108331	0.0052367	0.0167467	0.00233432	0.00299572	0.0340252	0.0267371	0.0305829	0.0276644	0.00473115	0.0193798	0.0137404	0.0300927	0.00972573	0.139736	0.0343354	0.0396401	0.080546	0.0178859	0.019876	0.0209593	0.023409	0.00614817	0.0833032	0.0178814	0.00773724	0.0142913	0.0289491	0.00784344	0.01816
8	0	0	0.101549	0.0667058	0.0300174	0.190545	0.407332	0.603408	0.242301	0.548778	0.303878	0.22231	0.250751	0.56836	0.0694203	0.172204	1.99099	0.110677	0.951442	0.272632	0.235651	1.01038	0.413175	0.395435	0.776908	1.14969	0.00611658	0.190193	0.016559	0.227021	0.065954	0.0802472	0.0851002	0.486958	0.186937	0.0753161	0.118699	0.307637	0.465098	0.0988083	0.7424	0.129112	0.727997	4.76361	10.6851	2.74751	12.8582	2.35303	6.62115
9	0.274634	44.4514	1.40899	0.501628	0.284165	0.203686	0.35981	0.407708	0.280928	0.315843	0.372941	0.13984	0.217685	0.119955	0.194911	0.265793	0.243487	1.17317	1.02493	1.79107	2.8252	3.17629	0.408506	0.37746	1.87706	0.237292	0.553551	1.78781	1.22773	0.379291	0.101679	0.130402	0.143455	0.245596	0.144972	0.186308	0.245877	0.25398	0.230561	0.0868315	0.444771	1.61082	2.70554	1.73807	4.70038	6.75265	5.1819	2.02165	3.93346
10	0	0.00337918	28.8969	5.61663	0.0200116	5.90033	25.1663	3.39757	11.2371	1.39563	8.09075	2.85417	4.16908	14.3689	4.54436	1.79691	16.3718	2.53818	7.05653	6.41317	1.25943	3.19862	2.06354	0.158773	13.3974	1.3803	1.87473	1.33135	46.616	0.141196	38.8744	21.9797	2.7305	9.29878	1.22463	13.9969	3.63729	0.829905	23.6882	3.73376	27.2983	0.310483	0.0325969	0.143051	0.0928469	0.167923	0.192994	0.0686301	0.105328
11	0	0	0.171363	0.325524	0.0540313	15.8415	4.96945	9.01851	6.2928	11.927	8.55347	4.48923	4.93235	5.6836	8.74429	11.8503	11.6939	16.8745	21.187	9.16658	32.3707	17.8464	2.01685	5.03879	13.5675	22.0046	3.62407	4.07705	7.25522	5.25471	4.3035	4.11267	1.04795	3.47646	9.1027	2.22381	3.86197	7.28313	9.83463	6.53033	6.40404	0.0645558	0.152119	0.0786782	0.170219	0.364429	0.241243	0.260795	0.279664
12	0	0	0	0.00533646	0	0.164263	2.38629	0.100568	0	1.58119	0	0.00358564	0.0247995	0	0	0.909686	0.467582	0	0.00193382	0.00902755	0.248743	0	0	0	0.881819	0	0.437336	0	0	0	0.0137404	0.00601854	0	0	0	0	0	1.60973	0	0	0	0.0215186	0.00362188	0	0.0270804	0	0	0.0352955	0
15	0	0	0.0190404	18.4482	0.778452	20.3095	9.66735	6.68642	13.8041	14.5683	0.804586	14.6151	7.3076	2.7247	5.2626	27.4197	2.15475	12.4843	7.35047	0.081248	2.47696	2.57341	0.184411	19.5351	0.42815	9.43485	0.740106	29.4799	2.11719	8.01772	6.73555	0.796453	0.0243143	1.26186	5.67679	1.51821	0.241638	8.77839	7.95436	0.203605	0.484901	0.101445	0.0977907	0.18239	0.170219	0.171496	0.0241243	0.0294129	0.029056
16	0	0.000844794	0	0.00533646	0	0.0328526	0.0305499	0.00543611	0.0456509	0.0197402	0.0172658	0.0430277	0.033066	0.0828264	0	0.0299485	0.0301666	0.00368922	0	0.0162496	0.0445119	0.0111645	0.0163403	0.00599143	0.0085063	0.0167107	0.00917487	0.0103742	0.00236558	0.0055371	0.00549617	0.022068	0.0340401	0.152439	0.106821	0.0515321	0.0975031	0.0178859	0.019876	0.341338	0.0668829	0	0	0	0.127665	0.103612	0.0820226	0.162751	0.0762721
17	0	0	0.088855	0.0240141	0.108063	0.088702	0.0882553	0.206572	0.129929	0.379012	0.245174	0.562946	0.341683	0.371291	0.0133501	0.125409	0.211166	0.00737844	0.00580147	0.0270827	0.00785505	0.0167467	0.0163403	0	0.0595441	0.0367635	0.0183497	0.0172903	0.00709673	0.0055371	0.0192366	0.0361112	0.0437658	0.0889228	0.148787	0.0356761	0.063589	0.0143087	0.0119256	0.00598838	0.0668829	0.00922226	1.7059	0.346899	0.177957	0.0571653	0.125446	0.0627476	0.283296
18	0	0	0.758441	1.50221	0.0520302	15.4276	9.20231	13.0847	9.37599	11.8441	7.85593	4.396	8.72393	5.88639	5.50023	4.51661	4.83311	22.3124	20.4773	11.4072	9.71669	15.5744	5.03046	1.11141	9.67733	11.5939	2.046	4.64071	8.19436	3.45238	2.83053	3.00325	6.54542	5.68682	2.34625	1.81948	6.80402	15.6287	18.5403	2.28457	11.7814	0.119889	0.210069	0.121594	0.239855	0.357283	0.313616	0.0862779	0.330512
23	0	0	0.117416	0.0426917	0.0300174	2.14199	4.72166	5.38719	4.45623	7.4085	5.62174	10.5239	10.0328	15.063	2.87827	7.97005	9.6102	0.118055	0.220456	0.400823	0.382279	0.189796	0.0957072	0.0539229	0.388454	0.504662	0.21408	0.117574	0.115913	0.155039	0.700761	0.926855	1.28623	2.54912	2.18984	1.33983	2.97596	2.49329	1.94387	1.35637	3.05655	0.0553335	0.086925	0.0643731	2.20898	4.01944	2.43655	2.05694	2.52424
24	0	0	0.00317339	0.477614	0.0200116	0.285818	0.62797	0.0869778	0.115883	1.16072	0.193377	0.19721	3.38927	0.411276	0.0453902	0.421151	0.855438	0.00368922	0.00580147	0	0.00261835	0	0	0.00599143	0.0170126	0	0	0	0	0	0.0796944	0	0	0.249831	0.00763009	0	0.131417	0	0	0	0.00334415	0	0	0.00357628	20.0472	0.121476	0.0289491	29.109	2.9964
25	7.57971	9.75906	0.0793349	0.0186776	0.0200116	0.013141	0.0101833	0.0271806	0.0245812	0.0414545	0.0310784	0.0143426	0.0247995	0.0114243	0.0160201	0.0224614	0.0237023	0.317273	0.243662	0.424295	0.377042	0.641956	0.0980415	0.0479315	0.433821	0.0434477	0.100924	0.204025	0.24602	0.0332226	0.00274808	0.00802472	0.0121572	0.050813	0.0114451	0.023784	0	0.0214631	0.019876	0	0.0334415	0.0952966	0.112278	0.0572205	0.104453	0.167923	0.106147	0.0725519	0.10896
26	0	0	0.996446	0.320188	0.164095	1.49479	3.1704	4.9822	2.39843	5.78981	4.56507	8.10355	8.46215	10.4304	1.55128	4.35377	5.49247	0.0258245	0.137302	0.128191	0.107352	0.133973	0.0606924	0.0389443	0.226835	0.484609	0.0519909	0.0242064	0.0567738	0.15227	0.436945	0.826546	2.14939	3.74746	4.32626	1.56578	6.2402	3.12288	3.49022	1.3384	4.42765	0.507224	0.449113	0.157356	1.36949	2.42595	1.30271	1.05298	1.80147
27	0	0	0.279259	0	0.0540313	1.23854	0.0169722	2.89473	20.88	0.086857	10.249	0.842626	0.278306	0.0542656	10.2048	1.31212	0.0280118	0.0479599	0.0290074	19.6963	0.0392752	0.20096	0.0770326	0.00898715	4.89112	0.100264	0.318062	0.0449547	0.061505	11.4258	0.0192366	0.0501545	2.92258	0.0381098	0.0419655	0.01982	0.0339141	3.95278	0.00397519	0.00598838	0.0100324	0.00307409	0.184716	0.200272	0	0	0.429412	0.00196086	0.025424
28	0	0	0.0126936	0.00533646	0.0140081	0.0492789	0.1222	0.0597972	0.0561857	0.0671167	0.06561	0.0717129	0.112976	0.0771142	0.0747604	0.0992045	0.0560236	0.00368922	0.0077353	0.00722204	0.0052367	0	0.0466864	0.0299572	0.0368606	0.0200528	0	0	0	0.00276855	0.00274808	0.00401236	0.0437658	0.110095	0.206013	0.023784	0.105982	0.146664	0.0357768	0.0329361	0.103669	1.01137	0.420138	0.178814	0.25146	0.0571653	0.0482486	0.0686301	0.196128
32	0.0286655	0	0.266565	0.162762	0.0940546	0.801603	1.07264	1.06548	1.03592	1.2535	0.866743	0.78167	1.22344	0.819696	0.771634	1.42068	1.21097	0.0516491	0.0599486	0.155274	0.133536	0.122809	0.0536894	0.0149786	0.184303	0.347582	0.0122332	0.117574	0.0827952	0.0387597	0.307785	0.343057	0.289341	0.639397	0.465436	0.741269	0.780025	0.890717	0.389569	0.338344	1.21727	0.224408	0.52155	0.257492	4.2903	6.17385	3.56074	3.48837	4.56906
34	0	0	16.3525	5.41918	3.00774	0	0.00339443	0	0	0	0.00345316	0	0.107465	0	0	0.00748713	0.00215475	0	0	0	0.0314202	0.0111645	0	0	0	0	0	0.00345805	0.0189246	0.00276855	0	0	0.0218829	0.0127033	0.0190752	0	0	0	0.127206	0	0.0200649	0.0522595	0.137631	0.228882	0	0	0	0	0
36	0.00184939	0	0.130109	0.0106729	0.0100058	0.00985578	0.00678887	0.0163083	0.0245812	0.0217142	0.0207189	0.0107569	0.00826651	0.00285608	0.00801004	0.00561535	0.00861902	0.0258245	0.0174044	0.0288882	0.0235651	0.0446578	0.00933729	0	0.019848	0.00668427	0.00917487	0.0242064	0.0212902	0.0055371	0	0.0120371	0.00243143	0.0169377	0.00763009	0.00396401	0	0.00357718	0	0	0.0167207	0.482631	0.416516	0.12517	0.0696352	0.257244	0.0771977	0.0352955	0.148912
37	0.282956	0.00422397	0.0729881	0.0506964	0.0160093	0.0262821	0.0577054	0.0706695	0.0702321	0.0671167	0.162298	0.0143426	0.0440881	0.0428412	0.0587403	0.0374357	0.0387856	1.82616	1.60701	3.15964	3.71544	4.31506	0.693293	0.50328	3.09629	0.14037	0.636125	1.70136	1.883	0.548173	0.00274808	0.0180556	0.0194515	0.0635163	0.0267053	0.01982	0.0169571	0.0214631	0.0675783	0.00299419	0.0836037	0.0461113	0.1159	0.0464917	0.259198	0.435886	0.439062	0.217656	0.29056
38	0.0943187	0.0667388	0.0126936	0.0480282	0.050029	0.157692	0.193483	0.337039	0.333603	0.740258	0.694085	0.842626	0.870739	1.36235	0.838384	1.88863	2.18277	0.0110677	0.0077353	0.00541653	0.343004	0.0111645	0.121385	0.182739	0.0311897	0.0300792	0	0.00345805	0.00236558	0.0221484	0.0714502	0.034105	0.0486287	0.199018	2.10972	0.325049	0.445123	0.271865	0.238512	0.119768	1.16042	0.0338149	0.0688156	0.0143051	2.02716	1.57205	0.805751	2.11185	5.5715
39	0	0	0.171363	0.232136	0.900522	0	0	0	0	0	0	0	0	0	0	0	0	0	0	0	0.0235651	0	0.00700296	0	0	0	0	0	0	0	0	0	0	0	0	0	0	0	0	0	0	0	0.0941688	0.969172	0	0	0	0	0
40	0.167369	0.00168959	0.0222138	0.0480282	0.0160093	0.387661	0.444671	0.331603	0.361695	0.457973	0.300425	0.265338	0.567634	0.337018	0.440552	0.67197	0.603331	0.00737844	0.0116029	0.0505543	0.0235651	0.0167467	0.00233432	0	0.0311897	0.103606	0.00305829	0.0207483	0.0094623	0.0193798	0.0577097	0.0882719	0.109415	0.135501	0.122081	0.186308	0.203485	0.275443	0.115281	0.134739	0.601946	0.00307409	0.00724375	0.00715256	3.64424	3.88367	3.08308	2.02557	3.31965
41	0	0	3.01472	3.62079	2.30934	0	0	0	0	0	0	0	0	0	0	0	0	0	0	0	0	0	0	0	0	0	0	0	0	0	0	0	0	0.0169377	0.00381505	0	0	0	0	0	0	0.0153704	0.199203	0.289679	0	0	0	0	0
43	0.00277408	0.304971	0.0349073	0.0506964	0.012007	0.0197116	0.0203666	0.048925	0.0245812	0.0355324	0.0966884	0.0215139	0.016533	0.0199926	0.0293701	0.0224614	0.0193928	1.33919	1.16996	2.3923	2.71523	3.42749	0.609258	0.44037	2.53204	0.15708	0.529084	1.29677	1.62279	0.365449	0.0109923	0.0140433	0.0267458	0.0550474	0.00763009	0.015856	0.0296748	0.0107315	0.0516775	0	0.0133766	0.0215186	0.0615719	0.0107288	0.100584	0.132195	0.164045	0.0607867	0.0799041
47	0	1.06613	0.0729881	0.125407	0.558324	0.0295673	0.0203666	0.0516431	0.0316045	0.193454	0.107048	0.193625	0.283817	0.231343	0.0213601	0.0711277	0.0667974	0.0221353	0.00966912	0.0523598	0.0130917	0.0167467	0.00466864	0.00599143	0.102076	0.123659	0.00611658	0.0345805	0	0.0332226	0.126412	0.320989	0.279615	1.65989	1.3429	0.190272	1.03014	0.218208	0.357768	0.116773	0.364512	0.0307409	0.0398406	0.0429154	0.0193431	0.0393012	0.0241243	0.0235303	0.010896
49	0	0	0.0126936	0.034687	0.00400232	0.0722757	12.0129	0.27996	0.0316045	0.0355324	0.770054	0.00717129	0.0799096	0.119955	0.336422	0.336921	0.0732617	0.0700952	0.0406103	0.0469433	0.303729	0.0334934	0.0326805	0.00898715	0.0708858	0.0868955	0.0183497	0.162529	0.118279	30.67	0.0961829	0.0742286	4.29634	0.317581	0.0305204	0.0396401	0.00423926	0.0500805	0.437271	0.134739	0.0267532	0.132186	0.00724375	0	0.0116059	0.0393012	0.0192994	0.00980431	0.01816
52	0	0	0.783828	1.41149	0.0460267	4.35297	3.00407	4.96317	0.58995	2.86233	11.4334	1.51314	2.86297	2.8875	12.6452	1.98035	0.719688	0	0	0.00361102	0	0	0	0	0.0085063	0.0401056	0	0	0	0.00830565	0.00824425	0.00200618	0.00486287	0.0127033	0	0	0	0	0	0	0	0.0245927	0.112278	0.0107288	0.00386862	0	0.00482486	0.00196086	0.010896
53	0	0	0.0317339	1.4275	0.012007	1.89559	1.8296	1.27205	1.21502	2.04903	5.26952	1.15816	1.66984	1.48802	0.654153	0.569022	1.91558	1.85937	1.11968	0.951504	3.10536	1.8533	0.217092	0.191726	1.03777	1.30009	0.0397578	0.62245	2.04386	0.13289	0.340762	0.128395	0.979868	0.376863	0.0991912	0.249732	0.169571	1.47022	3.56177	1.97018	0.949737	0.0184445	0.0253531	0.00715256	0.0116059	0.0393012	0.033774	0.31962	0.014528
55	11.3959	0.00253438	0	0	0	0	0	0	0	0	0	0	0	0	0	0	0	0	0	0	0	0	0	0	0	0	0	0	0	0	0	0	0	0	0	0	0	0	0	0	0	0	0	0	0	0	0	0	0
56	0	0	1.47245	0.488286	1.06862	0.111699	0.125594	0.46207	0.193138	0.758024	0.493802	1.47011	0.870739	1.151	0.0827704	0.441741	0.499903	0.335719	0.1315	0.487488	0.992354	0.664285	20.3203	15.7874	0.314733	0.0534741	0.0397578	0.131406	0.560642	0.506645	0.115419	0.445372	0.66135	1.5498	1.70914	0.800729	2.03061	0.593811	1.18858	0.341338	0.846069	0.48878	0.383919	0.110865	0.0696352	0.064311	0.0868474	0.056865	0.174336
57	0.568686	0.0168959	0.00317339	0.00266823	0.00800464	0.0361378	0.0407332	0.046207	0.0210696	0.0256623	0.0310784	0.0824698	0.0633766	0.0999629	0.0213601	0.0729995	0.0581784	0.00368922	0.00193382	0.00361102	0.0288018	0.00558223	0.0396835	0.0179743	0.0425315	0.00334213	0.00305829	0.0103742	0.00709673	0.030454	0.0109923	0.0100309	0.0194515	0.0423442	0.0953762	0.015856	0.0508712	0.0214631	0.0238512	0.0179651	0.046818	0.255149	0.0543281	0.15378	0.905257	0.228661	0.226768	0.0745127	0.341408
58	0	0	0.00317339	0	0.00400232	0	0	0.0217444	0	0	0	0	0.011022	0.0999629	0	0	0	0.00368922	0.00580147	0.00180551	0.0052367	0.00558223	0.00233432	0	0.0623795	0.598242	0	0.0103742	0	0.0692137	0.0769463	0.0581792	0	0.838415	0.602777	0.011892	0.0339141	0.00715436	0.210685	0.014971	0	0.00922226	0.0434625	0.0107288	0	0.0107185	0.0192994	0.00784344	0.01816
59	0.103566	0	2.61488	0.837825	0.452262	0.325241	0.614392	0.519149	0.509183	0.57444	0.442004	0.412349	0.669588	0.499814	0.280351	0.501638	0.474046	0.431639	0.357758	0.776369	0.77765	0.948978	0.182077	0.278602	1.04344	0.397714	0.186556	0.556747	0.425804	0.263012	0.195114	0.371143	0.274752	0.97815	1.09873	0.515321	1.22939	0.586657	0.302115	0.209593	0.752433	2.80357	2.70916	1.5235	2.44884	3.61571	1.92029	1.80007	3.25064
60	0	0	0	0.0400235	0.0180104	0.157692	0.125594	0.100568	0.245812	0.248727	0.155392	0.19721	0.253506	0.234199	0.392492	0.799251	0.842509	0.0110677	0.0116029	0.0162496	0.0445119	0.0223289	0.0980415	0.0958629	0.039696	0.0233949	0	0.00691611	0.00709673	0.0526024	0.0604578	0.0521607	0.0875316	0.347222	0.709599	0.154596	0.474798	0.150241	0.127206	0.0658722	0.270876	0.00307409	0.0108656	0.0143051	1.3811	0.868198	0.313616	2.65305	2.82207
61	0.0712014	0.0118271	0	0	0	0	0	0.00271806	0	0.00394804	0.00345316	0.00358564	0.011022	0.0171365	0	0.00561535	0	0	0	0	0	0	0	0.00299572	0	0	0	0	0	0	0	0.00401236	0.00243143	0	0.0228903	0.0396401	0.0423926	0.00715436	0.00795039	0.0658722	0	0	0	0	0	0	0	0	0
62	0	0	0	0	0	0	0	0	0	0	0	0	0	0	0	0	0	0	0	0	0	0	0	0	0	0	0	0	0	0	0	0	0	0	0	0	0	0	0	0	0	0	1.56465	0	0	0	0	0	0
64	3.2993	0.463792	0.0761615	0.0320188	0.0180104	0.00328526	0	0.0135903	0.00702321	0.00197402	0.0103595	0	0.00826651	0.00285608	0.00801004	0.00935891	0.00646426	0.291448	0.204985	0.380963	0.411081	0.474489	0.0746983	0.0359486	0.294885	0.0167107	0.103982	0.26627	0.255482	0.0442968	0.00274808	0.00401236	0.0072943	0.0169377	0.00381505	0.015856	0.0127178	0.0107315	0.00795039	0	0.00668829	0.0676299	0.0833032	0.0500679	0.0618979	0.0786023	0.0627232	0.0156869	0.0363201
65	0	0.00422397	0.0126936	0.00533646	0.00800464	0.088702	0.227427	0.138621	0.172069	0.197402	0.217549	0.315537	0.479458	0.29132	0.149521	0.385587	0.405094	0.00368922	0.0135368	0.00541653	0.00261835	0.0334934	0.0606924	0.0808843	0.0368606	0.00668427	0.00611658	0.00345805	0.00236558	0.0166113	0.0109923	0.0100309	0.0389029	0.177846	0.232718	0.0634241	0.165331	0.150241	0.0715535	0.0598838	0.200649	2.58838	0.550525	0.214577	0.359782	0.13934	0.0530734	0.101965	0.21792
66	2.78518	0.0430845	0.0222138	0.00266823	0.0240139	0.013141	0.00339443	0	0.00351161	0.00394804	0.00690632	0.0215139	0.016533	0.00856825	0	0.00748713	0.00430951	0	0	0.00902755	0.00785505	0.00558223	0.130722	0.101854	0.0085063	0.00334213	0	0.0103742	0	0.0138427	0.00549617	0	0.00243143	0	0.0267053	0	0.00847853	0.0178859	0	0.00299419	0.0100324	0.0922226	0.0543281	0.146628	0.0657666	0.0142913	0.00482486	0.00784344	0.0472161
72	0	0.00506877	0.00317339	0.0080047	0.00400232	0.0262821	0.0814664	0.0298986	0.0351161	0.108571	0.0448911	0.136254	0.0551101	0.0999629	0.117481	0.51474	0.232713	0.00737844	0.00193382	0.00541653	0.0235651	0.00558223	0.0396835	0.0359486	0.00567086	0.00334213	0	0.00345805	0	0.0055371	0.0109923	0.0160494	0.0243143	0.0423442	0.354799	0.023784	0.0975031	0.0643892	0.0357768	0.014971	0.0869478	0.0860744	0.0905469	0.0107288	1.07161	0.260817	0.173695	0.188243	1.23851
73	0	0.00337918	0.0317339	0.0133412	0.00200116	0.075561	0.115411	0.116876	0.0561857	0.213194	0.200283	0.16494	0.176352	0.19707	0.0347102	0.0655124	0.0991187	0.273002	0.125699	0.449572	0.246125	0.435414	0.0490208	0.00599143	0.68901	0.584874	0.0795156	0.217857	0.106451	0.030454	0.115419	0.744292	0.306361	1.46934	1.67481	0.325049	1.3608	0.540154	0.500875	0.233547	0.31435	0.0122963	0.0615719	0.0107288	0.22438	0.99682	1.38956	0.323542	0.533905
76	0	0	0.00317339	0	0	0	0	0.00815417	0	0.00197402	0.0172658	0	0.0936871	0.0142804	0	0.0393074	0.0107738	0	0	0	0	0	0.00233432	0.00299572	0.0311897	0.00334213	0	0.00345805	0	0	0	0	0	0	0.00381505	0	0	0.00715436	0	0	0.187272	0	0	0	0	0	0.0964972	0	0.025424
78	0	0	0	0.00266823	0.012007	0.0164263	0.078072	0.0353347	0.0105348	0.0138182	0.0690632	0.100398	0.0771541	0.068546	0.136171	1.64717	0.624879	0	0	0.00722204	0.00261835	0	0.0140059	0.00599143	0.0170126	0.0167107	0.00305829	0.00345805	0	0.0110742	0.00274808	0.00601854	0.0486287	0.050813	0.0686708	0.023784	0.0763068	0.0321946	0.0278264	0.00898257	0.120389	0.574854	0.0398406	0.189543	0.185694	0.0714566	0.0289491	0.0470607	0.192496
81	0.0157198	0.0312574	0.117416	0.00533646	0.00600348	0.00328526	0.0135777	0.0896958	0.0316045	0.00789609	0.0172658	0.0179282	0.137775	0.00571216	0.0347102	0.117922	0.0258571	0.00368922	0.0135368	0.0162496	0.0157101	0.0279111	0.00700296	3.85249	0.0170126	0	0.00305829	0.0242064	0.0212902	0.0138427	0	0.00802472	0	0.0465786	0.00381505	0.00792801	0.0423926	0	0	0.00299419	0.100324	3.24316	1.74574	0.743867	0.0889783	0.042874	0.289491	0.0235303	0.14528
83	0	0	0.498223	0.221463	0.564327	0	0	0.00543611	0	0	0	0	0	0	0	0	0	0	0	0	0	0.00558223	0	0	0	0	0	0	0	0.00276855	0	0	0.00243143	0	0	0	0	0	0	0	0	4.70028	13.477	6.04749	0	0.00714566	0.0144746	0.00588258	0.00726401
84	0	0	0.0126936	0.306847	1.29075	0	0	0	0	0	0	0	0	0	0	0	0	0	0	0	0	0	0	0	0	0	0	0	0	0	0	0	0	0.00423442	0.00381505	0	0	0	0	0	0	0.0122963	0.0181094	1.89901	0	0	0	0	0
86	0	0	0.161843	0.138748	0.374217	0	0	0.0842597	0	0.0256623	0.00345316	0	0.00551101	0.00856825	0	0.00748713	0.0883449	0	0	0	0.00261835	0.00558223	0.00700296	0.00299572	0.0113417	0.0233949	0	0.0103742	0	0	0	0.00200618	0.00486287	0.0169377	0.0114451	0.00396401	0.0339141	0.00715436	0.00795039	11.7612	0.00668829	0.0215186	0.362188	0.439883	0	0	0.0144746	0	0.010896
87	0	0	0.552171	21.2578	14.4764	0.00985578	0	0	0.00351161	0.00394804	0	0.0573703	0	0.00285608	0	0	0	0.0110677	0.00580147	0.00180551	0.00785505	0.00558223	0.00466864	0.00599143	0.0170126	0.00668427	0	0.00345805	0	0	0.00274808	0.00601854	0.00243143	0.101626	0.0381505	0	0.00847853	0	0.00397519	0	0.00334415	0.765447	0.735241	0.439883	0	0.0142913	0.0482486	0.00392172	0.00363201
91	6.16308	0	0.00317339	0	0	0.00328526	0	0.00543611	0	0.00197402	0	0.00358564	0.00551101	0.00285608	0.00267001	0.00187178	0.00215475	0.00737844	0.0154706	0.0108331	0.0209468	0.0334934	0.0840356	0.0599143	0.019848	0.00334213	0.00305829	0.0103742	0.0094623	0.00276855	0	0	0	0	0	0.011892	0	0	0	0.00299419	0	0	0	0	0	0.00357283	0.00482486	0	0
92	0.000924693	0	0.015867	0.0133412	0.0180104	0.0394231	0.0916497	0.138621	0.0737437	0.252675	0.248627	0.326294	0.383015	0.50267	0.112141	0.263921	0.497748	0.0221353	0.0193382	0.0649984	0.578655	0.0614045	0.522888	0.614122	0.0623795	0.0367635	0.0152915	0.0242064	0.0567738	0.0581395	0.0274808	0.0160494	0.0364715	0.14397	0.324279	0.0396401	0.245877	0.11447	0.127206	0.0419187	0.180584	0.0184445	0.0181094	0.0286103	0.622848	0.232234	0.236418	0.368642	0.820833
93	0	0	0.301472	0.434922	1.47486	0.00657052	0	0.0434889	0.00702321	0.0493505	0.0241721	0.0537846	0.112976	0.111387	0.00534003	0.0224614	0.0474046	0.00368922	0.0154706	0.0649984	0.0104734	0.0446578	0.0396835	0.0149786	0.019848	0.0167107	0.00305829	0.0103742	0.00236558	0.0138427	0.0137404	0.0240741	0.0267458	0.0762195	0.0877461	0.023784	0.139896	0.0321946	0.0397519	0.0209593	0.117045	0.980633	2.34698	16.762	0.0232117	0.0142913	0.033774	0.0196086	0.025424
94	0.00277408	1.6803	0.0126936	0.0186776	0.146085	0.00328526	0.00339443	0.00271806	0.00702321	0.00592207	0	0.00358564	0.0137775	0.0142804	0.00534003	0.00748713	0.00861902	0	0	0.00541653	0.0052367	0.00558223	0.00233432	0.00299572	0.00567086	0.0100264	0	0.0172903	0	0.0775194	0.0741982	0.034105	0.0194515	0.135501	0.0686708	0	0.080546	0.0250402	0.0119256	0.014971	0.0367856	0.0153704	0.0688156	0.0321865	0.0154745	0.0714566	0.0241243	0.0156869	0.021792
96	0.0184939	0.00591356	0.0222138	0.0080047	0.00600348	0.243109	0.546504	0.578946	0.733926	0.54483	0.448911	0.874897	0.768786	0.916802	0.216271	0.486664	0.652891	0.066406	0.0715515	0.149857	0.154483	0.195378	0.177408	0.131812	0.153113	0.120317	0.0611658	0.114116	0.127741	0.0249169	0.151145	0.170525	0.192083	0.516599	0.541737	0.273516	0.538387	0.500805	0.246462	0.152704	0.662141	0.0276668	0.0108656	0.0143051	0.247592	0.510915	0.183345	0.166673	0.32688
97	4.27116	0.334539	0	0	0	0	0	0.00271806	0	0	0	0	0	0	0	0	0	0	0	0	0	0	0.00233432	0	0	0	0	0	0	0	0	0	0	0	0	0	0	0.00357718	0	0	0	0	0	0	0	0	0	0	0
98	0.00462346	0.940256	0.0190404	0.00266823	0.00400232	0	0	0	0.00351161	0.00789609	0.0207189	0.00717129	0.0027555	0.00571216	0.00801004	0.00935891	0.00215475	0.689884	0.535669	0.844979	1.29085	1.18901	2.14524	1.80342	0.938528	0.0668427	0.146798	0.477211	0.745156	0.268549	0.00274808	0.00200618	0.00486287	0.0254065	0.0152602	0.00396401	0.0381534	0.00715436	0.00795039	0	0	0	0.0108656	0	0.00386862	0.0178642	0.0241243	0.0117652	0.010896
104	0.00184939	0	0.199924	0.112066	0.0300174	0.239824	0.400543	0.309858	0.463532	0.455999	0.300425	0.283266	0.438125	0.314169	0.224281	0.417408	0.312439	0.619789	0.493125	0.93706	1.00021	1.54069	0.476202	0.443366	1.38369	0.257344	0.177381	0.560205	0.835048	0.254707	0.115419	0.130402	0.138592	0.486958	0.305204	0.221984	0.339141	0.3291	0.162983	0.110785	0.428051	0.21826	0.191959	0.0929833	0.483578	0.793169	0.410113	0.839249	0.424945
105	0.00277408	2.95847	0	0	0	0	0	0	0	0	0	0.00358564	0	0	0	0	0	0.00368922	0	0	0	0	0	0	0	0	0	0	0	0	0	0.00200618	0	0	0	0	0	0	0	0	0	0	0	0	0	0	0	0	0
106	0	0.504342	0.0571211	0.0667058	0.142082	0.0295673	0.0407332	0.285396	0.105348	0.203324	0.158845	0.365736	0.341683	0.199926	0.0774304	0.043051	0.114202	0.0516491	0.0367427	0.232911	0.0785505	0.139556	0.0326805	0.0239657	0.275037	0.310818	0.0428161	0.321599	0.0189246	0.146733	0.21435	0.337038	0.496012	1.92243	2.00671	0.233876	1.5007	0.271865	0.560502	0.182646	0.819316	0.00614817	0.0977907	0.0178814	0.0464235	0.135768	0.120621	0.0647084	0.0835361
107	0	0.00760315	0.247525	1.21938	3.55006	0.00328526	0.0373388	0.00271806	0	0.0197402	0.0310784	0.0466134	0.033066	0.00571216	0	0.0149743	0.0366308	0.00368922	0.00193382	0.00902755	0	0	0.0396835	0.0269614	0.0085063	0.00334213	0	0.0864513	0.00236558	0.0968992	0.0274808	0.0320989	0.0340401	0.131267	0.141157	0.00792801	0.334902	0.0536577	0.0596279	0.0718606	0.0735712	24.2299	1.85078	2.20657	0.00773724	0.0142913	0	0.00196086	0.00726401
108	0	0	0.821909	0.240141	0.112065	0.0427084	0.0509165	0.0788236	0.0526741	0.0730388	0.0794226	0.0143426	0.0551101	0.0199926	0.0400502	0.0318203	0.0474046	0.774736	0.763861	1.17358	1.31179	1.81422	0.462196	0.275606	1.63888	0.116975	0.275246	0.74694	1.28451	0.426357	0.00274808	0.0140433	0.00972573	0.0254065	0.0305204	0.011892	0.0127178	0.060812	0.0834791	0.0119768	0.0334415	1.07593	1.40529	0.969172	0.495184	0.75744	0.907073	0.133339	0.265136
110	0.00184939	0	0.00317339	0.0080047	0.00600348	0.151122	0.0339443	0.625153	0.179092	0.108571	0.0552505	0.0143426	0.369238	0	0	0.0449228	0.0323213	0.0110677	0.464118	0.081248	0.0130917	0.0279111	0.413175	0.206704	0.0085063	0.0133685	0.0152915	0.0103742	0.0212902	0.0415282	0.126412	0.0501545	0.0145886	0.169377	0.0114451	0.011892	0.0127178	0.350563	0.0119256	0.0299419	0.240779	0.771595	1.81818	0.847579	0.719564	0.300118	0.192994	0.0823562	0.533905
113	0	0	0.136456	0.0960564	0.246143	0	0	0.00271806	0.00351161	0	0	0.00358564	0.0027555	0	0	0	0	0	0	0	0.0052367	0	0	0	0.0085063	0.00334213	0	0	0	0.0055371	0	0.00200618	0.00243143	0.00846883	0.00381505	0.015856	0.0296748	0.0107315	0.00795039	0.00299419	0	0.162927	0.351322	0.132322	0	0	0	0	0
114	0.00554816	0	0.120589	0.0426917	0.0100058	0.0657052	0.0916497	0.135903	0.0667205	0.100675	0.0414379	0.0466134	0.0633766	0.0714021	0.0694203	0.0505381	0.0495594	0.0553383	0.0212721	0.0649984	0.0445119	0.0781512	0.00466864	0.00299572	0.0737212	0.0835534	0.0152915	0.114116	0.0378492	0.00276855	0.0274808	0.0280865	0.0291772	0.0465786	0.0495956	0.0475681	0.080546	0.0572348	0.019876	0.0209593	0.120389	0.199816	0.268019	0.143051	0.615111	1.25764	1.39438	0.458842	0.722769
115	0.000924693	0	0.0856816	0.0453599	0.0260151	0.0788462	0.0577054	0.114158	0.0456509	0.0769869	0.0552505	0.0717129	0.0909316	0.0571216	0.0507302	0.0655124	0.0689521	0.0110677	0.0077353	0.0361102	0.0261835	0.0614045	0.0140059	0.00299572	0.0510378	0.0267371	0.00305829	0.100284	0.00473115	0.0055371	0.0302289	0.0240741	0.0291772	0.0677507	0.0419655	0.0356761	0.0339141	0.060812	0.0437271	0.0239535	0.0601946	0.0830003	0.181094	0.0679494	0.263066	0.989675	0.84435	0.392172	0.704609
117	0.0471593	0.00675835	0.0476009	0.0293506	0.0340197	0.0361378	0.132383	0.130467	0.0561857	0.100675	0.06561	0.0430277	0.0743986	0.0771142	0.0400502	0.123538	0.0775712	0.641924	0.57628	0.940671	0.900712	1.17785	0.221761	0.134807	0.989566	0.0768691	0.266071	0.677779	0.813758	0.224252	0.0247327	0.0461421	0.0437658	0.0635163	0.080116	0.0832441	0.0381534	0.0715436	0.0357768	0.0239535	0.0668829	0.0584076	0.112278	0.0643731	0.174088	0.260817	0.207469	0.135299	0.141648
118	0	0	1.36456	0.995251	0.00200116	1.63934	0.135777	1.34	1.41167	0.0315843	0.231362	1.72469	1.44664	0.0199926	0.515313	1.22602	1.46523	0.0368922	0	0	0.0733138	0	0	0.00299572	0.0085063	0.0902376	0.00305829	0	0	0.00830565	0.00824425	0.00802472	0.00972573	0.00423442	0	0.011892	0	0	0.0437271	0.014971	0	0.00307409	0.0144875	0.0178814	0	0.00357283	0	0	0.00726401
119	0.518753	0	0.0412541	0.0133412	0.00800464	0.144551	0.200272	0.222881	0.214208	0.22109	0.176111	0.154183	0.192885	0.0828264	0.0801004	0.110435	0.148678	0.372611	0.350022	0.503737	0.699099	0.619627	0.252107	0.0988586	0.479188	0.0768691	0.162089	0.366554	0.383223	0.127353	0.0824425	0.100309	0.0923945	0.313347	0.213643	0.17838	0.258595	0.153819	0.103355	0.077849	0.113701	0.0276668	0.00724375	0.0214577	0.185694	0.310836	0.164045	0.145104	0.276032
123	3.92347	1.40405	0.00317339	0.00266823	0	0	0	0	0	0	0	0	0	0	0.00267001	0	0	0	0	0.00180551	0	0	0	0	0	0	0	0	0	0	0	0	0.00243143	0	0	0	0	0	0	0	0	0	0	0.00715256	0	0	0.00482486	0	0
125	0	0	0.00634679	0.426917	0.288167	1.54736	0.139172	0.46207	0.452997	0.813297	0.207189	0.333465	0.391282	0.139948	0.750274	0.127281	0.219785	0.309894	1.63602	0.16069	0.185903	0.0614045	0.0140059	0.0808843	0.39696	0.0467899	0.0428161	0.12449	0.234192	0.0415282	0.167633	0.034105	1.67769	0.0254065	0.0724859	0.253696	0.00847853	0.0786979	0.564478	2.41032	1.38113	0.00307409	0.0108656	0.00715256	0.00386862	0.0357283	0.0385989	0.00980431	0.0435841
127	0.00277408	0	0.463316	0.349538	1.15067	0.164263	0.0577054	0.09785	0.0632089	0.18161	0.158845	0.365736	0.41057	0.428412	0.0774304	0.248947	0.991187	0.14019	0.827677	0.0704149	0.33253	0.111645	1.13681	0.485306	0.16729	0.0668427	0.0275246	0.0829933	0.0709673	0.30454	0.291297	0.0381174	0.0826687	0.224424	0.286128	0.0832441	0.966552	0.0572348	0.0516775	0.0568896	0.488245	0.119889	0.344078	1.16587	0.131533	0.132195	0.0820226	0.123534	0.1816
129	0.0129457	0	0.244351	0.130743	0.192111	0.5125	0.699253	0.682232	0.891948	0.967271	0.890915	1.40199	1.09669	1.30809	0.256321	0.574637	0.963175	0.0405814	0.0812206	0.129997	0.109971	0.133973	0.0466864	0.0269614	0.155949	0.190502	0.180439	0.14178	0.061505	0.055371	0.206106	0.322995	0.656487	1.39736	1.19411	0.459825	1.51342	0.547308	0.580378	0.287442	1.33431	0.107593	0.101413	0.0536442	0.212774	0.385866	0.231593	0.215695	0.432209
130	2.04172	0.835502	0.015867	0.0106729	0.00600348	0.0164263	0.0169722	0.0108722	0.00351161	0.00789609	0.0172658	0.0215139	0.011022	0.00856825	0.0133501	0.00561535	0.00430951	0.114366	0.0696177	0.139024	0.136154	0.189796	0.0466864	0.0269614	0.102076	0.0133685	0.0305829	0.0691611	0.0804296	0.0138427	0.00824425	0.00200618	0.0072943	0.0338753	0.0114451	0.027748	0	0.0143087	0	0.00299419	0.0200649	0.0399631	0.0181094	0.0178814	0.0657666	0.0607381	0.0385989	0.0215695	0.014528
131	0	0	0.00317339	0	0.00600348	0.0164263	0.105227	0.0761056	0.0456509	0.094753	0.0759695	0.0860554	0.11022	0.137092	0.0587403	0.0992045	0.144369	0.0110677	0.0232059	0.0198606	0.0130917	0	0.0490208	2.88188	0.0113417	0.00668427	0.00611658	0	0.0118279	0.0055371	0.0164885	0.0280865	0.0510601	0.0804539	0.694338	0.0951362	0.381534	0.193168	0.151057	0.0509013	0.190616	0	0.00362188	0	0.348176	0.16435	0.15922	0.168634	0.541169
133	0	0	0	0	0.00200116	0.0229968	0.193483	0.0842597	0.0596973	0.0848829	0.0276253	0.0717129	0.0826651	0.0399851	0.0480602	0.0505381	0.0603331	0	0.00386765	0.00361102	0.0235651	0.0167467	0.072364	0.04194	0.0085063	0.0133685	0	0	0.0094623	0	0.00824425	0.00200618	0.0632173	0.114329	0.247978	0.00792801	0.105982	0.153819	0.0596279	0.0359303	0.0869478	0.215186	0.162984	0.0500679	0.286278	0.110758	0.0916723	0.0176478	0.374097
135	0.024042	0.00675835	0.165017	0.0853834	0.0220128	0.0722757	0.125594	0.114158	0.119395	0.126337	0.124314	0.0717129	0.13502	0.0514095	0.0801004	0.116051	0.0991187	0.335719	0.30361	0.519987	0.594365	0.697778	0.116716	0.0659058	0.567086	0.0935798	0.165148	0.304309	0.373761	0.0830565	0.0494655	0.0320989	0.0486287	0.0973916	0.0610407	0.0872082	0.122939	0.0930066	0.019876	0.062878	0.117045	0.172149	0.191959	0.128746	0.808542	1.27907	0.969796	0.68238	0.933425
137	0.0129457	0.119961	0.155496	0.205454	1.15867	0	0	0	0	0	0	0	0	0	0	0	0	0	0	0	0	0	0	0	0	0	0	0	0	0	0	0	0	0.00846883	0	0	0	0	0	0	0	0.116815	0.253531	0.0643731	0	0	0	0	0
139	0.000924693	0	0.130109	0.106729	0.298173	0.128125	0.118805	0.206572	0.101837	0.319792	0.321144	2.10836	0.675099	0.648331	0.0801004	0.402433	0.721843	0.0590275	0.0734853	0.149857	0.162338	0.195378	1.06212	0.260627	0.155949	0.103606	0.0581075	0.134864	0.132472	0.0332226	0.0851906	0.140433	0.277183	0.486958	0.492141	0.17838	0.601975	0.246825	0.250437	1.09288	0.58857	0.0737781	0.166606	0.0822545	0.22438	0.468041	0.419763	0.223538	0.403153
140	0.00277408	0	0.00317339	0.0133412	0.00200116	0	0.00678887	0.0163083	0.00351161	0.0118441	0.0345316	0	0	0.00571216	0.00801004	0.00374357	0.00861902	0.549694	0.454449	0.687899	0.953079	1.09412	0.163403	0.0838801	0.78825	0.0334213	0.183497	0.504876	0.418707	0.202104	0	0	0.00486287	0.00846883	0.00381505	0.00396401	0	0	0.0119256	0.00299419	0	0.0122963	0.0181094	0	0.0270804	0.0285827	0.0289491	0.0176478	0.0435841
141	0	2.16774	0	0	0.00200116	0	0	0	0	0	0	0	0	0	0	0	0	0	0	0	0	0	0	0	0	0	0	0	0	0	0	0.00200618	0.00243143	0.00423442	0	0	0	0	0	0	0	0	0	0	0	0	0	0	0.00363201
142	0.00832224	0.0236542	0.104722	0.0133412	0.0400232	0.0262821	0.0407332	0.0543611	0.0491625	0.0414545	0.0345316	0.0286851	0.0468436	0.0428412	0.0106801	0.0299485	0.0387856	0.416882	0.24753	0.575958	0.727901	0.664285	0.543897	0.422396	0.433821	0.0401056	0.198789	0.349263	0.447094	0.182724	0.00274808	0.0260803	0.0364715	0.0719851	0.0953762	0.011892	0.0508712	0.0214631	0.0556527	0.0179651	0.0635388	0.0276668	0.0543281	0.0464917	0.0773724	0.121476	0.033774	0.0254912	0.105328
143	0.00647285	0	0.00952018	0.0133412	0.00800464	0	0.0135777	0.0163083	0	0.00789609	0.0103595	0	0	0	0.00534003	0	0.00215475	0.335719	0.311346	0.519987	0.678152	0.748018	0.140059	0.107846	0.592605	0.0267371	0.14374	0.442631	0.395051	0.085825	0	0	0.0072943	0	0.00381505	0.00792801	0	0	0.0119256	0.00299419	0.00668829	0	0.0144875	0.00357628	0.0116059	0.0107185	0.033774	0.0117652	0.00363201
144	0.00369877	0	0.0444275	0.0186776	0.0340197	0.00985578	0.0135777	0.00815417	0.0245812	0.0217142	0.0379847	0.0215139	0.011022	0.0199926	0.0133501	0.0205896	0.0237023	0.638235	0.520199	0.772758	0.994973	0.937814	0.445855	0.236662	0.740048	0.050132	0.220197	0.518708	0.733329	0.135659	0.00274808	0.00200618	0.0121572	0.00846883	0.00763009	0.00396401	0.00423926	0.0143087	0.019876	0.00299419	0.0167207	0.0122963	0.0144875	0	0.0270804	0.0357283	0.033774	0.0333346	0.0508481
148	0.00739754	0.18501	0.228484	0.0880517	0.0520302	0.0788462	0.108622	0.127749	0.0772553	0.144104	0.0897821	0.0788841	0.157064	0.0771142	0.0774304	0.116051	0.0991187	0.033203	0.0348088	0.0722204	0.0916422	0.128391	0.0163403	0.00599143	0.0652149	0.0635006	0.0152915	0.0449547	0.0307525	0.0110742	0.0274808	0.0280865	0.0461972	0.0804539	0.0648558	0.0475681	0.0847853	0.0715436	0.0556527	0.0299419	0.127078	0.264371	0.307859	0.150204	0.530001	0.961092	0.641706	0.447076	0.704609
150	0	0	0.0190404	0.336197	0.922535	0	0.00339443	0	0.00351161	0.00394804	0.00345316	0	0.011022	0	0	0.00187178	0	0	0	0	0	0	0	0	0	0	0	0	0.00236558	0.00276855	0	0	0	0.00423442	0	0	0	0	0	0.00299419	0	7.61451	0.764216	5.12124	0	0	0	0	0
151	0.572385	0.118271	0.130109	0.0426917	0.0200116	0.00985578	0.0644942	0.0543611	0.0386277	0.086857	0.0276253	0.0430277	0.0468436	0.0228487	0.0293701	0.0505381	0.0430951	0	0.00193382	0.0216661	0.00785505	0	0.00233432	0	0.0453669	0.0367635	0.00305829	0.0172903	0.00473115	0.0055371	0.0109923	0.0180556	0.0218829	0.0465786	0.0572257	0.023784	0.0551104	0.0500805	0.00795039	0.0209593	0.0434739	0.0245927	0.05795	0.0429154	0.131533	0.275108	0.0916723	0.0803953	0.250608
152	0	0	0.00317339	0	0	0.0164263	0.108622	0.00815417	0.00702321	0.00592207	0.00345316	0	0.0027555	0.0257047	0.0213601	0.00374357	0.00215475	0	0.00386765	0.00361102	0.00261835	0	0.072364	0.0569186	0	0	0	0	0	0	0.00274808	0	0	0.0211721	0.0763009	0.103064	0	0.00357718	0.00397519	0	0.00668829	0.107593	0.0144875	0	0.0773724	0.021437	0.00482486	0.00784344	0.0544801
153	0	0	0.00317339	0.00533646	0.00600348	0	0.00339443	0.0135903	0.00351161	0.0197402	0.00345316	0.00358564	0.0192885	0.00856825	0	0.00187178	0.0107738	0	0	0.0234716	0.00261835	0	0.00233432	0.00299572	0.019848	0.0133685	0	0	0	0.00830565	0.0137404	0.0180556	0.0194515	0.0592818	0.103006	0.00396401	0.0890245	0.0286174	0.0556527	0.0209593	0.0167207	0.00307409	0.0325969	0	0	0	0.00482486	0	0.00363201
154	0	0	0.00634679	0	0.00200116	0.0262821	0.0882553	0.0652333	0.0245812	0.225038	0.0828758	0.0609559	0.0909316	0.0428412	0.138841	0.423023	0.228404	0.0110677	0.125699	0.0306937	0.0392752	0.0334934	0.585915	0.389443	0.039696	0.0267371	0	0	0	0.0636766	0.0137404	0.0120371	0.145886	0.194783	0.530291	0.027748	0.186528	0.160973	0.0914295	0.00898257	0.100324	0.0522595	0.0108656	0.0286103	0.193431	0.064311	0.120621	0.0372564	0.312352
155	0.00277408	0.0321022	0	0	0.0140081	0	0	0.00271806	0	0.00197402	0	0.00358564	0.0027555	0.00571216	0	0	0	0	0	0	0	0	0.00233432	0	0.00567086	0	0	0.00345805	0	0.00276855	0	0.00200618	0	0	0	0.00792801	0.0169571	0.00715436	0.0119256	0	0	0.00922226	0.00724375	0.0107288	0	0.00357283	0	0.00196086	0
157	0	0	9.11081	0.178772	0.0220128	0	0	0	0	0	0	0.00358564	0.0027555	0	0	0	0	0.00368922	0.0077353	0.00361102	0.00785505	0	0.00233432	0	0	0	0	0.0829933	0.00236558	0	0	0	0.0145886	0	0	0.00396401	0.00423926	0.00715436	0	0	0	0.119889	0.181094	0.0107288	0	0	0.00482486	0	0
158	0	0	0	0	0	0.147837	0.179905	0.187546	0.238789	0.375064	0.272799	0.394421	0.349949	0.411276	0.0453902	0.13664	0.293047	0.0295138	0.0676839	0.119164	0.123062	0.106062	0.0560237	0.02097	0.102076	0.0668427	0.137623	0.138322	0.0283869	0.0166113	0.1429	0.170525	0.255301	0.927337	0.80879	0.170452	0.729153	0.339832	0.318016	0.146715	0.60529	0	0.00362188	0	0.116059	0.146486	0.0627232	0.0392172	0.148912
159	0.00554816	1.08387	0.015867	0.00266823	0.0260151	0.013141	0.0339443	0.00543611	0.0386277	0.0552726	0.0276253	0.118326	0.0468436	0.0714021	0.0427202	0.0393074	0.137904	0.00368922	0.0483456	0.0162496	0.0104734	0.0223289	0.165737	0.0599143	0.0482023	0.0133685	0.00305829	0.00691611	0.0118279	0.00830565	0.00824425	0.0120371	0.01702	0.0169377	0.0457806	0.027748	0.0169571	0.0178859	0.0159008	0	0.0267532	0.00307409	0	0.00715256	0.0116059	0.0178642	0.00964971	0.013726	0.025424
160	0	0	0	0	0	0	0.00339443	0	0	0	0.00345316	0.00358564	0.0027555	0.0371291	0	0	0	0.00368922	0	0	0	0	0	0	0.0085063	0	0	0	0	0.0110742	0	0	0	0	0	0	0	0.00357718	0	0.00299419	0	0	0	0	0	0	0	0	0.0908001
163	0.00369877	0	0.209444	0.0506964	0.0100058	0.0492789	0.112016	0.100568	0.0737437	0.126337	0.107048	0.0824698	0.101954	0.0771142	0.0961205	0.134768	0.0883449	0.00368922	0.00386765	0.0144441	0.0104734	0.0167467	0	0	0.0255189	0.0467899	0.00305829	0.0311225	0	0.00830565	0.0302289	0.0421298	0.0583544	0.0804539	0.0915611	0.107028	0.105982	0.0965838	0.0159008	0.0239535	0.120389	0.147556	0.282506	0.150204	0.444891	0.868198	0.51626	0.403937	0.512113
164	0.0110963	0	0.0126936	0.0080047	0.00600348	0	0.00678887	0.00271806	0.00351161	0.00987011	0.0241721	0	0.0027555	0.00571216	0.0160201	0.0112307	0.0107738	0.90017	0.690375	1.28552	1.51079	1.5072	0.294125	0.185734	1.23908	0.0635006	0.363937	0.750398	0.809027	0.19103	0	0.00401236	0.00486287	0.00846883	0.00381505	0	0	0.00357718	0.00795039	0	0.0133766	0.0184445	0.00362188	0	0.0464235	0.0357283	0.0530734	0.0117652	0.00363201
165	0	0	0	0	0	0.00328526	0.0543109	0.00815417	0.0140464	0.00987011	0.00345316	0.0250995	0.022044	0.00856825	0.00267001	0.00935891	0.0150833	0	0.00193382	0	0	0	0.00233432	0.00299572	0	0	0	0	0.00236558	0	0.00274808	0.00200618	0	0.0254065	0.0152602	0.023784	0.0254356	0.0286174	0.0119256	0.00598838	0.00668829	0.0338149	0	0.185967	0.0232117	0	0.00482486	0.00588258	0.025424
167	0.227474	0.00591356	0.133283	0.0400235	0.00800464	0.0624199	0.108622	0.09785	0.0702321	0.114493	0.0448911	0.0537846	0.0771541	0.0314169	0.0587403	0.0673842	0.0883449	0.0590275	0.0831545	0.146246	0.170193	0.173049	0.0303462	0.0239657	0.153113	0.0568163	0.0305829	0.110658	0.0898919	0.0193798	0.0247327	0.0401236	0.0364715	0.0592818	0.0190752	0.0832441	0.0339141	0.060812	0.019876	0.0209593	0.0601946	0.147556	0.170228	0.0643731	0.313358	0.532352	0.33774	0.190204	0.312352
168	0	0	0	0	0.00200116	0.190545	0.179905	0.233753	0.312533	0.34348	0.214096	0.394421	0.352705	0.419844	0.0453902	0.175948	0.342606	0.0516491	0.06575	0.08847	0.0942606	0.161885	0.0396835	0.0149786	0.113417	0.073527	0.131507	0.12449	0.0331181	0.0332226	0.0934348	0.160494	0.223692	0.677507	0.751564	0.150632	0.686761	0.18959	0.210685	0.0958141	0.578537	0	0.00724375	0.00357628	0.135402	0.23938	0.183345	0.0764736	0.174336
169	0	0	0.0285605	0.0213459	0.012007	0.0591347	0.0644942	0.0652333	0.0667205	0.106597	0.0379847	0.0322708	0.0936871	0.0428412	0.0427202	0.0673842	0.0624879	0.0110677	0.0116029	0.0180551	0.0130917	0.0334934	0.00700296	0	0.0311897	0.0334213	0	0.100284	0.00709673	0	0.0164885	0.0140433	0.0243143	0.0338753	0.0572257	0.0396401	0.0508712	0.0786979	0.0278264	0.0299419	0.046818	0.0338149	0.0615719	0.0143051	0.359782	0.714566	0.598282	0.298051	0.537537
173	0	0	0.015867	0.0133412	0	0.0394231	0.0509165	0.0326167	0.407346	0.0434285	0.0828758	0.103984	0.209418	0.00571216	0.0907804	0.123538	0.0366308	0.00737844	0.0734853	0.0686094	0.0497486	0	0.00233432	0	0.00567086	0.34424	0.155973	0.110658	0.00709673	0.0276855	0.0192366	0.00401236	0.0072943	0.0846883	0	0.122884	0.0254356	0.186013	0.10733	0.140727	0	0.00307409	0.00362188	0.0107288	0	0	0.0627232	0.00196086	0
174	1.7939	0	0.00317339	0.0080047	0.00200116	0	0.00678887	0	0	0.00394804	0.00345316	0.00358564	0.0027555	0	0.00267001	0	0	0.265624	0.230125	0.449572	0.392752	0.485654	0.175074	0.0838801	0.365771	0.0367635	0.0703407	0.214399	0.293331	0.055371	0.00274808	0	0	0.00846883	0.0114451	0	0.0127178	0	0.00397519	0.00898257	0.00668829	0	0.00362188	0	0.0116059	0.0107185	0.00482486	0.013726	0.00363201
175	0	0	0.00952018	0.0106729	0.00200116	0.0262821	0.0509165	0.149493	0.0526741	0.195428	0.221002	0.462548	0.454658	0.382715	0.0373802	0.119794	0.277963	0.0258245	0.0116029	0.117358	0.0157101	0.10048	0.0116716	0.0239657	0.116253	0.14037	0.0366995	0.0829933	0.00473115	0.0166113	0.112671	0.134414	0.128866	0.76643	0.675263	0.0951362	0.741871	0.268288	0.282239	0.182646	0.270876	0.00307409	0.0108656	0.00357628	0.0657666	0.064311	0.0482486	0.0470607	0.0690081
178	0.115587	0.174872	0.00634679	0.00266823	0.00600348	0.0197116	0.0305499	0.0298986	0.0140464	0.0256623	0.00690632	0	0.033066	0.00856825	0.0106801	0.0149743	0.0280118	0.265624	0.253331	0.366519	0.387516	0.418667	0.112047	0.0599143	0.413973	0.0401056	0.110098	0.290477	0.2886	0.0719823	0.0192366	0.00401236	0.0218829	0.0254065	0.0190752	0.011892	0.0381534	0.0250402	0.0278264	0.00299419	0.0267532	0.00922226	0.0108656	0.00357628	0.123796	0.200079	0.0916723	0.0588258	0.119856
179	0.00184939	0	0.114242	0.0560329	0.0720418	0.170833	0.227427	0.163083	0.30551	0.227013	0.200283	0.22231	0.239729	0.237055	0.0774304	0.181563	0.256416	0.14388	0.119897	0.196801	0.154483	0.245618	0.322136	0.215692	0.232505	0.0802112	0.0703407	0.1072	0.198708	0.0470653	0.0851906	0.0822533	0.124003	0.296409	0.240348	0.13874	0.241638	0.193168	0.0795039	0.0598838	0.254155	0.0768521	0.0977907	0.0786782	0.185694	0.289399	0.101322	0.0901996	0.167072
180	0	0	0	0	0.00600348	0.00328526	0.0577054	0.046207	0.00702321	0.0631687	0.0725163	0.100398	0.0440881	0.117099	0.0133501	0.0318203	0.0474046	0.0922305	0.0270735	0.0523598	0.0628404	0.295858	3.30773	1.82439	0.0623795	0.0367635	0.00917487	0.0242064	0.0993542	0.13289	0.00274808	0.0240741	0.0340401	0.190549	0.194567	0.0475681	0.224681	0.0572348	0.0159008	0.0119768	0.250811	0.445742	0.0905469	0.0393391	0.0735038	0.171496	0.0530734	0.172556	0.116224
182	0	0	2.20868	2.44143	5.3491	0	0	0	0	0	0	0	0	0	0	0	0	0	0	0	0	0.00558223	0	0	0	0	0	0	0	0	0	0	0.00243143	0.00423442	0.0305204	0	0	0	0	0	0	0.0645558	0.431003	0.0429154	0	0	0	0	0.00363201
183	0	0	0.126936	0.464272	0.682396	0.0295673	0.023761	0.130467	0.0210696	0.207272	0.107048	0.286851	0.363727	0.154228	0.0160201	0.0898456	0.426641	0.0405814	0.0367427	0.402629	0.0235651	0.195378	0.0350148	0.0269614	0.215493	0.233949	0.0397578	0.14178	0.0118279	0.0470653	0.151145	0.264816	0.243143	1.3169	1.19792	0.146668	1.39472	0.60812	0.353792	0.137733	0.367856	0.21826	0.633828	0.27895	0.0773724	0.160777	0.0964972	0.0470607	0.0799041
184	0.0166445	0.305816	0.0349073	0.0160094	0.012007	0.00328526	0.0169722	0.0326167	0.017558	0.0572466	0.0517974	0.200796	0.16533	0.111387	0.0160201	0.0336921	0.101273	0	0.00193382	0.0487488	0.00785505	0.0223289	0.00700296	0.00898715	0.019848	0.0167107	0	0.0414966	0	0.0110742	0.00824425	0.0280865	0.0607858	0.186314	0.213643	0.01982	0.165331	0.132356	0.0914295	0.0329361	0.123733	0.00307409	0.0325969	0.0500679	0.00386862	0.0535925	0.0241243	0.0176478	0.029056
185	0	0	0	0.0080047	0.00200116	0.141266	0.115411	0.130467	0.242301	0.159896	0.148486	0.233067	0.19013	0.242767	0.0240301	0.0954609	0.157297	0.033203	0.0367427	0.0956921	0.0785505	0.173049	0.0560237	0.0389443	0.158784	0.0935798	0.0581075	0.0760772	0.0591394	0.0110742	0.0879387	0.0682101	0.0851002	0.347222	0.286128	0.0872082	0.296748	0.186013	0.103355	0.0808432	0.290941	0.00614817	0.00362188	0	0.263066	0.267962	0.231593	0.188243	0.246976
186	0.00739754	0.0211199	0.00317339	0	0	0	0	0	0	0	0	0.00358564	0	0	0	0	0	0.00368922	0.00386765	0.00180551	0	0	0.00933729	0	0	0	0	0	0.00236558	0.00276855	0	0.00200618	0	0	0	0	0	0	0	0.00299419	0.00668829	0.00614817	0.00724375	0	0	0.00357283	0	0.00392172	0.00726401
187	0.00647285	0.00675835	0.0126936	0.0080047	0.00400232	0.0558494	0.078072	0.0434889	0.147487	0.0750128	0.0517974	0.0430277	0.0606211	0.0485534	0.0480602	0.0729995	0.0689521	0.18815	0.23786	0.299715	0.340385	0.279111	0.0466864	0.0599143	0.29772	0.0367635	0.0672824	0.176361	0.179784	0.0359911	0.0109923	0.0180556	0.0072943	0.0423442	0.0228903	0.027748	0.0508712	0.0107315	0.0159008	0.0119768	0.0401298	0.0122963	0.00724375	0.00715256	0.0851097	0.282254	0.101322	0.11373	0.0980641
191	0	0	0.00317339	0	0.00600348	0.00657052	0.0169722	0.00815417	0.00351161	0.0276363	0.0241721	0.0215139	0.027555	0.0285608	0.00801004	0.016846	0.00861902	0.0479599	0.0290074	0.101109	0.0706954	0.161885	1.68771	2.0251	0.0425315	0.0401056	0.00611658	0.00691611	0.078064	0.0415282	0	0.0140433	0.0072943	0.0846883	0.0495956	0.01982	0.0551104	0.0143087	0.00795039	0.00299419	0.0167207	0.036889	0.0144875	0.261069	0.0541607	0.114331	0.0289491	0.0254912	0.0690081
193	0.00184939	0	0.015867	0.0133412	0.00200116	0.0558494	0.0373388	0.0543611	0.0421393	0.0513246	0.0552505	0.0143426	0.0358216	0.0257047	0.0347102	0.0318203	0.0258571	0.605032	0.467986	0.696927	1.02901	0.798258	0.263778	0.128816	0.640808	0.0334213	0.171264	0.394218	0.619781	0.102436	0.00549617	0.00802472	0.00972573	0.0127033	0.0114451	0.015856	0.0211963	0.0214631	0.00397519	0.00598838	0.00668829	0.00922226	0.0108656	0	0.0270804	0.128622	0.067548	0.0470607	0.0690081
194	0	0	0	0.00266823	0.00200116	0.0164263	0.142566	0.0434889	0.0316045	0.0434285	0.0345316	0.0250995	0.0192885	0.034273	0.0534003	0.0187178	0.0237023	0	0	0	0.0209468	0	0.0116716	0.0329529	0.0113417	0.00668427	0	0	0.00709673	0.0249169	0.00274808	0	0.0632173	0.0592818	0.0495956	0.00792801	0.0381534	0.107315	0.0318016	0.0119768	0.0334415	0.0830003	0.028975	0.0214577	0.123796	0.0750295	0.101322	0.0176478	0.355937
195	1.52944	0.230629	0	0.0080047	0.0220128	0.0164263	0.0101833	0.00543611	0.0245812	0.00987011	0.00345316	0.0250995	0.016533	0.0285608	0.00267001	0.00935891	0.00861902	0.0295138	0.0116029	0.0324992	0.0418936	0.05024	0.0863699	0.0958629	0.0255189	0.0100264	0	0.0311225	0.016559	0.0276855	0.00549617	0.0120371	0.00486287	0.0465786	0.0648558	0.011892	0.0169571	0.0143087	0.0238512	0.0269477	0.0267532	0	0.0144875	0	0.00773724	0.0142913	0.0144746	0.00784344	0
196	0	0	0.831429	0.274828	0	0.00328526	0.723014	0.266369	0	0.157922	0	0.0179282	0.123998	0.0571216	0	0.0299485	0.0387856	0	0.0135368	0.0324992	0.180666	0	0	0.00599143	0.00567086	0.0133685	0.0183497	0	0.00709673	0.17165	0.00549617	0.0902781	0.0364715	0.237127	0.0228903	0.00792801	0.00423926	0.0143087	0.0715535	0.0479071	0.0133766	0.0491854	0.0144875	0	0	0	0	0.00196086	0
197	0.00647285	1.01037	0.0380807	0.0240141	0.00600348	0.00657052	0.0169722	0.00815417	0	0.0138182	0.0241721	0.0179282	0.011022	0.00571216	0.00267001	0.00935891	0.0150833	0	0.00386765	0.00361102	0.00785505	0.00558223	0	0	0.0085063	0.0100264	0	0.00345805	0	0	0.00274808	0.00601854	0.00486287	0.0423442	0.0228903	0.015856	0.0254356	0.00357718	0.00397519	0.00299419	0.0133766	0.036889	0.0325969	0.0393391	0.0773724	0.107185	0.0482486	0.0823562	0.0835361
200	0	0	0	0	0.00600348	0	0.0271555	0.0326167	0.0140464	0.114493	0.0828758	0.050199	0.247995	0.191357	0.0881104	0.159102	0.159452	0.00368922	0.0174044	0.00361102	0.052367	0.0167467	0.130722	0.194722	0.0141772	0.173791	0.00917487	0.0138322	0.00236558	0.0138427	0.00274808	0.00601854	0.0243143	0.0169377	0.0686708	0	0.0254356	0.00357718	0.00795039	0	0.0568505	0.101445	0.0434625	0.0143051	0.00386862	0.0571653	0.00482486	0.0901996	0.635601
201	0	0	0	0.0293506	0.012007	0.0722757	0.0577054	0.0679514	0.140464	0.0730388	0.0587037	0.0788841	0.173597	0.128524	0.208261	0.340664	0.405094	0.0110677	0.0077353	0.0252771	0.0549853	0.0446578	0.0817013	0.0898715	0.019848	0.0167107	0.00305829	0	0.0212902	0.0166113	0.0412212	0.0160494	0.0243143	0.118564	0.247978	0.0436041	0.23316	0.13951	0.0834791	0.0299419	0.143798	0.0215186	0.00362188	0.0786782	0.916863	0.414449	0.260542	1.12357	1.36563
204	0.0231173	0.00168959	0.0126936	0.00533646	0.0100058	0	0.00678887	0.00271806	0	0.00394804	0.0276253	0	0.00551101	0	0.00534003	0.00561535	0.00861902	0.339408	0.429309	0.704149	1.00806	1.11645	0.200752	0.128816	0.88749	0.0467899	0.14374	0.442631	0.525158	0.105205	0.00274808	0.00200618	0.00486287	0.00423442	0.00763009	0	0	0.00715436	0.00397519	0	0.00668829	0.00922226	0.0108656	0	0.00773724	0.0357283	0.0241243	0.0176478	0.00363201
205	0.048084	0.219647	0	0.0133412	0.0340197	0	0	0	0	0	0	0	0	0.00285608	0	0	0	0	0	0	0.0052367	0	0.0140059	0.00299572	0.00283543	0	0	0	0	0.0055371	0	0	0	0	0	0	0.00423926	0	0	0	0.00668829	0.00307409	0.0108656	0	0	0	0	0	0.00363201
206	0.00184939	0	0.00952018	0	0.00600348	0.00328526	0	0	0	0.00394804	0.0103595	0.00358564	0	0.00285608	0.00267001	0.00561535	0.00430951	0.483288	0.411905	0.54707	0.843109	0.854081	0.226429	0.128816	0.65782	0.0167107	0.174323	0.335431	0.560642	0.143965	0.00274808	0	0.0072943	0.00423442	0	0.00396401	0	0	0	0	0.00668829	0	0	0	0.0193431	0.0178642	0.0434237	0.00980431	0.00726401
208	0.550192	0.0608252	0.107895	0.0213459	0.0400232	0.00328526	0.00678887	0.0108722	0.0210696	0.00394804	0.0345316	0.0537846	0.0358216	0.0371291	0.0106801	0.0280767	0.0237023	0	0.00193382	0.00902755	0.0052367	0.00558223	0.0163403	0.0119829	0.00567086	0.0133685	0.00305829	0.0103742	0.00709673	0.00276855	0.00549617	0.0160494	0.0291772	0.118564	0.0610407	0.011892	0.11446	0.0250402	0.0278264	0.00598838	0.0367856	0.0799262	0.0941688	0.0929833	0.0270804	0.0285827	0.0192994	0.0352955	0.0363201
210	0	0	0.00317339	0	0	0	0.00339443	0.00271806	0	0.00197402	0.00345316	0.0143426	0.118487	0.00856825	0.275011	0.00187178	0	0.512802	0.00193382	0.115553	0.0052367	0.0558223	0.0373491	0.00299572	0.0085063	0.0568163	0.0122332	0	0	0.0332226	0.00824425	0.0260803	6.30471	0.0931572	0.0572257	0.471717	0.0975031	0.0679664	0.0636031	0.0808432	0.0401298	0	0	0	0.00386862	0	0.00482486	0.00588258	0.00726401
211	0.000924693	0.0118271	0.0476009	0.0106729	0.0100058	0.170833	0.281738	0.198418	0.228254	0.16187	0.100142	0.118326	0.137775	0.154228	0.120151	0.15723	0.157297	0.343097	0.317147	0.422489	0.549853	0.530311	0.121385	0.0958629	0.425315	0.0601584	0.10704	0.290477	0.392686	0.116279	0.0384732	0.0240741	0.0486287	0.0973916	0.080116	0.107028	0.0763068	0.100161	0.0556527	0.0209593	0.133766	0.0245927	0.0325969	0.0178814	0.212774	0.503769	0.308791	0.219616	0.377729
213	0.00832224	0.436759	0.0825083	0.0480282	0.210122	0.013141	0.0169722	0.048925	0.0210696	0.16187	0.0690632	0.186453	0.278306	0.117099	0.0133501	0.0711277	0.168071	0.0110677	0.00386765	0.0415267	0.0052367	0.0223289	0.00933729	0.0269614	0.0510378	0.0768691	0	0.131406	0.00473115	0.0221484	0.0577097	0.138426	0.116709	0.639397	0.610407	0.107028	0.610454	0.121624	0.119256	0.27846	0.214025	0.00307409	0.0688156	0.0286103	0.0154745	0.0250098	0.0482486	0.0156869	0.032688
214	0	0	0.0952018	0.0266823	0.0100058	0.00657052	0.0135777	1.14974	0.00351161	0.0375064	0.0345316	0.0681272	0.0495991	0.0371291	0.00534003	0.00748713	0.0323213	0.00737844	0.0116029	0.0415267	0.0235651	0.0446578	0.00466864	0.00599143	0.0680504	0.0467899	0.00305829	0.00691611	0.0094623	0.0221484	0.0109923	0.0401236	0.0364715	0.54624	0.492141	0.166488	0.207724	0.0536577	0.0755287	0.197617	1.40454	0.0276668	0.086925	0.0393391	0	0.0321555	0.00482486	0.00392172	0.010896
217	0.000924693	0	0.0349073	0.0213459	0.00400232	0.0361378	0.0610998	0.0570792	0.0456509	0.0809349	0.0621568	0.0358564	0.0358216	0.0228487	0.0320402	0.0598971	0.0452498	0.166015	0.175978	0.26541	0.314202	0.368427	0.0420178	0.0239657	0.272201	0.0167107	0.094807	0.169445	0.248385	0.055371	0.0219847	0.0120371	0.0243143	0.00846883	0.0495956	0.0436041	0.0466319	0.039349	0.00795039	0.0179651	0.0802595	0.0491854	0.0651938	0.0286103	0.135402	0.257244	0.226768	0.135299	0.105328
218	3.18557	0.0101375	0	0	0	0	0	0	0	0	0	0	0	0	0	0	0	0	0	0.00180551	0	0	0	0	0	0	0	0	0.00473115	0	0	0	0	0	0	0	0	0	0	0	0	0	0	0	0	0	0	0	0
221	0.00924693	0	0.0126936	0.0106729	0.00200116	0.0427084	0.108622	0.0761056	0.0737437	0.0750128	0.0794226	0.0394421	0.0964426	0.034273	0.0774304	0.0935891	0.0926544	0.225042	0.193382	0.297909	0.361332	0.334934	0.072364	0.0269614	0.294885	0.050132	0.0611658	0.12449	0.167956	0.0941307	0.0302289	0.00802472	0.0145886	0.0381098	0.0228903	0.0436041	0.0423926	0.0500805	0.019876	0.0179651	0.0902919	0.0122963	0.028975	0.0214577	0.181825	0.350138	0.212294	0.152947	0.243344
222	0	0	0	0	0.00200116	0.00328526	0.00678887	0.00815417	0	0.00592207	0.0276253	0.00358564	0.00551101	0.00571216	0.0240301	0.0486664	0.00861902	0	0.0212721	0.0162496	0.0366569	0.00558223	0.0630267	0.02097	0.0226835	0.00668427	0	0	0	0.00276855	0	0.00401236	0	0.0127033	0.00763009	0	0.0169571	0	0	0.00898257	0.0100324	0	0	0.00357628	0.0541607	0.021437	0.00964971	0.00392172	0.025424
224	0	0	0.015867	0.245477	0.902523	0	0.00339443	0.0190264	0.00702321	0.0177662	0	0.0286851	0.022044	0.00285608	0.00267001	0.00374357	0.0215475	0	0.00386765	0.0144441	0.00261835	0.00558223	0.00466864	0.00599143	0.0226835	0.0434477	0	0.0449547	0.00236558	0.0138427	0.00824425	0.0180556	0.0121572	0.0296409	0.0724859	0.0317121	0.122939	0.0250402	0.019876	0.00598838	0.0501622	0.292038	0.199203	0.175238	0	0.00714566	0	0	0.00363201
225	0	0	0	0.0667058	0.164095	0	0.00339443	0.00271806	0	0.0315843	0.00690632	0.0215139	0.00826651	0.00856825	0	0.00374357	0.00646426	0	0.00193382	0.0144441	0	0.0111645	0	0.00299572	0.0170126	0.00668427	0.00305829	0.0345805	0	0.0885936	0.0961829	0.0100309	0.0972573	0.10586	0.186937	0.01982	0.0847853	0.0143087	0.0675783	0.0449129	0.0702271	0.427298	0.202825	0	0	0.0250098	0	0	0
228	0.190487	0.0853242	0.00317339	0.00266823	0.00200116	0.00328526	0	0.00271806	0	0	0	0	0	0	0	0	0	0.0110677	0.0135368	0.00722204	0.0366569	0.0167467	0.00233432	0.00299572	0.0170126	0	0.00611658	0.0172903	0.0094623	0	0	0	0	0	0.00381505	0	0	0	0.00397519	0	0.00334415	0	0.00362188	0	0.0116059	0	0	0.0117652	0.010896
229	0.0231173	0.0506877	0.155496	0.0480282	0.0380221	0.0722757	0.0712831	0.0869778	0.0280928	0.108571	0.0828758	0.100398	0.0771541	0.0742581	0.0747604	0.0617688	0.0840354	0.00368922	0.00386765	0.0234716	0.0235651	0	0.0676953	0.0778886	0.0368606	0.0568163	0.00917487	0.0103742	0.0118279	0.00830565	0.0384732	0.0722224	0.0461972	0.165142	0.148787	0.0872082	0.178049	0.0572348	0.0477023	0.0209593	0.0836037	0.0522595	0.05795	0.0786782	0.33657	0.493051	0.231593	0.207851	0.232448
230	0.000924693	0	0.133283	0.0560329	0.0280162	0.0591347	0.132383	0.0896958	0.0737437	0.134233	0.0621568	0.0788841	0.126753	0.0714021	0.0801004	0.086102	0.118511	0.0147569	0.0154706	0.0252771	0.0471303	0.0223289	0.00700296	0.00299572	0.0340252	0.0534741	0.00305829	0.0380386	0.0094623	0.00830565	0.00824425	0.0280865	0.0340401	0.10586	0.0419655	0.0594601	0.0763068	0.0572348	0.0437271	0.0359303	0.117045	0.187519	0.170228	0.100136	0.506789	1.06828	0.67548	0.43335	0.759089
231	0.00369877	0	0.0380807	0.0213459	0.0260151	0.101843	0.0848608	0.0679514	0.112371	0.347428	0.0897821	0.118326	0.181863	0.194214	0.296371	0.61956	0.39432	0.0147569	0.00193382	0.00541653	0.0209468	0.0111645	0.0420178	0.0479315	0.0255189	0.0167107	0.00305829	0	0.00236558	0.0110742	0.0412212	0.0100309	0.0340401	0.0804539	0.339539	0.0317121	0.156853	0.0858523	0.0715535	0.0239535	0.127078	0.531817	0.130388	0.0715256	0.688615	0.468041	0.236418	1.23534	1.77968
232	0.206207	1.68199	0	0	0	0	0	0	0	0.00197402	0	0.00358564	0	0	0	0	0	0	0	0	0	0	0.00933729	0	0	0	0	0	0	0	0	0	0.00243143	0	0	0	0	0	0	0	0	0	0	0	0	0	0	0	0
233	0.00924693	1.24607	0.015867	0.0213459	0.0100058	0.013141	0.0203666	0.0298986	0.0140464	0.0157922	0.0483442	0.0430277	0.0303105	0.0314169	0.0106801	0.0561535	0.0237023	1.12521	0.86442	1.59065	2.511	2.5455	2.88989	2.62125	2.59726	0.130343	0.223255	0.88872	1.5116	0.36268	0.00274808	0.00601854	0.0121572	0.0423442	0.0267053	0.015856	0.0593497	0.00357718	0.0238512	0.00598838	0.0267532	0.00922226	0.0108656	0.00357628	0.297884	0.110758	0.0820226	0.0490215	0.10896
234	0.288504	0.250904	0.0190404	0.0080047	0.0420244	0.0689904	0.1222	0.103286	0.0877901	0.132259	0.120861	0.157768	0.0964426	0.0971068	0.0480602	0.106692	0.101273	0.0147569	0.0232059	0.0740259	0.0392752	0.0558223	0.123719	0.0958629	0.0708858	0.0802112	0.0122332	0.0345805	0.0118279	0.0332226	0.0439693	0.078241	0.0753744	0.249831	0.217458	0.103064	0.267074	0.121624	0.0874543	0.0449129	0.200649	0.0461113	0.0325969	0.00715256	0.205037	0.435886	0.390813	0.196086	0.403153
235	0.0175692	0	0.225311	0.0827152	0.192111	0.239824	0.288527	0.247343	0.172069	0.264519	0.172658	0.168525	0.195641	0.105675	0.144181	0.218999	0.17238	0.0700952	0.0986251	0.175135	0.0759321	0.206542	0.0163403	0.00299572	0.314733	0.137028	0.0305829	0.0829933	0.0496771	0.0055371	0.0879387	0.0922842	0.0875316	0.127033	0.114451	0.174416	0.144135	0.221785	0.0636031	0.0748548	0.240779	0.230556	0.325969	0.110865	0.208906	0.707421	0.318441	0.221577	0.406785
237	0	0	0.00634679	0	0	0.00657052	0.00339443	0	0.512694	0	0	0.0609559	0.115731	0.00856825	0.0720904	0	0.0366308	0.0110677	0.00580147	0.489293	0.180666	0	0.00700296	0.494293	0.337416	0.170449	0.10704	0.466837	0.238923	0.545404	1.66809	0.599848	0.291772	0.918869	0.0419655	0.582709	0.139896	1.07315	0.548577	0.395233	0.00668829	0	0	0.00357628	0.0154745	0	0.0434237	0.00588258	0.00363201
238	0.670402	0.250059	0	0	0	0.00657052	0.00339443	0	0.00351161	0.00789609	0.0103595	0.0645416	0.0303105	0.00856825	0	0.00748713	0.017238	0.00368922	0	0.00361102	0	0.00558223	0.0140059	0	0.00567086	0.00334213	0	0.0726191	0	0.00830565	0	0.0100309	0.00243143	0.0211721	0.0267053	0.00396401	0.0254356	0.0214631	0	0.00598838	0.0167207	0	0	0	0	0	0	0	0.00726401
239	1.08189	0.684283	0	0.00266823	0	0	0.00339443	0.00815417	0.00351161	0.00987011	0.00690632	0.0107569	0	0.00571216	0	0	0	0	0.00193382	0.00902755	0.0157101	0.00558223	0.00466864	0.00299572	0.0141772	0.0100264	0	0.0138322	0.00236558	0.00830565	0.00549617	0.0160494	0.0194515	0.0296409	0.0495956	0.01982	0.0339141	0	0	0.00299419	0	0	0	0	0	0	0	0	0.00726401
240	0	0	0.0126936	0.0080047	0.00200116	0	0.0101833	0.00815417	0.00351161	0.00394804	0	0	0.0027555	0.00571216	0.00267001	0.00374357	0.00215475	0.442706	0.321015	0.559708	0.573419	0.647538	0.392166	0.257632	0.55858	0.0167107	0.152915	0.318141	0.49204	0.143965	0	0	0.0072943	0.00846883	0.00381505	0.00792801	0.00423926	0.00357718	0.00795039	0	0	0	0	0	0.0116059	0.00357283	0.0144746	0.00392172	0.00726401
241	0.000924693	0	0.0476009	0.0266823	0.0100058	0.0394231	0.0712831	0.100568	0.0456509	0.0750128	0.06561	0.111155	0.13502	0.125668	0.0267001	0.0467946	0.103428	0.00368922	0.0077353	0.0108331	0.0130917	0.0167467	0.00233432	0.00299572	0.0170126	0.0401056	0.00611658	0.0207483	0.00709673	0	0.0247327	0.0240741	0.0607858	0.114329	0.0877461	0.0356761	0.105982	0.0715436	0.0636031	0.0359303	0.0969802	0.0338149	0.0651938	0.0214577	0.0851097	0.64311	0.361864	0.221577	0.490321
246	0.00739754	0	0.0285605	0.0106729	0.0100058	0.0197116	0.0577054	0.0543611	0.0561857	0.0394804	0.0448911	0.0107569	0.022044	0.0142804	0.0133501	0.0280767	0.0193928	0.225042	0.160507	0.290687	0.411081	0.424249	0.0536894	0.0449357	0.371442	0.0267371	0.119273	0.210941	0.243654	0.0581395	0.0164885	0.0180556	0.0218829	0.0423442	0.0228903	0.015856	0.0423926	0.0321946	0.0238512	0.00299419	0.0501622	0.0276668	0.0253531	0.0214577	0.0928469	0.200079	0.106147	0.0549041	0.112592
247	0.00369877	0	0.00317339	0.00533646	0.00400232	0.075561	0.142566	0.106004	0.0877901	0.0750128	0.0794226	0.0466134	0.0826651	0.0542656	0.0614103	0.0898456	0.0581784	0.202907	0.160507	0.252771	0.350859	0.362845	0.147062	0.0958629	0.334581	0.0401056	0.073399	0.172903	0.22473	0.0470653	0.00824425	0.0260803	0.0437658	0.0465786	0.0534107	0.0792801	0.0847853	0.0858523	0.019876	0.0119768	0.0535063	0	0.0108656	0.00357628	0.0618979	0.182214	0.0820226	0.0745127	0.116224
248	0.0258914	0.548272	0	0	0	0	0	0	0	0	0	0	0	0	0	0	0	0	0	0	0	0	0.00466864	0.00299572	0	0	0	0	0	0	0	0	0	0	0	0	0	0	0	0	0	0	0	0	0	0	0	0	0
251	0.00462346	0	0.00952018	0.00533646	0.00800464	0.200401	0.288527	0.241907	0.224743	0.199376	0.117407	0.129083	0.168086	0.108531	0.0961205	0.194665	0.13144	0.0184461	0.0406103	0.0577763	0.0759321	0.0893156	0.00700296	0.00599143	0.192809	0.0935798	0.0275246	0.0518708	0.0378492	0.00276855	0.065954	0.056173	0.0632173	0.148205	0.080116	0.130812	0.080546	0.132356	0.0437271	0.0868315	0.207337	0.00307409	0.0217313	0.00357628	0.266935	0.650255	0.308791	0.229421	0.504849
252	0	0	0.00317339	0	0	0.0229968	0.023761	0.0543611	0.0632089	0.0513246	0.0863289	0.286851	0.212174	0.0828264	0.00534003	0.0187178	0.0258571	0.0110677	0.00580147	0.0198606	0.0157101	0.0279111	0.00700296	0.00299572	0.0283543	0.0200528	0.0244663	0.0311225	0.00709673	0.00276855	0.0192366	0.0902781	0.209103	0.50813	0.305204	0.130812	0.203485	0.0572348	0.103355	0.0269477	0.153831	0	0	0	0.0116059	0.0464468	0.0868474	0.0274521	0.0980641
253	0	0.0228094	0	0	0	0	0	0	0	0	0	0	0.0027555	0	0	0	0	0	0	0	0	0	0	0	0	0	0	0	0	0	0	0.00200618	0	0.00423442	0.00763009	0.00792801	0.00423926	0	0	0	0	0	0	0	0	0	0	0	0
254	0.00277408	0.037171	0.0412541	0.0426917	0.128074	0.00328526	0.0271555	0.0869778	0.00351161	0.0611947	0.06561	0.0860554	0.509768	0.0399851	0.00534003	0.0149743	0.0387856	0.033203	0.0251397	0.10472	0.0157101	0.0446578	0.00466864	0.0119829	0.0907338	0.11029	0.0183497	0.103742	0.00236558	0.0110742	0.0192366	0.0802472	0.104552	0.457317	0.545552	0.0594601	0.593497	0.0751207	0.127206	0.0808432	0.23409	0.0553335	0.086925	0.0286103	0.0193431	0.0357283	0.00482486	0.0235303	0.0363201
258	0	0	0.0444275	0.0080047	0.00400232	0.0657052	0.0509165	0.0625153	0.0561857	0.094753	0.0552505	0.0430277	0.0633766	0.0199926	0.0614103	0.0917174	0.0667974	0.0147569	0.0154706	0.0397212	0.0261835	0.0390756	0.00233432	0	0.039696	0.0467899	0.00611658	0	0.0118279	0.0055371	0.0164885	0.0240741	0.0340401	0.0423442	0.0228903	0.0436041	0.0763068	0.0500805	0.019876	0.0179651	0.0802595	0.0430372	0.0253531	0.0393391	0.290147	0.47876	0.405288	0.245108	0.374097
259	0	0	0.00634679	0.0080047	0.0420244	0.00328526	0.0135777	0.0625153	0.00702321	0.0335584	0.0483442	0.0537846	0.0523546	0.0714021	0.00801004	0.00748713	0.0258571	0.033203	0.0232059	0.214856	0.0314202	0.0558223	0.00933729	0.0179743	0.153113	0.0868955	0.0275246	0.0864513	0.00709673	0.0110742	0.0824425	0.0842595	0.0607858	0.406504	0.259423	0.0436041	0.585018	0.0572348	0.111305	0.0688664	0.0969802	0.00307409	0.0217313	0.00357628	0.0270804	0.0250098	0.0289491	0.00784344	0.0435841
260	0	0	0.00634679	0.00266823	0.00200116	0.00328526	0.00339443	0.0135903	0.00351161	0.0118441	0.0207189	0.0215139	0.00826651	0.0171365	0.00801004	0.00748713	0.00430951	0.0442706	0.0251397	0.0938865	0.144009	0.178631	2.10789	2.11498	0.0652149	0.0835534	0.0183497	0.0380386	0.115913	0.0719823	0	0.00601854	0.01702	0.050813	0.0267053	0.0317121	0.0551104	0.00715436	0.00795039	0.00299419	0.0100324	0	0	0	0.00773724	0.0500197	0.0192994	0.00980431	0.010896
261	0.467895	0.634441	0.0698147	0.0373552	0.0420244	0.0295673	0.0135777	0.0163083	0.0526741	0.0592207	0.0448911	0.0752985	0.0716431	0.0828264	0.00801004	0.0205896	0.0603331	0.0295138	0.0290074	0.0830535	0.0759321	0.0725689	0.235766	0.236662	0.0652149	0.0401056	0.0244663	0.0449547	0.0638706	0.0581395	0.0192366	0.0260803	0.01702	0.114329	0.0724859	0.015856	0.135656	0.0500805	0.0278264	0.00898257	0.0836037	0.036889	0.0398406	0	0.0502921	0.0571653	0.0434237	0.0352955	0.0544801
262	0	0	0.288779	0.70975	1.62494	0	0.00678887	0.00271806	0	0.0118441	0.0241721	0.0143426	0.011022	0	0	0.00374357	0.00430951	0	0.160507	0.00541653	0.00261835	0.0111645	0.0396835	0.0389443	0.0085063	0.00668427	0	0.0172903	0	0.00276855	0	0	0	0.0169377	0.00763009	0	0.00423926	0	0.00795039	0.00299419	0.0133766	2.34553	1.40891	1.27673	0.00386862	0.0107185	0.00482486	0	0.01816
263	0.00184939	0	0.0349073	0.0160094	0.00200116	0.0295673	0.0475221	0.046207	0.0421393	0.0611947	0.0517974	0.0286851	0.0688876	0.0456973	0.0373802	0.0374357	0.0474046	0.184461	0.123765	0.312353	0.280163	0.446578	0.0746983	0.0599143	0.331745	0.0635006	0.0795156	0.207483	0.198708	0.0913621	0.0302289	0.0180556	0.0340401	0.050813	0.0534107	0.0317121	0.0593497	0.039349	0.0357768	0.014971	0.0401298	0.0215186	0.0507063	0.0357628	0.212774	0.37872	0.313616	0.194125	0.30872
266	0	0	0.155496	0	0.0440255	0.105128	0.132383	0.320731	0.0948134	0.945556	0.479989	1.12589	0.639277	0.936795	0.120151	0.303229	0.450344	0	0.00386765	0.00180551	0.00261835	0.0111645	0	0.00299572	0.0340252	0.0200528	0	0.00345805	0.00236558	0.00276855	0.0219847	0.160494	0.367146	0.995088	1.50313	0.325049	1.75506	0.472187	1.0415	0.293431	0.428051	0	0.0217313	0.00715256	0.0154745	0.0535925	0.067548	0.0274521	0.0835361
267	0	0	0	0	0.00600348	0.0854167	0.0950441	0.0298986	0.0561857	0.0434285	0.0414379	0.0573703	0.0523546	0.0285608	0.106801	0.198409	0.0754164	0.00737844	0	0.0108331	0.0157101	0.0111645	0.0350148	0.0299572	0.00283543	0.00668427	0.00305829	0	0.00709673	0.00276855	0.0164885	0.00601854	0.0121572	0.0296409	0.0724859	0.027748	0.0593497	0.0143087	0.0119256	0.00299419	0.107013	0.122963	0.0434625	0.0321865	1.00584	0.267962	0.130271	0.213734	0.566593
269	0	0.00168959	0	0	0.00800464	0.00657052	0.023761	0.0244625	0.0140464	0.0967271	0.0828758	0.315537	0.101954	0.102819	0.0240301	0.0336921	0.0430951	0.14019	0.129566	0.198606	0.0811688	0.457743	7.03098	4.91297	0.136101	0.073527	0.0428161	0.065703	0.167956	0.224252	0	0.0742286	0.0583544	0.440379	0.183122	0.0396401	0.712196	0.0250402	0.0477023	0.00898257	0.0936361	0.205964	0.0325969	0.0500679	0.0464235	0.207224	0.135096	0.0274521	0.21792
271	0	0	0.0222138	0.0453599	0.12007	0.00328526	0.0271555	0.0380528	0.0140464	0.0434285	0.0897821	0.0860554	0.13502	0.0942507	0.00801004	0.0299485	0.0948092	0.00737844	0.0077353	0.0595818	0.0130917	0.106062	0.00466864	0.00898715	0.0878984	0.0668427	0.0183497	0.591327	0.0094623	0.055371	0.0412212	0.0882719	0.11914	0.448848	0.473066	0.114956	0.657086	0.0965838	0.143107	0.101803	0.170551	0.0153704	0.0398406	0.00715256	0.00386862	0.0535925	0.00964971	0.0215695	0.0944321
272	0	0	0.0222138	0.00533646	0.0540313	0.0525641	0.0169722	0.11144	0.0526741	0.0730388	0.107048	0.0537846	0.179108	0.0714021	0.0320402	0.0131025	0.0754164	0	0.00580147	0.0252771	0.0785505	0.0167467	0	0.00898715	0.107746	0.0300792	0.0764573	0.00345805	0	0.0055371	0.0934348	0.553705	0.306361	1.54556	1.63665	0.206128	1.09373	0.590234	0.779138	0.158692	0.247467	0	0	0	0.0154745	0.0250098	1.94442	0.145104	0.021792
273	0	0	0.250698	0.546988	1.21871	0	0	0	0	0	0	0.00717129	0.0027555	0.00571216	0	0	0	0	0	0	0.00261835	0	0.00466864	0.00299572	0.00283543	0.00334213	0	0.00345805	0	0.00276855	0.00274808	0	0	0.00423442	0	0.00396401	0.00423926	0	0	0	0	1.28497	0.909091	1.04427	0.00773724	0	0	0.00196086	0.00363201
274	0.000924693	0	0.0349073	0	0.00400232	0.13141	0.0101833	0.236471	0.0386277	0.0611947	0.0241721	0.00717129	0.0854206	0	0.00534003	0.0280767	0.00861902	0	0.500861	0.0361102	0.0183284	0.00558223	0.634935	0.119829	0	0.00668427	0	0	0.0094623	0.0166113	0.0934348	0.0260803	0.0121572	0.0677507	0.00763009	0.011892	0.00423926	0.218208	0.019876	0.014971	0.0100324	0.817707	1.43788	1.49846	0.0773724	0.0607381	0.0578983	0.0196086	0.257872
276	0	0.00337918	0.00634679	0	0.00200116	0.00985578	0	0.0163083	0.0140464	0.00592207	0.0241721	0.0143426	0.0192885	0.0142804	0.0213601	0.0149743	0.0624879	0	0.00580147	0	0	0	0.0303462	0.0179743	0	0.0100264	0	0	0	0	0.0247327	0.00401236	0.00972573	0.0423442	0.0381505	0	0.0508712	0.00357718	0.019876	0.014971	0.0367856	0.0153704	0.00362188	0.0393391	0.255329	0.0571653	0.0289491	0.013726	0.101696
278	0.0166445	0.00253438	0.00952018	0	0.00400232	0.0164263	0.0203666	0.0163083	0.0280928	0.0157922	0.0172658	0.00717129	0.0192885	0.0114243	0.0133501	0.0336921	0.0129285	0.173393	0.125699	0.19319	0.159719	0.184213	0.0420178	0.0359486	0.204151	0.0133685	0.0519909	0.12449	0.16559	0.0359911	0.00549617	0.0200618	0.00243143	0.0338753	0.0305204	0.027748	0.0254356	0.0286174	0.00397519	0	0.0267532	0.00307409	0.0108656	0.00357628	0.0270804	0.0714566	0.0241243	0.0156869	0.0544801
279	0	0	0	0	0.00600348	0.00328526	0.0203666	0.0190264	0.0105348	0.00987011	0.0379847	0.00717129	0.016533	0.0199926	0	0.016846	0.0150833	0.00737844	0.0251397	0.0541653	0.0288018	0.245618	1.62702	1.70456	0.0085063	0.00668427	0.0122332	0	0.0212902	0.0609081	0	0.00601854	0	0.0465786	0.0457806	0.00396401	0.0381534	0.0143087	0.0397519	0.00299419	0.0167207	0.0184445	0	0	0.123796	0.246525	0.0868474	0.013726	0.159808
280	0	0	0	0.00266823	0	0	0.00339443	0.00815417	0	0.00789609	0.0276253	0	0.0027555	0	0.00267001	0.00187178	0.00430951	0.125433	0.0754192	0.173329	0.20685	0.161885	0.133056	0.12582	0.141772	0.00334213	0.0305829	0.117574	0.0969886	0.0166113	0.00274808	0	0.00243143	0	0	0.00396401	0	0	0.00397519	0	0.00334415	0.00307409	0.00724375	0	0.0154745	0.00714566	0.0144746	0.00588258	0.00726401
282	0	0	0.00634679	0.0080047	0.00200116	0.00328526	0	0.00543611	0	0.00789609	0.0172658	0.00358564	0	0	0	0.00374357	0.00215475	0.269313	0.206919	0.330408	0.484395	0.407503	0.179743	0.12582	0.32891	0.0167107	0.0978653	0.214399	0.312256	0.0636766	0	0.00401236	0.00243143	0.00846883	0.00763009	0.00396401	0	0	0.00795039	0	0.00334415	0	0	0	0.0116059	0.0178642	0	0.00588258	0.00363201
283	0.180315	0.277093	0.015867	0.0133412	0.0140081	0.00657052	0	0.0190264	0	0.00197402	0.0138126	0.00358564	0.00551101	0	0.00267001	0	0.00215475	0.00368922	0	0.00541653	0.00261835	0.0279111	0.0466864	0.0479315	0.0113417	0.00334213	0.00305829	0.00691611	0.00473115	0.0055371	0.00274808	0.00601854	0.00243143	0.00846883	0.0228903	0	0.063589	0.00357718	0	0.00299419	0.0133766	0.00614817	0.0144875	0.00357628	0	0	0	0.00588258	0.00363201
287	0.0175692	0.774676	0.0222138	0.0080047	0.00600348	0	0.023761	0.00543611	0.0105348	0.0197402	0	0.00358564	0.0027555	0	0.00267001	0.00748713	0.00430951	0	0	0.00361102	0.0052367	0	0	0	0.00283543	0.00668427	0	0.00345805	0	0	0	0	0	0.00423442	0	0.011892	0.00423926	0.00357718	0.00397519	0	0.0133766	0.0307409	0.0470844	0.0429154	0.0773724	0.114331	0.0241243	0.0470607	0.0581121
288	0.196035	1.15145	0.00952018	0	0.00200116	0.00657052	0.00678887	0	0	0.00592207	0	0.00358564	0	0	0.00267001	0.00187178	0.00646426	0.00737844	0	0.00180551	0.0052367	0	0.0140059	0.0119829	0.00283543	0.00334213	0	0.00345805	0.00473115	0.00276855	0	0.00200618	0.00243143	0	0	0	0.00423926	0	0	0	0	0.00614817	0.00724375	0.00715256	0.0232117	0.0250098	0.00482486	0.013726	0.010896
289	0.000924693	0	0	0	0	0.013141	0.0577054	0.0217444	0.017558	0.0138182	0.0241721	0.0358564	0.0303105	0	0.00801004	0.0299485	0.0215475	0	0	0	0.00261835	0.0111645	0.00700296	0.00599143	0.0283543	0	0	0	0	0	0.00824425	0.0160494	0.00486287	0.0423442	0.0457806	0.011892	0.0339141	0.0143087	0.0238512	0.0119768	0.0200649	0.0553335	0.00724375	0.00715256	0.185694	0.0357283	0.00964971	0.0176478	0.0944321
290	0	0	1.02501	1.96649	4.97288	0.00328526	0.00339443	0	0.00702321	0.00394804	0	0.00358564	0	0.0114243	0	0.00187178	0.00861902	0.0258245	0.00580147	0.00180551	0	0	0	0.00299572	0.0141772	0.00668427	0.00611658	0.00345805	0	0	0.00274808	0	0.00243143	0.0127033	0.0305204	0	0.0127178	0.00715436	0.00795039	0	0.00668829	0.0276668	0.0760594	0.0929833	0	0.00357283	0	0.00196086	0.00363201
291	0	0	0.272912	0.0960564	0.0480279	0.0558494	0.0644942	0.0407708	0.0351161	0.102649	0.0207189	0.0430277	0.0716431	0.0399851	0.0293701	0.0636406	0.0538689	0.00737844	0.0077353	0.0324992	0.0104734	0.0167467	0.00233432	0	0.0283543	0.0434477	0	0.00691611	0	0.00276855	0.032977	0.0381174	0.0291772	0.0931572	0.0648558	0.0673881	0.0508712	0.0572348	0.0159008	0.0239535	0.0936361	0.23363	0.206447	0.0894071	0.290147	0.843188	0.603107	0.309816	0.457633
292	0.0351383	0.00422397	0.0222138	0.0213459	0.012007	0.0295673	0.0984386	0.09785	0.0877901	0.118441	0.06561	0.125498	0.104709	0.137092	0.0453902	0.0467946	0.105583	0.28407	0.185647	0.386379	0.366569	0.586134	0.539228	0.4194	0.388454	0.0300792	0.0795156	0.186735	0.354836	0.110742	0.00824425	0.0300927	0.0194515	0.118564	0.110636	0.023784	0.105982	0.0751207	0.0238512	0.0299419	0.130422	0.0122963	0.028975	0.0143051	0.0580293	0.114331	0.0916723	0.0254912	0.0690081
293	0	0	0.00317339	0.0106729	0.00200116	0.0295673	0.0441276	0.0271806	0.0280928	0.0276363	0.0379847	0.0430277	0.0771541	0.108531	0.0560703	0.131025	0.114202	0.00368922	0	0.00180551	0.0130917	0.0111645	0.0256775	0.0119829	0.00283543	0.00334213	0	0.00345805	0.00236558	0	0.0192366	0.0120371	0.0072943	0.0550474	0.144972	0.023784	0.131417	0.060812	0.0397519	0.0209593	0.0568505	0.0491854	0.0181094	0.0429154	0.294015	0.13934	0.115797	0.282364	0.697345
294	3.02282	0.0101375	0	0	0	0	0	0	0	0	0	0.00358564	0	0	0	0.00748713	0.00215475	0	0.00193382	0	0	0	0	0.00299572	0	0	0	0	0	0	0	0.00200618	0	0	0	0.00396401	0	0	0	0.00299419	0.00334415	0.00922226	0	0.0143051	0	0.00357283	0	0	0
295	0	0	0.16819	0.477614	2.27332	0	0	0	0.00351161	0.00197402	0	0.00358564	0	0	0	0	0	0	0	0	0	0	0	0	0	0	0	0	0	0	0	0	0.00243143	0.00846883	0	0	0	0	0	0	0	0.384261	0.53966	0.160933	0	0	0.00482486	0	0
297	1.0671	0.378468	0	0	0	0	0	0	0	0	0	0	0	0	0	0	0	0	0	0	0	0	0	0	0	0	0	0	0	0	0	0	0	0	0	0	0	0	0	0	0	0	0	0.00357628	0.0116059	0	0.0241243	0	0
299	0	0	0.00317339	0.00533646	0	0.0591347	0.173116	0.146775	0.0913018	0.219116	0.172658	0.125498	0.118487	0.174221	0.0827704	0.114179	0.127131	0	0.0232059	0.00722204	0.0418936	0.0334934	0.0350148	0.0119829	0.0141772	0.0100264	0	0.00345805	0	0.00830565	0.0357251	0.0260803	0.167769	0.237127	0.40821	0.107028	0.250117	0.332678	0.0675783	0.0479071	0.170551	0.0491854	0.00362188	0.00357628	0.669272	0.167923	0.207469	0.0607867	0.940689
304	0.00184939	0	0.123762	0.0266823	0.0280162	0.075561	0.142566	0.0896958	0.0702321	0.0710648	0.0725163	0.0609559	0.0716431	0.0314169	0.0560703	0.0842302	0.0430951	0.00368922	0.0154706	0.0162496	0.0471303	0.0390756	0.00233432	0	0.0623795	0.0601584	0.00305829	0.0276644	0.016559	0.0055371	0.0357251	0.0240741	0.0534915	0.0635163	0.0610407	0.0554961	0.0381534	0.060812	0.0238512	0.0359303	0.113701	0.107593	0.0977907	0.0357628	0.158613	0.357283	0.270192	0.145104	0.221552
306	0	0	0.00634679	0.00533646	0.0180104	0.00328526	0.00678887	0.00271806	0.00702321	0.0118441	0.00690632	0.0143426	0.033066	0.0199926	0.0267001	0.101076	0.0560236	0	0.0116029	0.00902755	0	0.00558223	0.0163403	0.02097	0.00283543	0.00334213	0	0	0	0	0	0.00200618	0	0.0127033	0.0114451	0.00792801	0.00423926	0.0107315	0.00397519	0.00299419	0.0300973	0.491854	0.148497	0.947715	0.0618979	0.021437	0	0.00784344	0.029056
307	0.00554816	0	0.0317339	0.0106729	0.00200116	0.0262821	0.0305499	0.0298986	0.00351161	0.0572466	0.0207189	0.0143426	0.0523546	0.0257047	0.0240301	0.0336921	0.0150833	0.00737844	0.00386765	0.0126386	0.0104734	0.0111645	0	0	0.0113417	0.0200528	0	0.0345805	0.00236558	0.0055371	0.00824425	0.0100309	0.0194515	0.0254065	0.0152602	0.023784	0.0339141	0.0465033	0.00397519	0.00898257	0.023409	0.0645558	0.0688156	0.0429154	0.127665	0.271535	0.188169	0.107847	0.119856
308	0.000924693	0	0	0	0	0.0197116	0	0.0298986	0.0561857	0.0276363	0.00345316	0.0215139	0.0358216	0.0428412	0.0934505	0.0917174	0.0840354	0.0110677	0.0135368	0.0162496	0.0576037	0	0.0560237	0.0539229	0.0141772	0.00668427	0	0.00345805	0.0402148	0.0193798	0.0219847	0.00401236	0.0145886	0.0381098	0.194567	0.015856	0.11446	0.0250402	0.0278264	0.00299419	0.023409	0	0	0	0.108321	0.103612	0.0385989	0.276481	0.301456
309	0	0	0.00317339	0	0	0.942869	0.217244	0.0597972	0.407346	0.116467	0.193377	0.329879	0.0468436	0.0314169	0.267001	0.277024	1.43076	0	0	0	0	0	0	0	0.00283543	0	0	0	0	0	0.00274808	0	0	0	0	0	0	0	0	0	0	0	0	0.00357628	0	0	0	0	0
310	0.00184939	0	0.00634679	0.0080047	0.0140081	0.13141	0.152749	0.103286	0.0737437	0.114493	0.0517974	0.147011	0.0991981	0.154228	0.0534003	0.0786149	0.109892	0.0700952	0.044478	0.0740259	0.0130917	0.0558223	0.0163403	0.00299572	0.0907338	0.0367635	0.0244663	0.0760772	0.0354836	0.00276855	0.0192366	0.0621915	0.0680801	0.118564	0.122081	0.0515321	0.0890245	0.0930066	0.0278264	0.0299419	0.107013	0.0122963	0.0108656	0.00357628	0.0425548	0.132195	0.0482486	0.0509824	0.0944321
313	0.00277408	0.00253438	0.0380807	0.00533646	0	0	0.00339443	0	0.00702321	0	0.00690632	0	0	0	0	0	0	0.00368922	0.00193382	0	0.00261835	0	0	0.00299572	0.0085063	0	0	0.0103742	0.00236558	0.00276855	0	0.00200618	0	0.00423442	0	0	0	0.00715436	0	0	0.00334415	0.27052	0.1159	0.0607968	0	0	0.00482486	0.00196086	0.021792
314	0.000924693	0	0.18723	0.488286	0.666387	0.00657052	0.00339443	0.00271806	0	0.00197402	0	0.00717129	0	0	0	0	0.017238	0	0	0	0.00261835	0	0	0	0	0	0	0	0	0	0	0	0	0	0.0152602	0	0	0	0	0	0	2.06579	0.391163	1.20163	0	0	0	0.00196086	0
320	1.32693	0.00760315	0	0	0	0	0	0	0	0	0	0	0	0	0	0	0	0	0	0	0	0	0	0	0	0	0	0	0	0	0	0	0	0	0	0	0	0	0	0	0	0	0	0	0	0	0	0	0
321	0	0	0.561691	0.168099	0.340197	0.0427084	0.0577054	0.165801	0.0316045	0.179636	0.107048	0.261752	0.231462	0.231343	0.0106801	0.0524099	0.118511	0	0	0	0.0209468	0	0.0163403	0.00898715	0.00283543	0.00334213	0	0	0	0	0.0164885	0.0942904	0.128866	0.275237	0.343354	0.0911722	0.559583	0.175282	0.246462	0.0568896	0.140454	0.070704	0.148497	0.0178814	0.0116059	0.0178642	0	0.00784344	0.025424
323	0	0.0211199	0.117416	0.0266823	0.0180104	0.0229968	0.0475221	0.0516431	0.0421393	0.0750128	0.0414379	0.0358564	0.0743986	0.0571216	0.0400502	0.0636406	0.0818807	0.00368922	0.0135368	0.0306937	0.0366569	0.05024	0.00466864	0	0.0482023	0.0167107	0.00917487	0.0103742	0.0141935	0.00276855	0.0274808	0.0280865	0.0364715	0.0762195	0.0648558	0.0396401	0.0593497	0.0500805	0.0119256	0.014971	0.0802595	0.0676299	0.101413	0.0286103	0.185694	0.35371	0.15922	0.111769	0.12712
326	0	0	0	0	0	0	0	0	0	0	0	0	0.00826651	0.0114243	0	0	0	0	0	0	0	0	0	0	0.00283543	0	0	0	0	0.0249169	0	0	0	0	0	0	0	0.0286174	0.00397519	0	0	0.00307409	0.00362188	0	0	0	0	0	0
327	0	0.0278782	0	0	0	0	0	0	0	0	0	0	0	0	0	0	0	0	0	0	0	0	0	0	0	0	0	0	0	0	0	0	0	0	0	0	0	0	0	0	0	0	0	0	0	0	0	0	0
328	1.38057	0.00506877	0	0	0	0	0	0	0	0	0	0	0	0	0	0	0	0	0	0	0	0	0	0	0	0	0	0	0	0	0	0	0	0	0	0	0	0	0	0	0	0	0	0	0	0	0	0	0
329	1.02179	0.12165	0	0	0	0	0	0	0	0	0	0	0	0	0	0	0	0	0	0	0	0	0	0	0	0	0	0	0	0	0	0	0	0	0	0	0	0	0	0	0	0	0	0	0	0	0	0	0
330	0.473443	0.00168959	0	0	0	0	0	0	0	0	0	0	0	0	0	0	0	0	0	0	0	0	0.00466864	0	0	0	0	0	0	0	0	0	0	0	0	0	0	0	0	0	0	0	0	0	0	0	0	0	0
333	0	0	0.0729881	0.0320188	0.0400232	0.0295673	0.0407332	0.046207	0.0491625	0.0631687	0.0172658	0.0107569	0.0358216	0.00571216	0.0373802	0.0280767	0.0409403	0.0184461	0.0154706	0.0234716	0.00261835	0.0837334	0.00933729	0	0.0141772	0.0133685	0.00611658	0.114116	0.00236558	0	0.00824425	0.0100309	0.0072943	0.0338753	0.0152602	0.015856	0.0296748	0.0107315	0.00795039	0.0179651	0.0401298	0.166001	0.199203	0.0679494	0.0657666	0.371575	0.33774	0.188243	0.174336
335	0	0	0.015867	0.00266823	0	0.0197116	0.0305499	0.0679514	0.0667205	0.0730388	0.0932353	0.179282	0.184619	0.108531	0.0106801	0.0336921	0.0560236	0.00368922	0.0270735	0.0487488	0.0471303	0.0167467	0.0210089	0.0119829	0.0510378	0.0768691	0.0428161	0.0518708	0.0260213	0.0193798	0.0522136	0.198612	0.248006	0.516599	0.545552	0.233876	0.661325	0.257557	0.274288	0.0928199	0.304317	0	0.00362188	0.00715256	0.127665	0.0500197	0.921548	0.0235303	0.01816
336	0	0	2.16743	0.0560329	0.824478	0	0.152749	0	0.00702321	0.0335584	0.0897821	0.00358564	0.115731	0.0314169	0.0320402	0.286383	0.00215475	0	0	0	0	0	0	0	0	0	0	0	0	0	0	0	0	0	0.00763009	0	0	0	0	0	0	0.00614817	0	0	0	0	0	0	0
337	0	0	0.14915	0.0080047	0.0160093	0.0197116	0.023761	0.138621	0.0245812	0.122389	0.124314	0.200796	0.107465	0.128524	0.00534003	0.108563	0.0215475	0	0.00580147	0.00541653	0	0	0	0.00299572	0	0.0100264	0	0	0	0.0110742	0.0467174	0.122377	0.143455	0.32605	0.198382	0.0951362	0.284031	0.132356	0.162983	0.0928199	0.267532	0.0553335	0.105034	0.0143051	0.00773724	0.0107185	0.0289491	0.0274521	0.0581121
340	0	0.00760315	0.101549	1.97182	2.13724	0	0	0	0	0.00197402	0	0.0107569	0.0027555	0.00285608	0	0	0	0.00368922	0.00193382	0	0.00261835	0	0	0.00599143	0.0085063	0	0	0.00691611	0	0.00276855	0.00274808	0.00200618	0.00486287	0.0127033	0.0228903	0	0.00423926	0	0	0	0.00668829	0.181371	0.126766	0.0500679	0	0.0107185	0.00964971	0.00784344	0
341	0	0	0.00634679	0.00266823	0.0360209	0.00657052	0.0169722	0.0217444	0.0140464	0.0315843	0.0483442	0.0466134	0.0964426	0.0314169	0.00267001	0.0112307	0.017238	0.00368922	0.00966912	0.0794425	0.0288018	0.0725689	0.00233432	0.0119829	0.0623795	0.100264	0.0122332	0.204025	0.00709673	0.0276855	0.098931	0.0942904	0.121572	0.550474	0.759194	0.114956	0.445123	0.118047	0.20671	0.0479071	0.227402	0.0153704	0.0362188	0.00357628	0.030949	0.0250098	0.0144746	0.00588258	0.00363201
342	0.0286655	0.0278782	0.00317339	0	0	0	0	0	0	0	0	0	0	0	0	0	0	0	0	0	0	0	0	0	0	0	0	0	0	0	0	0	0	0	0	0	0	0	0	0	0	0	0	0	0	0	0	0	0
345	0.0110963	0.0718075	0	0	0	0.00657052	0.00339443	0.0135903	0.0105348	0.00789609	0	0	0	0	0	0	0.00215475	0.00737844	0.00386765	0.00541653	0.0235651	0.0167467	0.00466864	0.0119829	0.00567086	0	0.00611658	0.0103742	0.00473115	0	0	0	0	0	0	0	0	0	0.00397519	0	0	0.00307409	0.028975	0.0107288	0.0541607	0.064311	0.125446	0.00196086	0.0581121
346	0.114662	0.00253438	0	0	0	0.0591347	0.0984386	0.0706695	0.0772553	0.0750128	0.0621568	0.0824698	0.112976	0.13138	0.0881104	0.196537	0.17669	0.00368922	0.00193382	0.00722204	0.0680771	0.0111645	0.0700296	0.0539229	0.00283543	0.0100264	0	0.00691611	0.00236558	0.00276855	0.0687021	0.0100309	0.0364715	0.0931572	0.255608	0.0594601	0.152614	0.0786979	0.0755287	0.0299419	0.120389	0.427298	0.028975	0.025034	0.460366	0.167923	0.033774	0.0686301	0.239712
348	0.0231173	0.0219647	0	0.0106729	0.0160093	0	0	0	0	0	0	0.00358564	0.0027555	0	0	0	0.0129285	0.00368922	0	0	0	0	0.00700296	0.00299572	0.00283543	0	0	0.00691611	0	0	0	0	0	0.00423442	0	0.011892	0.00847853	0.00357718	0	0.00598838	0.0100324	0	0	0	0	0	0	0	0.00363201
349	0	0	0.00317339	0	0.0100058	0.00657052	0.00339443	0	0	0.00394804	0.00690632	0	0	0	0.00267001	0.00374357	0.00215475	0.00368922	0.0135368	0.00361102	0.0052367	0	0.0233432	0.0389443	0.00567086	0.00334213	0	0	0	0.00276855	0	0.00200618	0	0	0	0	0.00423926	0.00357718	0.00397519	0.00898257	0.00334415	0.00922226	0.0108656	0.0894071	0.0232117	0.00714566	0.00482486	0.00196086	0.0399521
350	0	0	0	0	0.00600348	0	0.0101833	0.0706695	0.017558	0.0532986	0.113954	0.19721	0.209418	0.148516	0.0133501	0.0636406	0.0818807	0.0147569	0.00193382	0.0776369	0.0130917	0.133973	0.00466864	0.00299572	0.0595441	0.0701848	0.00917487	0.12449	0.0141935	0.00276855	0.0192366	0.0682101	0.0510601	0.389566	0.37006	0.0911722	0.275552	0.0679664	0.127206	0.0568896	0.113701	0	0	0	0.0116059	0.0178642	0.0289491	0.0215695	0.0399521
351	1.12997	0.0540668	0	0	0	0	0	0	0	0	0	0	0	0	0	0	0	0	0	0	0	0	0.00233432	0	0	0	0	0	0.00236558	0	0	0	0	0	0.0114451	0	0	0	0	0	0	0	0	0	0	0	0	0	0
353	0.00924693	0.0135167	0	0	0.00400232	0	0	0	0	0.00394804	0	0.00358564	0.016533	0	0	0	0	0	0	0.00902755	0.00261835	0	0.00233432	0.00599143	0	0	0.00305829	0	0	0.0138427	0.00274808	0.00200618	0.00486287	0.0169377	0.0114451	0.00792801	0.0127178	0.00357718	0.019876	0	0.0133766	0	0	0.00357628	0	0.00357283	0	0	0
354	0	0.00337918	0.0602945	0.0640376	0.176102	0.00328526	0.00678887	0.0135903	0	0.0493505	0.0172658	0.0215139	0.352705	0.034273	0.00534003	0.00748713	0.0538689	0.0110677	0	0.101109	0.00261835	0	0.00466864	0.00599143	0.0425315	0.050132	0.00917487	0.0242064	0.00473115	0.00830565	0.0192366	0.0260803	0.0291772	0.279472	0.232718	0.0356761	0.313706	0.0286174	0.123231	0.0449129	0.0535063	0.0276668	0.0905469	0.0178814	0.00773724	0.0142913	0.00964971	0.00784344	0.01816
355	0	0	0.101549	0.0506964	0.0720418	0.00328526	0	0	0	0.00197402	0	0	0	0	0	0.00187178	0	0	0	0	0	0	0.00233432	0	0.00283543	0.00334213	0	0.00345805	0	0	0	0	0.00243143	0.00846883	0.00381505	0	0	0.00357718	0.00397519	0	0	1.58008	2.69468	0.472069	0	0.00714566	0.0192994	0.00980431	0
361	0.0194186	0.0143615	0.0761615	0.0240141	0.0260151	0.013141	0.0135777	0.00815417	0.0491625	0.00789609	0	0.00717129	0.00826651	0.00856825	0.0106801	0.0205896	0.017238	0	0.00193382	0	0.0052367	0	0.0536894	0.00898715	0.00283543	0.0100264	0	0	0.00473115	0.0110742	0.00274808	0.00601854	0	0.0211721	0.0152602	0.00396401	0.0211963	0.00357718	0.0119256	0.00898257	0.0501622	0.0430372	0.0724375	0.0858308	0.119927	0.0142913	0.0144746	0.0764736	0.156176
362	0	0	0.00317339	0.0106729	0.00200116	0	0.00339443	0	0.00351161	0	0.00690632	0	0.0027555	0	0.00267001	0.00187178	0.00215475	0.162326	0.148904	0.191384	0.2854	0.217707	0.144728	0.0808843	0.184303	0	0.0428161	0.14178	0.153762	0.055371	0.00274808	0	0	0.00423442	0	0.00396401	0	0	0	0	0.00334415	0	0.00362188	0	0	0.021437	0.00482486	0.00196086	0.00363201
363	0	0	0.00634679	0.0293506	0.0260151	0.13141	0.118805	0.0733875	0.150999	0.177662	0.117407	0.136254	0.154308	0.125668	0.0320402	0.0561535	0.0818807	0.0295138	0.0270735	0.0613874	0.060222	0.10048	0.0466864	0.0239657	0.0482023	0.0868955	0.0428161	0.0518708	0.0756984	0	0.0824425	0.0902781	0.0972573	0.228659	0.190752	0.0436041	0.237399	0.186013	0.103355	0.0688664	0.180584	0.00307409	0.00724375	0.00357628	0.0425548	0.0107185	0.0144746	0.00784344	0.01816
366	0	0	0.00952018	0	0.00400232	0.00657052	0	0.00543611	0.00351161	0.00789609	0.0172658	0.0107569	0.011022	0.0142804	0.00534003	0.00187178	0.0129285	0.136501	0.112162	0.180551	0.217323	0.240036	0.707299	0.54522	0.204151	0.0267371	0.0703407	0.0795352	0.222364	0.0775194	0.00274808	0.00802472	0.00486287	0.0127033	0.00763009	0.00396401	0	0.00357718	0.00795039	0.00898257	0	0.00922226	0.00362188	0	0.0116059	0.021437	0.00482486	0.00980431	0.014528
367	0	0	0.0126936	0.0106729	0.00200116	0.111699	0.0577054	0.127749	0.140464	0.152	0.103595	0.200796	0.228707	0.19707	0.0534003	0.069256	0.159452	0.0110677	0.0309412	0.0415267	0.0157101	0.00558223	0.00700296	0.00599143	0.0311897	0.0701848	0.0305829	0.062245	0.016559	0.00276855	0.032977	0.0581792	0.104552	0.330285	0.213643	0.107028	0.305227	0.11447	0.0715535	0.0389245	0.160519	0.00307409	0.0108656	0.00715256	0.0735038	0.117903	0.139921	0.0862779	0.148912
368	0	0	0	0	0	0	0.00339443	0	0	0.00394804	0.0103595	0.00358564	0	0.0142804	0	0.0112307	0.00646426	0.0221353	0.00386765	0.00541653	0.0288018	0.0558223	0.77266	1.06348	0.0141772	0.0167107	0	0.0103742	0.00709673	0.0193798	0.00274808	0.00401236	0.00486287	0.0211721	0.0228903	0.00792801	0.0211963	0.0143087	0.0238512	0	0.00668829	0	0.00362188	0.00357628	0.030949	0.185787	0.0241243	0.00784344	0.0435841
371	0	0	0.00317339	0.00266823	0.126073	0.00985578	0	0.0135903	0	0.00394804	0.0379847	0.0107569	0	0.00571216	0.00267001	0.00187178	0.0237023	0	0	0	0.00261835	0.00558223	0	0	0.019848	0.0100264	0.00611658	0	0	0.00830565	0.0109923	0.0260803	0.0340401	0.122798	0.0724859	0.023784	0.0720675	0.0465033	0.0238512	0.00299419	0.0635388	0.00922226	0.0217313	0	0	0	0	0	0
372	0	0	0.00634679	0.00266823	0	0	0.00339443	0	0.00351161	0.00197402	0.00345316	0	0.0027555	0.00285608	0	0.00187178	0	0.114366	0.104427	0.180551	0.212086	0.217707	0.641938	0.470327	0.113417	0.0100264	0.0489327	0.110658	0.139569	0.0442968	0	0	0	0	0	0	0.00423926	0	0	0	0	0	0.00362188	0	0	0.00357283	0.00482486	0.00196086	0.00363201
374	0	0	0.0476009	0.0213459	0.012007	0.0295673	0.156144	0.0815417	0.0561857	0.090805	0.0241721	0.0573703	0.0551101	0.0514095	0.0347102	0.0673842	0.0495594	0	0.00580147	0.0180551	0.0209468	0.0111645	0.00233432	0	0.0255189	0.0133685	0.00917487	0.00691611	0.00709673	0	0.0219847	0.0240741	0.0486287	0.0465786	0.0381505	0.0634241	0.0254356	0.0572348	0.0357768	0.0269477	0.0802595	0.104519	0.105034	0.0500679	0.100584	0.307264	0.149571	0.149025	0.170704
377	0	0	0.00952018	0.0240141	0.00400232	0.0295673	0.0271555	0.0163083	0.0210696	0.0394804	0.0379847	0.0179282	0.033066	0.0285608	0.0160201	0.0205896	0.0150833	0.0258245	0.0212721	0.0288882	0.0261835	0.0390756	0.00700296	0.0119829	0.0368606	0.0267371	0.0122332	0.065703	0.0141935	0.0055371	0.00824425	0.0160494	0	0.0254065	0.0267053	0.0356761	0.0339141	0.0107315	0.019876	0.00898257	0.0334415	0.0276668	0.0325969	0.00715256	0.0812411	0.300118	0.231593	0.152947	0.221552
378	0.99497	0.00760315	0	0	0	0	0	0	0	0.00394804	0	0	0	0	0	0	0	0.00368922	0	0.0126386	0.0052367	0	0.0210089	0.04194	0.0085063	0	0	0	0.00473115	0	0	0.00200618	0	0	0	0	0	0	0	0	0	0	0	0	0	0	0	0	0
381	0	0	0.139629	0.525642	2.31935	0	0	0.00271806	0.00351161	0.00987011	0	0.00358564	0.011022	0.00856825	0.00267001	0	0.00430951	0	0	0.00541653	0	0	0.00233432	0	0.00283543	0.00668427	0	0.0276644	0	0.105205	0.00274808	0.0140433	0.00243143	0.0211721	0.0572257	0.00792801	0.0211963	0	0.00397519	0.0179651	0.0167207	0.00922226	0.0615719	0.0393391	0	0.00357283	0	0	0
385	0	0	0	0	0	0.0164263	0.0882553	0.0733875	0.0737437	0.090805	0.110501	0.125498	0.115731	0.148516	0.0320402	0.101076	0.0775712	0	0	0	0	0	0.00466864	0.00898715	0	0	0	0	0	0.00276855	0.00274808	0	0.00243143	0.0338753	0.0686708	0.01982	0.0975031	0.0751207	0.0397519	0.0209593	0.304317	0.00922226	0	0.0178814	0.228249	0.110758	0.0434237	0.0392172	0.1816
386	0.333814	0.000844794	0	0	0	0	0	0	0	0	0	0	0	0	0	0	0	0	0	0	0	0	0	0	0	0	0	0	0	0	0	0	0	0	0	0	0	0	0	0	0	0	0	0	0	0	0	0	0
387	0	0	0	0.00266823	0	0.00328526	0.0271555	0.00815417	0.017558	0.0118441	0.0207189	0.0215139	0.027555	0.0114243	0.0373802	0.0205896	0.0366308	0	0	0	0	0	0.00233432	0.257632	0.00283543	0.00334213	0.00305829	0	0	0.0110742	0	0.00401236	0.0121572	0.00423442	0.0610407	0.00792801	0.0593497	0.0250402	0.0119256	0.00299419	0.0334415	0	0	0	0.0851097	0.0393012	0.0578983	0.0411781	0.232448
388	0	0	0.00952018	0.00266823	0.00400232	0.0229968	0.0577054	0.0271806	0.0421393	0.0434285	0.0345316	0.0322708	0.027555	0.0514095	0.0186901	0.0205896	0.0344761	0	0.00580147	0.00902755	0.0052367	0.0111645	0.00466864	0	0.0141772	0.0300792	0	0.0276644	0	0	0.0137404	0.0100309	0.0243143	0.0169377	0.0114451	0.0396401	0.0339141	0.0214631	0.0159008	0.014971	0.0601946	0.00307409	0.00724375	0.0178814	0.174088	0.317982	0.246068	0.18236	0.156176
389	0	0	0.00952018	0.00266823	0.0100058	0	0	0	0	0	0	0	0	0	0	0	0	0	0	0	0	0	0	0	0	0	0	0	0	0	0	0	0	0	0	0	0	0	0	0	0	0.0614817	0.608475	3.2866	0	0.021437	0.00482486	0.013726	0
390	0	0	0	0.00266823	0.00800464	0.0427084	0.0441276	0.0788236	0.0456509	0.0513246	0.0794226	0.114741	0.123998	0.122812	0.0774304	0.0505381	0.0711069	0	0.00386765	0.0234716	0.00261835	0	0.00933729	0.00898715	0.00567086	0.0100264	0	0	0	0.0138427	0.00274808	0	0.124003	0.14397	0.164047	0.0673881	0.101742	0.13951	0.0596279	0.0269477	0.0869478	0.0399631	0.00362188	0	0.452629	0.103612	0.164045	0.0647084	0.435841
393	0	0	0.00317339	0	0	0	0	0	0	0.00592207	0.00690632	0	0	0.00571216	0.0106801	0	0.00215475	0.14388	0.0966912	0.173329	0.196376	0.195378	0.0910385	0.06291	0.172961	0.00334213	0.0856321	0.176361	0.160859	0.0332226	0.00274808	0	0	0	0.00381505	0.00396401	0	0	0	0.00299419	0	0	0	0.00357628	0	0.0107185	0.00482486	0	0.00363201
394	0.984798	0	0	0	0	0	0	0	0	0	0	0	0	0	0	0	0	0	0	0	0	0	0	0	0	0	0	0	0	0	0	0	0	0	0	0	0	0	0	0	0	0	0	0	0	0	0	0	0
396	0.0212679	0.00760315	0.0507743	0	0	0.00328526	0.0101833	0	0	0.0138182	0.0138126	0.0466134	0.0247995	0.0171365	0.00534003	0.00561535	0.00646426	0	0	0.00361102	0	0	0.00233432	0.00299572	0.0226835	0.050132	0	0	0	0.113511	0.0109923	0.0501545	0.0194515	0.110095	0.221273	0.011892	0.0678282	0.0822751	0.0318016	0.00898257	0.0735712	0.00307409	0	0	0	0.0142913	0	0.00196086	0
397	0.0175692	0.190079	0.250698	0.149421	0.0940546	0.634055	1.03191	1.06004	0.800646	1.1015	0.732069	0.656173	1.02505	0.731157	0.662163	1.01076	0.92439	0.0405814	0.0599486	0.171523	0.133536	0.145138	0.0233432	0.00299572	0.263695	0.417767	0.0305829	0.262812	0.016559	0.0221484	0.318778	0.31497	0.335538	0.770664	0.515031	0.669917	0.775785	0.647469	0.286214	0.299419	1.06678	0.261297	0.619341	0.185967	2.69643	4.73043	3.13133	2.38245	3.26154
398	0.851642	0.0185855	0	0	0.00400232	0	0	0	0	0	0	0	0	0	0	0	0	0	0	0	0	0	0	0	0	0	0	0	0	0	0	0	0	0	0	0	0	0	0	0	0	0	0	0	0	0	0	0	0
401	0.0231173	0.000844794	0	0	0	0	0	0	0	0	0	0	0	0	0	0	0	0	0	0	0	0	0	0.00599143	0	0	0	0	0	0	0	0	0	0	0	0	0	0	0	0	0	0	0	0	0	0	0	0	0
402	0	0	0.593425	1.19804	2.21128	0.013141	0.00339443	0.00543611	0.00702321	0	0.00690632	0.00717129	0.00826651	0.00571216	0.00267001	0.00187178	0	0.0627167	0.00193382	0.00180551	0.00785505	0.00558223	0	0	0.0085063	0.00668427	0	0.00691611	0	0.00276855	0.00824425	0.00200618	0.0072943	0	0.0190752	0	0.00423926	0.00357718	0	0	0.0100324	0.110667	0.434625	0.243187	0.030949	0.0357283	0.0144746	0.00196086	0.01816
404	0	0	2.88144	0.669726	1.06862	5.19728	0	0	0.00702321	0	0.00345316	0	2.89328	0.00285608	0.0186901	0	0.00430951	0	0	0.0938865	0.00261835	0	0	0.00599143	0.0113417	0	0	0	0.0898919	0	0.0577097	0	0.0072943	0.00423442	0	0	0	0	0.10733	0	0	0	0	0.00715256	0	0	0.00964971	0	0.00363201
405	0	0	0	0	0	0	0	0	0	0	0.00345316	0.0179282	0	0	0	0	0	0	0	0	0	0	0	0	0	0	0	0.00345805	0	0	0	0	2.55544	0	0.0915611	0	0.0508712	0	0	0	0.0100324	0	0	0	0.00386862	0	0	0	0.00363201
407	0.00647285	0	0.0380807	0.0320188	0.0320186	0.0952725	0.0577054	0.0326167	0.0561857	0.0473765	0.0483442	0.0573703	0.0495991	0.0285608	0.0320402	0.0411792	0.0366308	0.00737844	0.0193382	0.0559708	0.0314202	0.05024	0	0	0.0708858	0.0200528	0.0122332	0.0380386	0.0189246	0	0.0302289	0.0160494	0.0145886	0.0338753	0.0419655	0.0317121	0.0339141	0.060812	0.00397519	0.0119768	0.046818	0.0215186	0.0325969	0.00357628	0.0773724	0.103612	0.0916723	0.0431389	0.10896
409	0	0	0.349073	0.0293506	0.0300174	0.00328526	0.0169722	0	0	0	0.0276253	0.0143426	0.0192885	0.0114243	0	0	0.0129285	0.00737844	0	0	0.0052367	0.00558223	0.158734	0.143794	0.00567086	0.0467899	0.0366995	0	0.0236558	0.0249169	0.0219847	0.00601854	0.0145886	0.0465786	0.080116	0	0.0508712	0.0143087	0.019876	0.00898257	0.0568505	0.00307409	0.108656	0.0321865	0.00386862	0.00357283	0	0.00588258	0.01816
410	0	0	0.00952018	0.00266823	0	0.00328526	0	0.00271806	0.00351161	0.00197402	0	0	0	0.00285608	0.00267001	0.00374357	0	0.14019	0.141169	0.196801	0.243506	0.245618	0.100376	0.0778886	0.215493	0.00334213	0.0366995	0.121032	0.167956	0.030454	0	0.00200618	0	0	0.00381505	0	0	0	0.00397519	0	0.00668829	0	0.00362188	0	0.00386862	0.00714566	0.00482486	0.00392172	0.00363201
411	0	0	0.0126936	0	0.00600348	0.00657052	0.0101833	0.0190264	0	0.0177662	0.00345316	0.00717129	0.027555	0.0114243	0.0160201	0.0131025	0.0193928	0.00368922	0.00386765	0.00180551	0.0052367	0	0.0116716	0	0.0141772	0.00334213	0.0152915	0.0172903	0	0.00276855	0.0109923	0.0120371	0.0121572	0.10586	0.0724859	0.00396401	0.0296748	0.039349	0.0159008	0.014971	0.0100324	0	0.0144875	0	0.0154745	0.171496	0.0723729	0.0294129	0.0399521
412	0	0	0	0.00266823	0	0.0591347	0.0610998	0.119594	0.098325	0.124363	0.138126	0.16494	0.143286	0.139948	0.0240301	0.0711277	0.0818807	0	0.00966912	0.0306937	0.0209468	0.0390756	0.0163403	0.0119829	0.0255189	0.0267371	0.0122332	0.0311225	0.0189246	0.00276855	0.032977	0.0822533	0.0923945	0.245596	0.209828	0.0753161	0.220442	0.160973	0.131181	0.0479071	0.17724	0	0	0	0.0116059	0.0571653	0.0434237	0.0254912	0.0399521
414	0.0268161	0.0802555	0	0.00266823	0	0	0	0.00815417	0.00351161	0.00789609	0.00345316	0.00358564	0	0.00571216	0	0.00374357	0	0.114366	0.123765	0.191384	0.185903	0.240036	0.0630267	0.0389443	0.181468	0.0133685	0.0642241	0.1072	0.179784	0.0415282	0	0	0.00972573	0	0	0	0.00423926	0	0	0	0.00334415	0.00307409	0.00362188	0.0107288	0.0154745	0.0142913	0.0192994	0.00784344	0.014528
419	0	0.00337918	0.266565	0.605689	1.53689	0	0	0	0	0	0.00345316	0.00717129	0	0.00285608	0	0	0	0	0	0.00180551	0	0	0	0	0.00283543	0	0	0.00691611	0.00236558	0.00830565	0	0.00200618	0	0.00846883	0.0114451	0	0	0.00357718	0	0	0.0100324	0.0461113	0.239044	0.0500679	0.00386862	0	0	0	0
421	0	0	0.0190404	0	0.00600348	0.0361378	0.0509165	0.0244625	0.0351161	0.0434285	0.0587037	0.0645416	0.0303105	0.0542656	0.0133501	0.0411792	0.0344761	0.0221353	0.0232059	0.0668039	0.0288018	0.0893156	0.00700296	0.00599143	0.127594	0.0835534	0.0122332	0.0345805	0.0189246	0	0.0219847	0.00802472	0.0218829	0.0381098	0.0534107	0.015856	0.0296748	0.0321946	0.0119256	0.00898257	0.0535063	0.00614817	0.0108656	0.00715256	0.0232117	0.0714566	0.067548	0.0490215	0.123488
425	0.000924693	0.32947	0	0	0	0	0	0	0	0	0	0	0	0	0	0	0	0	0	0	0	0	0.00233432	0	0	0	0	0	0	0	0	0	0	0	0	0	0	0	0	0	0	0	0	0	0	0	0	0	0
426	0.861814	0.0481533	0.00317339	0	0	0	0	0	0	0	0	0.00717129	0	0	0	0	0	0	0	0	0	0	0.00233432	0	0	0	0	0	0	0	0	0	0	0	0	0	0.00423926	0.00357718	0	0	0	0	0	0	0	0	0	0	0
427	0.000924693	0.000844794	0.00952018	0.00266823	0.0100058	0.00985578	0.0169722	0.173956	0.0210696	0.122389	0.0897821	0.143426	0.360971	0.0942507	0.0106801	0.0411792	0.0538689	0.0110677	0.0077353	0.0993031	0.0183284	0.0111645	0.00700296	0.00599143	0.0425315	0.050132	0	0.12449	0.0094623	0.0138427	0.0274808	0.0682101	0.089963	0.36416	0.598962	0.0713521	0.46208	0.186013	0.194785	0.0479071	0.31435	0.00307409	0.0362188	0.00715256	0.0812411	0.0464468	0.120621	0.0490215	0.105328
429	0	0	0.00952018	0	0	0	0.00339443	0	0	0	0	0.0143426	0.00551101	0.00285608	0.00267001	0	0.00215475	0.0479599	0.0580147	0.393601	0.0864055	0	0	0.149786	0.127594	0.137028	0.0397578	0.245522	0.0804296	0.271318	0.219847	0.146451	0.179926	0.571646	0.0228903	0.190272	0.131417	0.404221	0.151057	0.119768	0.0133766	0	0	0	0.00386862	0.00714566	0.00482486	0	0
430	0	0	0	0	0	0.00657052	0	0.00543611	0	0	0.00345316	0	0.011022	0.0142804	0	0.00374357	0.00430951	0	0	0	0.0104734	0	0.00466864	0.00898715	0.0085063	0.00668427	0	0	0	0	0	0.00200618	0.00243143	0.0127033	0.00763009	0	0.0466319	0.00357718	0.00795039	0	0.00334415	0	0	0	0.0541607	0.00714566	0	0.00196086	0.021792
431	0	0	0.00317339	0	0.00200116	0.0197116	0.00678887	0.0380528	0.0245812	0.0375064	0.0310784	0.0466134	0.0385771	0.0171365	0.0133501	0.0393074	0.0150833	0.0110677	0.0077353	0.0361102	0.0628404	0.0111645	0.00933729	0.00898715	0.0453669	0.0200528	0.0122332	0.0242064	0.00236558	0.0110742	0.0412212	0.20463	0.0996888	0.635163	0.602777	0.0832441	0.381534	0.193168	0.238512	0.0718606	0.167207	0	0	0	0.0154745	0.00714566	0.501785	0.013726	0.025424
432	0	0	0.0571211	0.0266823	0.0860499	0.157692	0.173116	0.565356	0.0316045	0.0769869	0.994509	0.0179282	0.228707	0.13138	0.0106801	0.0299485	0.00861902	0.00737844	0.0135368	0.0487488	0.727901	0.307022	0.00933729	0.0149786	0.0170126	0	0.00305829	0	0.00236558	0	0	0.0541668	0.175063	0.118564	0.141157	0.110992	0.178049	0.00357718	0.0159008	0.0119768	0.277564	0.00307409	0.00362188	0	0	0	0	0.00588258	0
435	0.767495	0.117426	0	0	0	0.00328526	0	0	0	0.00394804	0	0	0	0	0.00267001	0.00187178	0	0	0	0.00180551	0.00261835	0	0.0116716	0.02097	0	0.00334213	0	0	0	0.0055371	0	0	0	0.0296409	0	0.00396401	0.0423926	0.00715436	0	0	0.0100324	0	0	0	0	0	0	0	0
436	0	0	0	0	0	0	0	0	0	0.00197402	0	0	0	0	0	0.00187178	0	0	0	0	0	0	0	0	0	0.0334213	0	0	0	0.00276855	0	0	0.00243143	0.00423442	0	0	0	0	0.00397519	0.00299419	0	0	0	0	0.00386862	0	0	0	0
438	0	0	0.00952018	0.0080047	0	0.0657052	0.023761	0.0679514	0.0667205	0.0592207	0.0587037	0.0824698	0.0413326	0.0456973	0.00534003	0.0149743	0.0193928	0	0	0	0.0104734	0.00558223	0.00933729	0	0.0085063	0.00668427	0.00917487	0.00345805	0	0	0.0164885	0.0200618	0.0121572	0.0465786	0.0534107	0.00396401	0.0423926	0.0107315	0.0159008	0.0179651	0.0167207	0.00307409	0	0.0143051	0	0.171496	0.00964971	0.0529433	0.025424
439	0	0	0	0.00266823	0.00400232	0.00985578	0	0.0244625	0.017558	0.0256623	0.0241721	0.0215139	0.022044	0.0142804	0	0.00748713	0.017238	0	0.0077353	0.0216661	0.0130917	0.0279111	0.0303462	0.0449357	0.0113417	0.00334213	0.0458744	0.0207483	0.0094623	0.00276855	0.0137404	0.0160494	0.0291772	0.0677507	0.0610407	0.027748	0.0381534	0.0143087	0.00397519	0.00598838	0.023409	0.00307409	0.0181094	0.00715256	0.00386862	0.146486	0.0482486	0.0352955	0.0508481
441	0	0	0.00952018	0	0	0.164263	0.00339443	0.154929	0.0842785	0.0769869	0.0103595	0.00358564	0.209418	0.00285608	0	0.0243332	0.0237023	0.00368922	0.170177	0.00180551	0.00785505	0.00558223	0.161068	0.0808843	0.00567086	0	0	0.00345805	0.0094623	0	0.0824425	0.0381174	0.0072943	0.135501	0	0.00396401	0.00423926	0.16455	0	0.0299419	0.0200649	0.282816	0.0905469	0.0107288	0.0928469	0.0142913	0.0192994	0.00196086	0.0399521
443	0.849793	0.000844794	0	0	0	0	0	0	0	0	0	0	0	0	0	0	0	0	0	0	0	0	0	0	0	0	0	0	0	0	0	0	0	0	0	0	0	0	0	0	0	0	0	0	0	0	0	0	0
445	0.0795236	0.522083	0	0	0	0.00328526	0	0.00543611	0	0.0118441	0	0.0107569	0.00551101	0.00571216	0	0.00374357	0	0.00737844	0	0.00180551	0	0	0.00233432	0.00599143	0.00567086	0.0100264	0	0	0	0.00276855	0	0.00601854	0.00486287	0.0804539	0.0152602	0	0.0423926	0.0143087	0.0318016	0	0.0200649	0	0	0.00357628	0.00386862	0	0	0	0
446	0.441079	0.0177407	0	0.00266823	0	0	0	0	0	0.00394804	0.00345316	0	0	0	0	0	0	0.0516491	0.0386765	0.0722204	0.060222	0.0614045	0.0326805	0.00599143	0.0708858	0.00334213	0.0366995	0.0345805	0.0449459	0.00830565	0	0	0	0	0	0	0	0	0	0	0	0	0	0	0	0	0.00482486	0.00392172	0
447	0	0.195148	0.00317339	0	0.00400232	0	0	0	0	0.00394804	0	0.00358564	0	0	0	0	0	0	0	0	0	0	0.00933729	0.00599143	0	0.00334213	0	0	0	0	0.00274808	0	0	0	0.00381505	0.00396401	0.00423926	0	0	0	0	0	0	0	0	0	0	0	0
449	0	0	0.00317339	0	0.00600348	0	0.00339443	0.00271806	0	0.00197402	0.00345316	0	0	0	0.00267001	0.00374357	0.00430951	0	0.00386765	0	0	0	0.00466864	0	0	0	0	0	0	0	0	0	0	0.00846883	0.0114451	0	0.00423926	0	0	0.00299419	0.0100324	0.00307409	0.00362188	0.00357628	0.0773724	0.603809	0.0916723	0.0764736	0.730033
450	0.000924693	0	0.0126936	0	0	0.0394231	0.0475221	0.0353347	0.0456509	0.0217142	0.0276253	0.0286851	0.0495991	0.0228487	0.0373802	0.0393074	0.0366308	0	0.0116029	0.0162496	0.00785505	0.0223289	0.00700296	0.00299572	0.00567086	0.00334213	0.00611658	0.0138322	0.0094623	0.00276855	0.00824425	0.0140433	0.0121572	0.0338753	0.0343354	0.023784	0.0254356	0.0321946	0.019876	0.0179651	0.023409	0	0.0181094	0.00357628	0.100584	0.178642	0.033774	0.0588258	0.105328
452	0.00184939	0.00168959	0.0126936	0.00266823	0.0200116	0.00328526	0.00678887	0	0	0.00197402	0.00345316	0.00717129	0	0	0	0	0.00430951	0	0	0.0216661	0.0104734	0.0167467	0.0116716	0.00898715	0	0	0.00305829	0	0.0094623	0	0	0	0	0.00846883	0.0305204	0	0.0127178	0	0.00397519	0	0.0902919	0.181371	0.112278	0.196696	0.0735038	0	0.00482486	0.00392172	0.029056
453	0	0	0	0	0	0	0.0101833	0	0	0	0	0	0	0.00285608	0	0	0	0	0	0	0	0	0	0.00299572	0	0	0	0	0	0	0	0	0	0	0	0	0	0	0.00795039	0	0	0	0	0	0	0	0	0	0
454	0.000924693	0.0321022	0	0	0	0	0	0	0	0	0	0	0	0	0	0	0	0.00368922	0	0	0	0	0.00466864	0.00299572	0	0	0	0	0	0	0	0	0.00486287	0	0	0	0.00423926	0	0.00795039	0	0	0	0	0	0	0	0	0	0
455	0.127608	0.230629	0.0539477	0.0160094	0.0180104	0	0	0	0	0	0	0	0.0027555	0.00285608	0.00267001	0	0	0	0.00193382	0	0	0	0.00233432	0.00299572	0.00283543	0.00334213	0	0	0	0	0	0	0	0.0127033	0.0190752	0.00792801	0	0	0.00397519	0	0.00334415	0.0153704	0.0253531	0.00357628	0	0	0	0	0.00363201
457	0.169219	0.00253438	0	0	0.00200116	0	0	0	0	0	0	0	0.0027555	0	0	0.00187178	0.00215475	0	0	0	0	0	0.00466864	0.00299572	0	0	0	0	0	0.0055371	0	0	0	0.00423442	0.0152602	0	0.00423926	0	0.00397519	0	0.0167207	0	0	0	0	0	0	0	0
460	0.783215	0.00253438	0	0	0	0	0	0	0	0	0	0	0	0	0	0.00187178	0	0	0	0	0	0	0.00233432	0.0149786	0	0	0	0	0	0	0	0	0	0	0	0	0	0	0	0	0	0.00307409	0.00362188	0.00715256	0	0	0	0	0
462	0	0	0	0.00266823	0	0.0427084	0.0407332	0.0326167	0.0316045	0.0315843	0.0103595	0.0143426	0.0358216	0.0285608	0.0160201	0.0336921	0.0215475	0.00368922	0.00966912	0.00722204	0.0104734	0	0.00233432	0.00299572	0.0085063	0.0200528	0.00611658	0.0103742	0.0189246	0.00276855	0.0109923	0.0120371	0.0243143	0.0254065	0.0267053	0.0436041	0.0254356	0.0178859	0.019876	0.0179651	0.0535063	0	0.00362188	0.00357628	0.0812411	0.0535925	0.033774	0.0431389	0.0508481
463	0	0	0.00317339	0	0	0	0.00678887	0.00271806	0	0	0.0103595	0.0143426	0.0192885	0.0428412	0.00534003	0.00187178	0.00861902	0.00368922	0	0.682483	0.00261835	0.0111645	0	0	0.0141772	0.00668427	0.0152915	0.00345805	0	0.0055371	0.0274808	0.00802472	0.0461972	0.0465786	0.103006	0.0317121	0.614693	0.0286174	0.0278264	0.0119768	0.00334415	0.00307409	0	0	0	0.0142913	0.0241243	0	0.00726401
464	0	0.000844794	0.0380807	0.25615	0.666387	0	0	0	0	0.00197402	0	0.00358564	0.0027555	0.00285608	0	0	0.00430951	0	0	0	0	0	0.00233432	0.00599143	0.0113417	0	0	0	0	0	0	0.00802472	0.00243143	0.0169377	0.00381505	0.00396401	0.0127178	0.00357718	0.00795039	0.00299419	0.00334415	0.0184445	0.0941688	0.0143051	0	0	0	0	0
466	0.00554816	0.130098	0	0	0	0	0	0	0	0	0	0	0	0	0	0	0	0	0	0	0	0	0	0	0	0	0	0	0	0	0	0	0	0	0	0	0	0	0	0	0	0	0	0	0	0	0	0	0
468	0	0	0	0	0	0	0	0.00271806	0.00351161	0.00394804	0	0	0.0027555	0	0.0267001	0	0	0	0	0	0	0	0	0	0.00567086	0.0367635	0	0.00691611	0	0	0.00824425	0.0260803	0.00243143	0.00846883	0.0152602	0.00396401	0.080546	0.00715436	0.00397519	0	0	0	0	0	0.00386862	0.00714566	0	0	0
470	0.00924693	0.0194303	0.0920284	0.0560329	0.0400232	0.013141	0.0305499	0.0733875	0.0210696	0.0611947	0.0587037	0.0681272	0.0661321	0.128524	0.0186901	0.0299485	0.0883449	0	0.00386765	0.00722204	0	0.00558223	0	0	0.0141772	0.0267371	0.00305829	0.0103742	0.00709673	0	0.0164885	0.0240741	0.0340401	0.0550474	0.083931	0.0396401	0.080546	0.0357718	0.0477023	0.0119768	0.103669	0.036889	0.0253531	0.0143051	0.030949	0.332273	0.323265	0.190204	0.384993
471	0.00277408	0	0.00317339	0	0.00200116	0.0229968	0.0916497	0.0652333	0.0842785	0.0572466	0.0345316	0.0645416	0.0523546	0.0371291	0.0293701	0.0486664	0.0538689	0.0295138	0.0154706	0.0415267	0.0314202	0.05024	0.0140059	0.0149786	0.0680504	0.0334213	0.0122332	0.0172903	0.0212902	0.0055371	0.0164885	0.00601854	0.0194515	0.0169377	0.0190752	0.0317121	0.0466319	0.0321946	0.0159008	0.014971	0.0367856	0.00307409	0.0217313	0.00357628	0.0386862	0.100039	0.0530734	0.0588258	0.0835361
474	0	0	0.00634679	0.00266823	0	0	0	0	0.00351161	0.00197402	0.0103595	0.00358564	0	0.00285608	0.00267001	0.00374357	0.00861902	0.166015	0.143103	0.261799	0.243506	0.262365	0.0676953	0.0389443	0.300556	0.0233949	0.0519909	0.14178	0.189246	0.0359911	0	0	0.00243143	0	0	0.00396401	0	0	0.00397519	0	0	0.577928	0.431003	0.160933	0.0116059	0.0607381	0.00482486	0.0450998	0.010896
475	0	0	0.126936	0.224131	0.148086	0	0.00678887	0	0	0.00394804	0	0.00358564	0.00826651	0.00285608	0	0.00187178	0	0.00368922	0.266868	0.00541653	0.390134	0.0111645	0.00933729	0	0	0.137028	0.00611658	0.138322	0.0094623	0	0.00824425	0.00401236	0.162906	0.0211721	0.0267053	0.00396401	0	0.604543	0.00397519	0	0.00668829	0.313557	0.0796813	0.164509	0	0.0178642	0	0.00196086	0.00363201
478	0.281107	0.226405	0	0	0	0	0	0	0	0	0	0	0	0	0	0	0	0	0	0.00361102	0	0	0	0	0	0	0	0	0	0	0	0	0	0.00846883	0	0	0.00847853	0	0	0	0	0	0	0	0	0	0	0.00196086	0
479	0	0.560099	0	0	0	0.00328526	0	0	0	0	0	0	0	0	0	0	0	0	0	0	0.00261835	0	0	0	0	0.00668427	0	0	0	0	0	0	0	0	0	0	0	0	0	0	0	0	0	0	0	0	0	0	0
480	0.122059	0.0582908	0.0285605	0.0186776	0.0300174	0.088702	0.078072	0.103286	0.165045	0.120415	0.0966884	0.179282	0.179108	0.228487	0.0453902	0.0767431	0.185309	0.0368922	0.0348088	0.0433322	0.0340385	0.0837334	0.0863699	0.0569186	0.0538732	0.0467899	0.0366995	0.0933675	0.0307525	0.0166113	0.0384732	0.0541668	0.0607858	0.271003	0.190752	0.0634241	0.156853	0.128778	0.135157	0.0808432	0.260843	0.0276668	0.0144875	0.0143051	0.0696352	0.0714566	0.0627232	0.0431389	0.0762721
483	0	0	0	0	0	0.00328526	0	0	0	0.00394804	0	0.00717129	0	2.08494	0.00267001	0	0.0193928	0	0	0.00361102	0.00261835	0	0	0	0.0226835	0.00334213	0	0.00345805	0.00236558	0.0055371	0.00274808	0	0	0.00846883	0	0.00396401	0.00423926	0	0	0	0	0	0	0	0.0116059	0.00714566	0.0241243	0.00588258	0.010896
484	0.93394	0.0506877	0	0.00266823	0.00200116	0	0	0	0.00351161	0.00197402	0	0	0	0	0	0	0	0	0	0	0	0.00558223	0	0	0	0	0	0	0	0	0	0.00200618	0	0.0127033	0	0	0.00847853	0.00357718	0	0	0.0100324	0	0.00362188	0	0	0	0	0	0
485	0.0110963	0.0219647	0.00317339	0	0	0	0	0	0	0	0	0	0	0	0	0	0	0	0	0	0	0	0	0.00599143	0	0	0	0	0	0	0	0	0	0	0	0	0	0	0	0	0	0.00307409	0.00362188	0.00357628	0	0	0	0	0
486	0	0	0.0920284	0.0240141	0.0220128	0.0164263	0.00678887	0	0	0.00789609	0.00345316	0.0143426	0.00826651	0.00856825	0.00267001	0.00935891	0.017238	0.0590275	0.06575	0.0523598	0.0968789	0.189796	0.058358	0.0539229	0.138936	0.0133685	0.0305829	0.0345805	0.115913	0.0359911	0	0.00401236	0	0.00423442	0	0	0	0.0214631	0	0.00598838	0.00334415	0.0338149	0.0905469	0.0214577	0.0580293	0.0393012	0.0289491	0.0392172	0.014528
487	0.268161	0.00760315	0.00317339	0	0	0	0	0	0	0	0	0	0	0	0	0	0	0	0	0	0	0	0	0	0	0	0	0	0	0	0	0	0	0	0	0	0	0	0	0	0	0	0	0	0	0	0	0	0
490	0	0	0.0349073	0.202786	0.498289	0	0	0.0135903	0.00351161	0.00987011	0.0103595	0.050199	0.0303105	0.0171365	0.00267001	0.00374357	0.00861902	0	0.00386765	0.0324992	0.00261835	0.0223289	0	0.00299572	0.0113417	0.0334213	0.00917487	0.0899094	0	0.00276855	0.0109923	0.00601854	0.00972573	0.0338753	0.0457806	0.01982	0.0847853	0.0143087	0.0357768	0.00598838	0.023409	0.0522595	0.181094	0.00357628	0	0.00357283	0.00482486	0.00196086	0.014528
493	0.00369877	0.146994	0	0	0	0	0	0	0	0	0	0	0	0	0	0	0	0	0	0	0	0	0.00233432	0.00299572	0	0	0	0	0	0	0	0	0	0	0	0	0	0.00715436	0	0	0	0	0	0	0	0	0	0	0
494	0	0	0	0	0	0	0.00678887	0.0108722	0	0.0197402	0.00690632	0.0286851	0.0137775	0.0199926	0.00534003	0.00748713	0.0193928	0.0553383	0.0232059	0.0252771	0.0314202	0.10048	0.894045	0.392439	0.0425315	0.0133685	0.00305829	0.0138322	0.0189246	0.0221484	0.00274808	0.00401236	0.0121572	0.0804539	0.080116	0.0356761	0.0551104	0.0143087	0	0	0.0568505	0.0522595	0.0217313	0.0464917	0.0348176	0.0357283	0.0144746	0.00980431	0.029056
502	0	0	0	0.0080047	0.00200116	0	0.00678887	0.00543611	0	0.00197402	0.00345316	0	0	0.00285608	0.0560703	0.0561535	0.0387856	0	0.00580147	0.00180551	0	0	0.0116716	0	0.00567086	0	0	0	0	0	0	0	0.00243143	0.00423442	0	0	0.00847853	0.00357718	0	0	0.0100324	0.193667	0.0651938	0.264645	0.0154745	0.00357283	0	0	0.010896
504	0	0	0	0	0	0.00328526	0.00339443	0.00271806	0	0.0118441	0	0.0107569	0	0.0114243	0	0.00935891	0.00430951	0.00368922	0.00193382	0	0	0.00558223	0	0.00299572	0.00283543	0.00334213	0	0	0	0	0	0	0.0121572	0	0	0.00396401	0.00423926	0	0	0	0	0	0	0	0.0154745	0.142913	0.110972	0.0529433	0.0726401
511	0	0	0.00952018	0.00266823	0.00600348	0.0624199	0.0746775	0.0597972	0.112371	0.0434285	0.0379847	0.0430277	0.0413326	0.0399851	0.0240301	0.0542817	0.0517141	0.00368922	0.00193382	0	0.00261835	0.00558223	0	0	0.0170126	0.00334213	0.00305829	0.00691611	0	0	0.0137404	0.0240741	0.0121572	0.0296409	0.0152602	0.027748	0.0381534	0.0500805	0.0119256	0.014971	0.0568505	0.0215186	0.0181094	0.0107288	0.0502921	0.150059	0.0723729	0.0745127	0.0799041
515	0	0	0.101549	0.0320188	0.204118	0	0	0	0	0	0	0	0.00551101	0.0114243	0	0.00935891	0	0	0	0	0	0	0	0	0	0	0	0	0	0	0	0	0	0.00423442	0	0	0	0	0	0	0	0	1.79645	0.52929	0	0	0	0	0
518	0.0175692	0.0202751	0	0	0	0	0	0	0	0.00394804	0.00345316	0	0	0.00285608	0	0	0.00215475	0	0	0	0	0.00558223	0.00933729	0.00599143	0	0	0	0	0	0.00276855	0	0	0	0	0.00381505	0	0	0	0	0	0	0	0	0	0	0	0	0	0
520	0.169219	0.06167	0.104722	0.0880517	0.436253	0.00328526	0	0.00271806	0.00351161	0.00394804	0.00345316	0.0358564	0.022044	0.00285608	0.00267001	0.00561535	0.0150833	0.00368922	0	0.00361102	0	0	0.0350148	0.0149786	0.00567086	0.0233949	0	0.0103742	0.00236558	0.0249169	0.00824425	0.034105	0.0291772	0.0804539	0.122081	0.011892	0.127178	0.0250402	0.0278264	0.0179651	0.0501622	0.0307409	0.0796813	0.0965596	0	0.00357283	0	0	0
521	0.150725	0.151218	0	0	0	0	0	0	0	0	0	0	0	0	0	0	0	0	0	0	0	0	0	0	0	0	0	0	0	0	0	0	0.00243143	0	0	0	0.00423926	0	0	0	0	0	0	0	0	0	0	0	0
522	0.642662	0	0	0	0	0	0	0	0	0	0	0	0	0	0	0	0	0	0	0	0	0	0	0	0	0	0	0	0	0	0	0	0	0	0	0	0	0	0	0	0	0	0	0	0	0	0	0	0
525	0	0	0.0380807	0.0266823	0.112065	0.00657052	0	0.0108722	0.00351161	0.0296103	0.0276253	0.0286851	0.0743986	0.0171365	0.00267001	0.00374357	0.0280118	0	0	0.00361102	0	0.00558223	0.00700296	0.00299572	0.00567086	0.0200528	0.00917487	0.0207483	0	0.0110742	0.00274808	0.0180556	0.0340401	0.0804539	0.110636	0.00792801	0.135656	0.0214631	0.0397519	0.00598838	0.0267532	0.0461113	0.148497	0.0607968	0	0.00357283	0.00482486	0	0.00363201
527	0.0101716	0	0.126936	0.0453599	0.0260151	0.0229968	0.0475221	0.0407708	0.0316045	0.0454025	0.0241721	0.0107569	0.0495991	0.0285608	0.0320402	0.0318203	0.0409403	0	0.00193382	0.0162496	0.0104734	0.00558223	0.00233432	0	0.0141772	0.0300792	0.00305829	0	0.00473115	0.00276855	0.0219847	0.0100309	0.00972573	0.0254065	0.0190752	0.011892	0.0254356	0.039349	0.0159008	0.0119768	0.046818	0.0768521	0.137631	0.103712	0.123796	0.271535	0.192994	0.0725519	0.1816
528	0.356007	0.000844794	0	0	0	0	0	0	0	0	0	0	0.0027555	0	0	0	0	0	0	0	0	0	0	0	0	0	0	0	0	0	0	0	0	0	0	0	0	0	0	0	0	0	0	0	0	0	0	0	0
529	0	0	0	0	0	0.0361378	0.0678887	0.0244625	0.0561857	0.0532986	0.0276253	0.0179282	0.033066	0.0228487	0.0293701	0.0411792	0.0474046	0.00368922	0	0.00541653	0.00785505	0	0.00466864	0	0.0141772	0.00668427	0.00305829	0	0	0	0.0192366	0.0160494	0.0145886	0.00846883	0.0152602	0.0317121	0.0169571	0.0250402	0.0238512	0.00598838	0.023409	0	0	0	0.0502921	0.107185	0.0289491	0.0529433	0.032688
533	0	0	0	0	0.012007	0.0394231	0.0305499	0.0380528	0.017558	0.0513246	0.0966884	0.0968124	0.0909316	0.14566	0.0667503	0.0786149	0.13144	0	0	0.00722204	0	0	0.0186746	0.0958629	0	0	0	0	0.00473115	0	0.00824425	0.0100309	0.00486287	0.0211721	0.160232	0.011892	0.135656	0.0536577	0.0636031	0.00898257	0.143798	0.00922226	0.00362188	0.0178814	0.119927	0.021437	0.0482486	0.131378	0.261504
535	0.614921	0	0	0	0	0	0	0	0	0	0	0	0	0	0	0	0	0	0	0	0	0	0	0	0	0	0	0	0	0.00276855	0	0	0	0.00423442	0.00381505	0	0	0.00357718	0	0	0	0	0.00362188	0	0	0	0	0	0
540	0.0231173	0.0261886	0.015867	0.0480282	0.10406	0.00328526	0.00678887	0.00271806	0	0.00592207	0.00345316	0.0215139	0.0137775	0.00285608	0	0.00187178	0	0.0110677	0.00386765	0	0.00261835	0.0111645	0.198417	0.113837	0.019848	0.00334213	0	0.00691611	0.0118279	0.055371	0.00549617	0.0100309	0.00243143	0.0465786	0.0267053	0.00396401	0.0339141	0.0107315	0	0.00898257	0.0133766	0.0338149	0.0833032	0.0178814	0	0.00357283	0	0	0.010896
542	0	0	0.00317339	0.00266823	0	0.00328526	0.00339443	0	0.00351161	0.00197402	0	0	0	0.00285608	0.00267001	0.00374357	0.00215475	0	0.00386765	0.0180551	0.0235651	0.0167467	0.284787	0.278602	0	0.00334213	0.00305829	0	0.00473115	0.0166113	0	0	0.00486287	0.0127033	0.00763009	0.00396401	0.00423926	0.0143087	0.00795039	0	0.00668829	0.0338149	0.0108656	0.0143051	0.0232117	0.0393012	0	0.00196086	0.021792
544	0	0	0.14915	0.0426917	0.0180104	0	0	0.0135903	0	0.0375064	0.0207189	0.0215139	0.16533	0.034273	0.00534003	0.0205896	0	0	0	0.454989	0.00261835	0	0.0116716	0.0119829	0.0935692	0.0267371	0	0.00345805	0.00236558	0.00276855	0.00824425	0.00200618	0.0583544	0.0423442	0.141157	0.0436041	0.105982	0.00715436	0.0238512	0.00898257	0.0635388	0.00307409	0	0.00715256	0	0.0107185	0.0144746	0.0450998	0.00363201
549	0.00739754	0.024499	0	0	0	0	0	0	0	0	0	0	0	0	0	0	0	0	0	0	0	0	0	0	0	0	0	0	0	0	0	0	0	0	0	0	0	0	0	0	0	0	0	0	0	0	0	0	0
550	0.424434	0.00337918	0	0	0	0	0	0	0	0	0	0	0	0	0	0	0	0	0	0	0	0	0.00233432	0	0	0	0	0	0	0	0	0	0	0	0	0	0	0	0	0	0	0	0	0	0	0	0	0	0
552	0	0	0.0126936	0	0	0	0.00339443	0.0625153	0	0	0.0172658	0	0.00551101	0.00285608	0	0	0	0	0	0.496515	0	0	0	0	0.00567086	0.0568163	0.00305829	0	0	0	0.0219847	0	0.00243143	0.28794	0.0495956	0	0.245877	0	0.0437271	0.0119768	0.0267532	0	0.00362188	0	0	0	0.0192994	0	0
553	0.0610297	0.0228094	0	0	0	0	0	0	0	0.00592207	0	0.00358564	0.0027555	0	0	0	0.00215475	0	0	0	0	0	0	0.00898715	0	0	0	0.00345805	0	0	0	0	0.00243143	0	0.00381505	0	0	0	0	0	0.0133766	0	0	0	0	0	0	0	0
556	0	0.00253438	0.0952018	0.0373552	0.10406	0.00328526	0	0.00271806	0.00702321	0.00394804	0	0.0107569	0.0137775	0.00285608	0.00267001	0.00561535	0.00861902	0	0.00193382	0.00180551	0	0	0.00466864	0	0.00567086	0.00334213	0	0	0	0.0719823	0.00274808	0.00200618	0.00243143	0.0211721	0.0305204	0.015856	0.0381534	0.0214631	0	0.00598838	0.0267532	0.00922226	0.05795	0.0143051	0.00773724	0.00714566	0.00964971	0	0.00363201
557	0.558515	0.0126719	0	0	0	0	0	0	0	0	0	0	0	0	0	0	0	0	0	0	0	0	0.00233432	0	0	0	0	0	0	0	0	0	0	0	0	0	0	0	0	0	0	0	0	0	0	0	0	0	0
558	0	0	0.16819	0.453599	1.10464	0	0.00678887	0	0	0	0.00345316	0	0.0027555	0.00285608	0	0	0.00215475	0	0.00580147	0.00361102	0.0052367	0	0.00233432	0	0	0	0.00611658	0	0	0	0.00549617	0.00401236	0.00243143	0.00846883	0.00381505	0.00396401	0.00847853	0.00357718	0.00397519	0.00598838	0.0133766	0.0491854	0.224556	0.0679494	0	0	0.00964971	0	0.014528
560	0	0	0.00317339	0	0.00600348	0	0	0.00271806	0	0	0.00345316	0.00717129	0.0027555	0.0114243	0.0133501	0.0486664	0.017238	0	0	0	0	0.00558223	0.00466864	0.00299572	0.00283543	0.00668427	0	0	0	0	0	0.00401236	0.00243143	0	0.0114451	0.00396401	0.00847853	0	0.00795039	0	0.0100324	0.212112	0.0724375	0.536442	0.00773724	0	0	0.00392172	0.01816
561	0	0	0.00952018	0.0080047	0.00400232	0.0164263	0.0169722	0.48925	0.0105348	0.0157922	0.0103595	0.0358564	0.0358216	0.0228487	0.00267001	0.00561535	0.0107738	0.00737844	0.00193382	0.00541653	0	0	0.0116716	0.0149786	0.0085063	0.0267371	0.0183497	0.0207483	0	0	0	0.0621915	0.00486287	0.114329	0.0686708	0.011892	0.0678282	0.0250402	0.019876	0	0.0133766	0.00614817	0.0108656	0	0.0232117	0.171496	0.0192994	0.0235303	0.01816
563	0.101716	0.028723	0	0	0	0	0	0	0	0	0	0	0	0	0	0	0	0	0	0	0	0	0.00233432	0	0	0	0	0	0	0	0	0	0	0	0	0	0	0	0	0	0	0	0	0	0	0	0	0	0
567	0	0.00337918	0	0.00266823	0.0180104	0	0.00678887	0.00543611	0	0.00592207	0.0138126	0.00358564	0.0495991	0.0114243	0.00267001	0.00187178	0.00861902	0	0.00193382	0.00541653	0	0	0	0.00299572	0.0085063	0.0100264	0	0	0	0.0110742	0.00549617	0.0481483	0.0267458	0.203252	0.148787	0.023784	0.152614	0.0143087	0.0318016	0.0239535	0.0300973	0.00614817	0.00362188	0.0107288	0	0	0.00482486	0.00196086	0.014528
569	0	0	0	0	0	0	0	0	0.00351161	0.00394804	0	0.0107569	0.0027555	0.0142804	0.00534003	0.00187178	0.00215475	0.0184461	0.00386765	0.0198606	0.00261835	0.106062	0.623264	0.745933	0.019848	0.00668427	0.00305829	0	0.0118279	0.0193798	0.00274808	0.00200618	0	0.0211721	0.00763009	0	0.0169571	0.00357718	0.00795039	0	0.00334415	0.00614817	0	0	0.0193431	0.042874	0.033774	0.00196086	0.025424
571	0.0471593	0	0	0	0	0	0	0	0	0	0	0	0	0	0	0	0	0	0	0	0	0	0	0	0	0	0	0	0	0	0	0	0	0	0	0	0	0	0	0	0	0	0	0	0	0	0	0	0
572	0	0.00591356	0.0126936	0.00266823	0.00200116	0	0	0.00271806	0.00702321	0.00394804	0	0	0	0.00285608	0	0.00187178	0.00430951	0	0	0	0.0130917	0	0	0	0.00283543	0	0.00305829	0	0	0	0	0	0	0.00423442	0	0.00396401	0	0	0	0	0	1.25423	0.883738	0.357628	0.00773724	0.00357283	0.0627232	0.013726	0.0653761
574	0	0	0.00317339	0.00533646	0.00600348	0.0394231	0.0882553	0.0380528	0.0913018	0.0414545	0.0172658	0.0286851	0.0551101	0.0257047	0.0160201	0.0486664	0.0344761	0.00368922	0.00966912	0.00361102	0.00261835	0	0	0	0.0141772	0.0133685	0.00305829	0.00691611	0.00236558	0	0.00274808	0.0100309	0.00972573	0.0211721	0.0190752	0.00396401	0.0169571	0.0214631	0.0119256	0.00898257	0.0267532	0	0.0108656	0	0.0502921	0.142913	0.033774	0.0431389	0.0908001
575	0.0554816	0.0447741	0.0190404	0.0106729	0.00400232	0	0.0169722	0.00815417	0.0140464	0.0138182	0.0138126	0.0143426	0.00826651	0.00571216	0.00534003	0.00561535	0.00861902	0.0479599	0.0193382	0.0379157	0.0968789	0.0669867	0.0186746	0.0119829	0.0765567	0	0.00917487	0.0311225	0.0662361	0.0138427	0.00274808	0.00401236	0.00243143	0.0169377	0.0152602	0.00396401	0.00423926	0.00715436	0.00397519	0.00299419	0.00668829	0.0276668	0.0181094	0.00715256	0.0154745	0.042874	0	0.0274521	0.014528
576	0	0	0.234831	0.258819	0.67239	0.00328526	0	0.00543611	0.0280928	0.00987011	0.0345316	0.0430277	0.022044	0.0199926	0.00801004	0.00935891	0.0301666	0	0.00580147	0.00541653	0.0130917	0	0.100376	0.0299572	0.00567086	0.00334213	0	0.00345805	0.00236558	0.00276855	0.0109923	0.00401236	0	0.00846883	0.00763009	0	0	0.0107315	0.0119256	0.00598838	0.0200649	0.104519	0.188338	0.135899	0.00386862	0.0250098	0.0192994	0.00392172	0.00726401
577	0	0	0.0983752	0.258819	0.494287	0.00657052	0	0.00271806	0.00702321	0.00197402	0.00345316	0	0	0.00285608	0	0.00187178	0.017238	0	0.00386765	0.00541653	0.00785505	0.00558223	0.00933729	0.00299572	0.0085063	0.0100264	0	0.0172903	0	0.00830565	0.0219847	0.0100309	0.01702	0.0423442	0.0457806	0.00396401	0.34338	0.0143087	0.019876	0.00299419	0.0167207	0.0430372	0.119522	0.0393391	0.00386862	0	0.0482486	0	0
579	0.0906199	0.0954618	0	0	0	0	0	0	0	0	0	0.0107569	0	0.00285608	0	0	0	0	0	0	0	0	0	0	0	0	0	0	0	0.00276855	0	0	0	0.00423442	0	0	0.00423926	0	0	0	0	0	0	0	0	0	0	0	0
580	0.00924693	0	0.00317339	0.00266823	0	0.00657052	0.0203666	0.0244625	0.017558	0.0394804	0.0379847	0.0681272	0.0551101	0.0399851	0.00267001	0.0336921	0.0215475	0.00368922	0.00193382	0.0379157	0.0052367	0.0223289	0.00466864	0.00599143	0.0425315	0.0200528	0	0.00345805	0	0.0249169	0.0274808	0.0541668	0.0413344	0.186314	0.232718	0.0396401	0.199245	0.11447	0.10733	0.0359303	0.113701	0	0	0	0	0	0	0	0.00363201
582	0	0	0.00317339	0.00266823	0.00200116	0.00985578	0.0441276	0.0244625	0.00702321	0.00789609	0.0138126	0.383664	0.011022	0.00856825	0.00534003	0.00748713	0.00646426	0	0.0174044	0.0126386	0.0418936	0.0279111	0.00233432	0.00299572	0.0141772	0.0167107	0.00305829	0.0242064	0	0.0110742	0.0164885	0.114352	0.209103	0.18208	0.43873	0.245768	0.169571	0.135933	0.170933	0.00898257	0.0401298	0	0	0	0.030949	0.0178642	0.0482486	0.00784344	0.152544
583	0.04531	0.0439293	0	0	0	0	0	0	0	0	0	0	0	0	0	0	0	0	0	0	0	0	0	0	0	0	0	0	0	0.0055371	0	0	0	0	0	0	0.00423926	0	0	0	0	0.00307409	0.00362188	0	0	0	0	0	0
586	0	0	0	0	0	0	0	0	0	0	0	0	0	0	0	0	0	0	0	0	0	0	0	0	0	0.00334213	0	0	0	0	0.00274808	0	0	1.22798	0	0	0	0.00357718	0	0.85035	0	0	0	0	0.00386862	0	0.00482486	0.00392172	0
587	0.00554816	0.293988	0	0	0.00200116	0.00657052	0.00339443	0.0190264	0.00702321	0.00197402	0.00690632	0	0.00551101	0.00571216	0	0.00187178	0.00646426	0	0.00193382	0	0	0	0.00233432	0	0	0.00334213	0	0	0	0	0	0.0180556	0.0072943	0.050813	0.0343354	0.01982	0.0296748	0.0250402	0.00795039	0.00299419	0.0200649	0	0	0	0	0	0.0482486	0.00196086	0.00726401
588	0.363404	0.0473085	0	0	0.00200116	0	0	0	0	0	0	0	0	0	0	0	0	0	0	0	0	0	0	0	0	0	0	0	0	0	0	0	0	0	0	0	0	0	0	0.00598838	0	0	0	0	0	0	0	0	0
589	0	0	0.00634679	0.00266823	0.0160093	0.0197116	0.0407332	0.0407708	0.0140464	0.0473765	0.0483442	0.125498	0.0551101	0.0656899	0.00534003	0.0187178	0.0258571	0.0110677	0.0386765	0.108331	0.0445119	0.0390756	0.0163403	0.0119829	0.0425315	0.0401056	0.0489327	0.0345805	0.0141935	0.0055371	0.0357251	0.0962966	0.114277	0.338753	0.270868	0.0713521	0.330663	0.146664	0.127206	0.0359303	0.130422	0.00307409	0.00362188	0	0	0.0142913	0.0289491	0.0176478	0
590	0	0	0	0.00533646	0.00400232	0.00657052	0.00678887	0.00543611	0.0667205	0.00394804	0.0103595	0	0.00551101	0	0.00534003	0.00748713	0	0	0.00193382	0	0	0	0.00233432	0.00599143	0	0	0	0	0	0	0	0	0.0072943	0	0.00381505	0	0	0.00357718	0	0	0	0	0.00724375	0	0.216643	0.0321555	0.033774	0.735323	0.766353
591	0	0	0	0	0.00200116	0.00328526	0.00339443	0.00815417	0.00702321	0.00987011	0.0138126	0.00717129	0.00551101	0	0.00534003	0.0149743	0.0129285	0.00368922	0	0	0	0	0.00933729	0.04194	0.00283543	0.00334213	0	0.00345805	0	0	0	0	0.0072943	0.00423442	0.0190752	0	0.0423926	0.0250402	0.00397519	0	0.00668829	1.20197	0.257153	0.0536442	0.0232117	0.0285827	0.0385989	0.0196086	0.0799041
593	0	0.501808	0	0	0	0	0	0	0	0	0	0	0	0	0	0	0	0	0	0	0	0	0	0	0	0	0	0	0	0	0	0	0	0	0	0	0	0	0	0	0	0	0	0	0	0	0	0	0
598	0.201583	0.791572	0.923458	0.656385	2.51946	0.00985578	0	0.00271806	0.0140464	0.0138182	0.0138126	0.0215139	0.00826651	0.0456973	0	0.0112307	0.0129285	0.00737844	0.0077353	0.0180551	0.0052367	0.0167467	0.0373491	0.0329529	0.00567086	0.0100264	0.00305829	0.0138322	0.00709673	0.00276855	0.0467174	0	0.01702	0.0677507	0.125897	0.023784	0.122939	0.0536577	0.0159008	0.0119768	0.0200649	9.96004	3.10757	9.05157	0.286278	0.0571653	0.0289491	0.0176478	0.0435841
599	0.00739754	0.168114	0	0	0	0	0	0	0	0	0	0	0	0	0	0	0	0	0	0	0	0	0.00700296	0.00299572	0	0	0	0	0	0	0	0	0	0.0127033	0.00763009	0	0.00423926	0	0	0	0	0	0	0	0	0	0	0	0
603	0.000924693	0	0.0793349	0.0293506	0.0140081	0.075561	0.0950441	0.135903	0.0456509	0.114493	0.0448911	0.0860554	0.0991981	0.0628338	0.0587403	0.0842302	0.0538689	0.00368922	0.00966912	0.0343047	0.0130917	0.0390756	0.00233432	0	0.0311897	0.0534741	0	0.114116	0.00236558	0.00830565	0.0219847	0.0240741	0.0218829	0.0423442	0.0572257	0.0554961	0.0466319	0.0858523	0.0437271	0.0119768	0.0902919	0.0922226	0.137631	0.0500679	0.371388	1.02183	0.781627	0.372564	0.690081
605	0.00832224	0.137701	0.0856816	0.0960564	0.31018	0.00328526	0.00678887	0.0108722	0.00702321	0.00789609	0.00345316	0.0143426	0.0192885	0.00856825	0	0.00187178	0.00646426	0	0	0.00361102	0	0	0.00933729	0.02097	0.0085063	0.0233949	0.00305829	0	0	0.0249169	0.00824425	0.0100309	0.0267458	0.0254065	0.103006	0.027748	0.080546	0.0178859	0.0159008	0.00898257	0.0334415	0.107593	0.191959	0.0143051	0	0	0	0.00196086	0
606	0	0	0	0	0	0.00985578	0.0101833	0.00815417	0.00702321	0.0177662	0.0207189	0.0179282	0.022044	0.0199926	0.0213601	0.0224614	0.0258571	0	0	0	0	0	0	0.0509272	0	0	0	0	0	0	0.00549617	0.00601854	0.00972573	0.0296409	0.0991912	0.011892	0.101742	0.0465033	0.0318016	0.014971	0.0869478	0	0	0	0.0464235	0.0178642	0.0144746	0.00980431	0.0653761
607	0	0	0.107895	1.46486	0.818475	0	0	0	0	0	0	0	0.0027555	0	0	0	0	0	0	0	0	0	0	0.00299572	0	0	0	0	0	0.00276855	0	0	0.00243143	0	0	0	0.00423926	0	0	0	0	0.153704	0.152119	0.12517	0	0	0	0	0
610	0.00647285	0.0126719	0.0222138	0.0080047	0.00400232	0	0.00339443	0.00543611	0.00702321	0.00394804	0.0138126	0.00358564	0.0027555	0	0	0.00187178	0.00430951	0.0147569	0.00580147	0.0306937	0.0288018	0.0223289	0.00233432	0.00299572	0.0311897	0	0.00917487	0.0242064	0.0283869	0	0	0	0.00486287	0	0.00381505	0	0.00423926	0	0	0.00598838	0.00668829	0.0553335	0.0434625	0.0429154	0.0889783	0.157205	0.033774	0.0470607	0.0726401
611	0	0	0	0.00266823	0	0	0	0.00271806	0.00702321	0	0.00690632	0	0	0	0.00534003	0.00748713	0.00215475	0	0	0	0	0	0	0.00299572	0	0	0	0	0	0	0	0	0	0	0.00381505	0.00396401	0.00847853	0	0.00397519	0	0	0	0	0	0.0154745	0.0142913	0	0.0117652	0.021792
612	0.000924693	0	0.0793349	0.474945	1.2107	0	0	0	0	0	0	0	0	0	0	0	0	0	0	0	0.00261835	0.00558223	0	0	0	0	0	0	0	0	0	0	0	0	0.00763009	0	0	0	0	0	0	0.574854	0.365809	0.454188	0	0	0	0	0
614	0	0	0.015867	0.00533646	0.0340197	0.00328526	0.00339443	0	0	0	0.00690632	0.00358564	0.00551101	0.00856825	0.0106801	0	0.00215475	0	0	0.00180551	0	0	0.00466864	0.00299572	0.00567086	0.0167107	0	0	0	0	0	0.00401236	0.00972573	0.00846883	0.00381505	0.015856	0.00847853	0	0.00795039	0.00299419	0.0100324	0.0215186	0.0325969	0	0	0	0	0	0.01816
617	0	0	0.00317339	0	0	0.00985578	0	0.00815417	0.00351161	0.0157922	0.0172658	0.0286851	0.00551101	0.00571216	0	0.00374357	0.00430951	0.00368922	0.0077353	0.0433322	0.0288018	0.0837334	0.00700296	0.00599143	0.0170126	0.0300792	0.0428161	0.00691611	0.0260213	0.0055371	0.0302289	0.0922842	0.0680801	0.190549	0.259423	0.0753161	0.284031	0.0357718	0.0556527	0.014971	0.0769154	0	0	0	0.0116059	0.0107185	0.0192994	0.00784344	0.01816
619	0	0	0	0	0.0160093	0	0.00339443	0.0108722	0	0.00197402	0.0103595	0.00358564	0.0027555	0	0.00534003	0.00561535	0.00430951	0.0110677	0.00580147	0.00722204	0.0288018	0.0725689	0.29179	0.25164	0.0170126	0.0200528	0	0	0.0094623	0.0221484	0	0.00200618	0	0.00846883	0.0114451	0.00396401	0.0296748	0.00357718	0	0	0.0100324	0.184445	0.1159	0.700951	0.0154745	0.0107185	0.00964971	0.00196086	0.0581121
620	0	0.289764	0	0	0	0	0	0	0	0	0	0	0	0	0	0	0	0	0	0	0	0	0	0	0	0	0	0	0	0	0	0	0	0	0	0	0	0	0	0	0	0	0	0	0	0	0	0	0
622	0.527075	0	0	0	0	0	0	0	0	0	0	0	0	0	0	0	0	0	0	0	0	0	0	0	0	0	0	0	0	0	0	0	0	0	0	0	0	0	0	0	0	0	0	0	0	0	0	0	0
624	0.0628791	0	0	0.00266823	0	0.00328526	0.0101833	0.0135903	0.0316045	0.0157922	0.0172658	0.0179282	0.027555	0.0142804	0.00801004	0.0131025	0.0107738	0.00737844	0.00966912	0.0361102	0.0340385	0.0614045	0.0303462	0.0329529	0.0595441	0.00334213	0.00611658	0.0242064	0.0425804	0.0110742	0.00274808	0.00200618	0.0145886	0.00846883	0.0152602	0.011892	0.00847853	0.0286174	0.00397519	0.00299419	0.0100324	0	0	0.00357628	0.00773724	0.021437	0.00964971	0.0215695	0
626	0	0	0	0.00266823	0.0320186	0.013141	0.00678887	0.0108722	0	0.0434285	0.0310784	0.0358564	0.0247995	0.0399851	0.00534003	0.00374357	0.0280118	0	0.0154706	0.0343047	0.0366569	0	0	0.00299572	0.0311897	0.0167107	0.00611658	0	0	0.00830565	0.032977	0.11034	0.0996888	0.677507	0.675263	0.0436041	0.334902	0.182436	0.294164	0.0299419	0.0836037	0	0.00362188	0	0.00386862	0.0107185	0.0434237	0.00588258	0
627	0.00369877	0	0	0.0133412	0	0.00657052	0.00339443	0	0	0	0	0	0.00551101	0	0	0.00187178	0.0581784	0	0	0.00180551	0	0	0	0	0.0141772	0.0133685	0	0	0	0.0276855	0.0137404	0.00802472	0.00243143	0.0677507	1.39249	0.00792801	0.00847853	0	0.00397519	0	0.304317	0	0.0253531	0	0.00773724	0.00357283	0	0	0.00726401
634	0.0101716	0.151218	0.00317339	0.0080047	0.00200116	0	0	0	0	0.00197402	0.00345316	0	0	0	0	0.00187178	0.00215475	0	0	0.00361102	0	0.00558223	0.0256775	0.0179743	0	0.00334213	0	0	0.00236558	0	0	0	0.00486287	0.00846883	0.00381505	0	0.00423926	0.0107315	0.00795039	0.00299419	0	0.00307409	0	0	0	0	0	0	0.00363201
635	0	0	0.00317339	0.00266823	0.00200116	0.0229968	0.0203666	0.0353347	0.0105348	0.110545	0.0517974	0.107569	0.0523546	0.0599777	0.00267001	0.00748713	0.101273	0.0184461	0.0270735	0.0505543	0.0314202	0.0334934	0.00933729	0.0119829	0.0850629	0.0167107	0.0122332	0.0242064	0.00473115	0.0249169	0.065954	0.196606	0.179926	0.520833	0.610407	0.0832441	0.601975	0.318369	0.294164	0.062878	0.17724	0	0	0	0.030949	0.0321555	0.419763	0.00784344	0.025424
637	0	0	0.0476009	0.0560329	0.100058	0.0328526	0.0305499	0.0163083	0.0316045	0.0197402	0.0207189	0.0179282	0.033066	0.0199926	0.00267001	0.00935891	0.0495594	0.00737844	0.00966912	0.00902755	0.00261835	0.0167467	0.00233432	0.00299572	0.00567086	0.0133685	0.0183497	0.0587869	0.00709673	0	0.0137404	0.0180556	0.0243143	0.0635163	0.080116	0.011892	0.0975031	0.0214631	0.0238512	0.0119768	0.0434739	0.0338149	0.0651938	0.0143051	0.00386862	0.0107185	0.00482486	0.00588258	0.010896
640	0	0	0.00634679	0.0106729	0.0160093	0	0.0101833	0.00815417	0.0105348	0.0256623	0.0138126	0.0322708	0.0440881	0.034273	0	0.0149743	0.0107738	0	0.00966912	0.0252771	0.00261835	0.0669867	0	0	0.0255189	0.0300792	0	0.0345805	0.00473115	0.00276855	0.00824425	0.0160494	0.01702	0.139736	0.103006	0.01982	0.148374	0.0178859	0.0318016	0.0359303	0.0334415	0.00307409	0.0108656	0.00357628	0.00386862	0.021437	0.0192994	0.00392172	0
641	0.396693	0.0566012	0	0	0.00200116	0.00328526	0.00339443	0	0.00702321	0.00197402	0	0	0	0.00571216	0.00534003	0	0.00215475	0.0184461	0.00386765	0.0162496	0.0209468	0.0223289	0.0140059	0.0149786	0.0141772	0	0	0.00691611	0.00473115	0.00276855	0	0.00200618	0	0	0.0114451	0	0	0	0	0	0	0.00307409	0.00724375	0	0.00386862	0	0.00482486	0	0
642	0	0	0.00634679	0.00266823	0.00600348	0.0164263	0.023761	0.0244625	0.0316045	0.0296103	0.0276253	0.0394421	0.0358216	0.0142804	0.00801004	0.0187178	0.0237023	0.0147569	0.00386765	0.0234716	0.0157101	0.0223289	0.058358	0.0269614	0.0368606	0.0167107	0.00917487	0.0276644	0.016559	0.00830565	0.00824425	0.00601854	0.0218829	0.0296409	0.0381505	0.023784	0.0593497	0.0357718	0.019876	0.0119768	0.0367856	0	0.00362188	0.00357628	0.0270804	0.0750295	0.0385989	0.0274521	0.0399521
643	0.012021	0.326935	0.0126936	0.0106729	0	0	0.00678887	0.00271806	0.0105348	0.00987011	0.00690632	0.00717129	0.0027555	0.00571216	0.00267001	0.00561535	0.00430951	0.0184461	0.0116029	0.0216661	0.0314202	0.0279111	0.00466864	0.00299572	0.019848	0.00334213	0.00305829	0.0138322	0.0189246	0	0	0.00802472	0	0	0.00381505	0	0.00423926	0.0107315	0.00397519	0.00598838	0.00668829	0.0338149	0.028975	0.0143051	0.0348176	0.0750295	0.033774	0.0254912	0.025424
647	0.0517828	0.0160511	0	0	0.00200116	0.00657052	0.00339443	0.0108722	0.00702321	0.00592207	0	0.00717129	0.00826651	0	0.0106801	0.00935891	0.00646426	0.00368922	0	0.00361102	0.00785505	0	0.00700296	0.00898715	0.00283543	0	0	0	0.00236558	0	0.00549617	0.00200618	0	0	0.00381505	0	0	0	0.00397519	0	0.0100324	0	0.00362188	0	0.11219	0.0285827	0.0192994	0.0117652	0.0762721
649	0	0	0	0.00266823	0	0	0	0.00543611	0.00702321	0.0177662	0.0241721	0.0143426	0.011022	0.0142804	0	0.00374357	0.00215475	0	0	0.00361102	0	0	0	0	0.0085063	0.0367635	0	0	0	0.030454	0.0687021	0.0240741	0.0243143	0.186314	0.366244	0.027748	0.17381	0.0357718	0.0596279	0.0269477	0.0802595	0.00922226	0	0	0	0	0	0	0.00363201
650	0	0	0	0	0	0.0328526	0.0475221	0.0434889	0.0667205	0.086857	0.0932353	0.100398	0.0661321	0.137092	0.0347102	0.0748713	0.0926544	0.00368922	0.00386765	0.0162496	0.0130917	0.0167467	0.0210089	0.00299572	0.0311897	0.0100264	0	0.00345805	0.0118279	0.0055371	0.00549617	0.022068	0.0267458	0.0762195	0.0610407	0.0436041	0.0975031	0.0357718	0.0119256	0.0209593	0.0702271	0	0.00362188	0	0.030949	0.0464468	0.0241243	0.0215695	0.0690081
651	0	0.181631	0.00634679	0	0	0	0	0	0	0	0	0	0.0027555	0	0	0	0	0	0	0	0	0	0	0	0	0	0	0	0	0	0	0.00200618	0	0	0.00763009	0.00792801	0	0	0	0	0	0	0	0	0	0	0	0.00196086	0
652	0	0	0.00634679	0.0160094	0.0900522	0.00657052	0.0101833	0.0298986	0.0105348	0.0157922	0	0.0322708	0.0192885	0.0171365	0	0.00935891	0.0129285	0.00368922	0.0270735	0.0668039	0.0314202	0	0.00466864	0	0.0708858	0.0200528	0.0336412	0.0276644	0.00709673	0.00830565	0.0274808	0.0621915	0.0996888	0.156673	0.167862	0.0673881	0.17381	0.0643892	0.0954047	0.00598838	0.0969802	0.0122963	0	0.0214577	0.0270804	0.0285827	0.0289491	0.00980431	0.032688
653	0.10634	0.253438	0.00317339	0	0.00400232	0	0	0	0	0	0	0.00358564	0	0	0	0	0	0	0	0	0.00261835	0.00558223	0.00933729	0.00599143	0.0085063	0	0	0	0	0.00276855	0	0.00200618	0	0.00423442	0.00763009	0	0.00423926	0	0.00397519	0	0	0.00307409	0	0	0	0	0	0	0
655	0.833148	0.261041	0.0412541	0	0.00400232	0.00328526	0	0.00815417	0.00702321	0.00394804	0.00690632	0.00358564	0	0.00856825	0	0.00187178	0	0	0.00193382	0	0	0	0.0186746	0.00898715	0.00567086	0.0133685	0	0	0	0.0055371	0.00824425	0.0120371	0	0.0254065	0.0572257	0	0.0127178	0.0107315	0.0159008	0	0.0100324	0	0	0	0	0	0	0.00196086	0
658	0	0	0.00952018	0	0.012007	0	0.00339443	0	0.00351161	0	0	0	0	0	0.00267001	0.00187178	0.00430951	0	0	0	0	0	0	0	0	0	0	0	0	0	0	0	0	0.00423442	0.00381505	0	0	0	0.00397519	0	0.00668829	0.596373	0.086925	0.733138	0	0	0	0.00196086	0
659	0	0	0	0	0	0	0.00678887	0.138621	0.00351161	0.0434285	0.0310784	0.0286851	0.027555	0.0199926	0	0	0	0	0	0.00361102	0	0.106062	0	0	0.0170126	0.0401056	0	0.00345805	0	0.0166113	0.0164885	0.0361112	0.0291772	0.177846	0.209828	0	0.440883	0.0143087	0.0357768	0.0119768	0.0167207	0	0	0	0	0.0107185	0.00482486	0.00196086	0
662	2.09628	0.00337918	0	0	0	0.00985578	0	0.00815417	0	0.00394804	0	0	0.0027555	0.00571216	0	0.0131025	0	0	0	0.00180551	0	0.0111645	0.0350148	0.0179743	0	0.0100264	0	0	0	0	0	0	0.0072943	0.00423442	0.0190752	0	0.0127178	0.00357718	0.0159008	0.00299419	0.023409	0.0338149	0.0108656	0.168085	0.0773724	0.021437	0.00964971	0.0156869	0.0508481
664	0.0277408	0	0	0	0	0	0	0	0	0	0	0	0	0	0	0	0	0	0	0	0	0	0	0	0	0	0	0	0	0	0	0	0	0	0	0	0	0	0	0	0	0	0	0	0	0	0	0	0
668	0	0	0.0190404	0.00266823	0.012007	0.00985578	0.0135777	0.0135903	0.017558	0.0315843	0.0172658	0.0215139	0.0247995	0.0285608	0.00801004	0.016846	0.0193928	0	0.00580147	0.00541653	0.0130917	0	0.00466864	0	0.0170126	0.0200528	0.00611658	0.00691611	0.00473115	0.0055371	0.00274808	0.0120371	0.00486287	0.0211721	0.0190752	0.00396401	0.0508712	0.0178859	0.0159008	0.00299419	0.023409	0.0245927	0.0434625	0.0107288	0.0270804	0.0393012	0.0144746	0.013726	0.01816
670	0	0	0	0	0	0	0	0	0	0.0256623	0.0310784	0.00717129	0.00551101	0.0285608	0	0.00374357	0.0193928	0.0442706	0.00966912	0.0126386	0.00785505	0.223289	0.350148	0.407417	0.019848	0.0100264	0.00305829	0	0.0212902	0.0055371	0.00274808	0	0.00243143	0.0254065	0.0190752	0.00396401	0.0169571	0.0250402	0.00795039	0.00299419	0.023409	0	0.00362188	0	0.0193431	0.0964665	0	0	0.00726401
675	0	0	0.00317339	0.00266823	0.00600348	0.0689904	0.112016	0.0570792	0.0140464	0.0750128	0.0207189	0.0430277	0.0247995	0.0542656	0.0160201	0.0355639	0.0366308	0	0.00193382	0	0	0	0.0140059	0.0119829	0.00283543	0.00334213	0	0	0	0	0.00824425	0.0120371	0.00243143	0.0973916	0.0419655	0.00792801	0.0127178	0.0107315	0.0159008	0.0179651	0.0300973	0.27052	0.0470844	0.175238	0.665403	0.275108	0.101322	0.0372564	0.330512
676	0	0.108134	0	0	0	0	0	0	0	0	0	0	0	0.00285608	0	0	0	0	0.00193382	0	0.00261835	0	0	0	0	0	0	0	0	0	0	0	0.00243143	0	0	0	0.00847853	0	0	0	0	0	0	0	0	0	0	0	0
681	0	0	0	0.00533646	0.0360209	0	0.00678887	0	0	0.315843	0.00345316	0	0.0192885	0	0	0	0.00215475	0.00368922	0.00193382	0.00361102	0.0052367	0.00558223	0	0	0.0113417	0.0167107	0	0	0.00236558	0.0692137	0	0.316976	0.01702	1.10942	0.106821	0.00792801	0.245877	0	0.019876	0.0239535	0.7424	0.0122963	0.0108656	0.0107288	0.0154745	0.0393012	0.0241243	0.00784344	0.0435841
682	0.00277408	0	0.0412541	0.0106729	0.012007	0.0197116	0.0271555	0.00815417	0.0140464	0.0177662	0.0138126	0.0681272	0.027555	0.0257047	0.00534003	0.0112307	0.0150833	0	0.00193382	0	0.0130917	0.0167467	0	0	0	0	0	0.00691611	0	0	0.0164885	0.0200618	0.00486287	0.0550474	0.0381505	0.00792801	0.0254356	0.0250402	0.019876	0.00898257	0.0167207	0.00922226	0.0253531	0	0.0116059	0.0285827	0.0241243	0.0196086	0.021792
686	0.273709	0.0397053	0.00317339	0.00266823	0.00200116	0.00657052	0.00339443	0.0163083	0.0105348	0.00592207	0.00690632	0	0.0192885	0.0142804	0	0.00561535	0.0150833	0.0258245	0.0212721	0.0252771	0.0288018	0.0279111	0.11905	0.0808843	0.0453669	0.00334213	0.00305829	0.00345805	0.0307525	0.0055371	0.00274808	0.00200618	0.0072943	0.00423442	0.00763009	0	0.00423926	0.00715436	0.00397519	0	0	0	0.00362188	0	0	0	0.00964971	0	0.00726401
687	0	0	0.0571211	0.0320188	0.108063	0	0	0.0434889	0.0210696	0.0217142	0.0241721	0.0430277	0.11022	0.0285608	0	0.00748713	0.0193928	0	0	0.0234716	0.0052367	0	0.0163403	0.00599143	0	0	0	0.00345805	0	0	0.0137404	0.00401236	0.0194515	0.0465786	0.0457806	0.00792801	0.0593497	0.0429261	0.019876	0.00598838	0.0200649	0.0952966	0.224556	0.0679494	0	0.0285827	0.033774	0.13726	0.0399521
690	0	0.00506877	0.0476009	0.0987246	0.392227	0	0.00339443	0	0	0	0	0.00358564	0	0	0	0	0	0	0	0	0	0	0	0.00299572	0	0	0	0.00345805	0	0	0	0	0	0.00423442	0	0	0	0	0	0.00299419	0	0.0215186	0.166606	0.107288	0	0	0	0.00196086	0.00363201
691	0	0	0	0	0	0	0	0.00271806	0	0.00197402	0.00345316	0.00358564	0	0.00285608	0	0.00374357	0.00215475	0.154947	0.100559	0.171523	0.248743	0.240036	0.588249	0.446362	0.150278	0.0200528	0.0366995	0.103742	0.167956	0.0387597	0.00549617	0	0	0.00846883	0	0.00396401	0.00847853	0.00357718	0	0	0	0	0.00362188	0	0	0.00357283	0.00482486	0.00392172	0
693	0	0	0.015867	0.00533646	0.012007	0.013141	0.0135777	0.0135903	0.0140464	0.0138182	0.00345316	0.00358564	0.011022	0.00856825	0	0.00748713	0.00646426	0	0.0077353	0.0162496	0.00261835	0	0.00933729	0.0179743	0.039696	0.0167107	0.00305829	0.00691611	0.00709673	0	0.0109923	0.00601854	0.0121572	0.0338753	0.0343354	0.015856	0.0254356	0.0107315	0.00795039	0.00598838	0.0200649	0.00614817	0.0108656	0.025034	0.0464235	0.0750295	0.0578983	0.0274521	0.0944321
694	0	0	0.0285605	0.0213459	0.0560325	0.0229968	0.0271555	0.0163083	0.017558	0.0197402	0.0207189	0.0466134	0.0137775	0.0314169	0	0.00935891	0.00861902	0.00368922	0	0.148052	0.00785505	0.0111645	0.00466864	0.00299572	0.0283543	0.0167107	0.0183497	0.0138322	0.0094623	0.00830565	0.0219847	0.0641977	0.11914	0.190549	0.240348	0.0396401	0.152614	0.0858523	0.0516775	0.0509013	0.107013	0.00922226	0.0253531	0.0143051	0.0464235	0.0678838	0.0964972	0.0392172	0.032688
695	0	0	0.00634679	0.00266823	0.0280162	0.013141	0.00678887	0.0217444	0.0105348	0.0217142	0.00690632	0.0394421	0.0440881	0.00856825	0.00267001	0.00561535	0.0107738	0	0.0116029	0.0505543	0.0183284	0.00558223	0.00933729	0	0.0368606	0.0334213	0.021408	0.0172903	0.0141935	0.00276855	0.0219847	0.112346	0.111846	0.194783	0.232718	0.0872082	0.22892	0.0751207	0.0874543	0.0179651	0.0434739	0	0	0.00357628	0.0270804	0.00357283	0.0241243	0.0117652	0.010896
697	0	0	0.00317339	0.00266823	0.00200116	0	0	0.00271806	0	0.00197402	0	0.00717129	0.00551101	0	0.00267001	0.00187178	0.00215475	0.0295138	0.0406103	0.084859	0.170193	0.0614045	0.065361	0.0778886	0.0850629	0.0167107	0.0275246	0.0449547	0.0686017	0.0138427	0	0	0	0.00846883	0	0	0	0	0	0	0.00334415	0.00307409	0.00724375	0	0	0	0.0144746	0	0.010896
698	0	0	0	0	0.00200116	0.0197116	0.00678887	0.0135903	0.0105348	0.0217142	0.00345316	0.0358564	0.00551101	0.0171365	0	0.00748713	0.00861902	0.0110677	0.0077353	0.0270827	0.0235651	0.0111645	0.00700296	0	0.0141772	0.0100264	0.0244663	0.0172903	0.016559	0	0.0274808	0.0621915	0.10212	0.122798	0.156417	0.0515321	0.127178	0.0357718	0.0834791	0.014971	0.0735712	0	0	0	0.00773724	0.00714566	0.0241243	0.00392172	0.00726401
703	0	0	0	0	0	0	0	0	0	0	0	0	0	0	0	0	0	0	0	0.00180551	0	0	0	0	0	0	0.00305829	0	0	0	0.00274808	0	0.0072943	0.00423442	2.06394	0	0.0127178	0	0	0	0	0	0	0	0	0	0.00482486	0.00196086	0
704	0	0	0	0	0	0.00328526	0.0101833	0.00815417	0	0.00592207	0.0138126	0.0322708	0.0027555	0.0142804	0	0.0131025	0.00215475	0.0110677	0.0116029	0.0216661	0.0209468	0.0167467	0.00466864	0.00299572	0.0170126	0.0233949	0	0.0103742	0.00236558	0.00276855	0.0164885	0.128395	0.0145886	0.101626	0.106821	0.00792801	0.122939	0.0178859	0.0238512	0.014971	0.0300973	0	0.00362188	0	0.0116059	0.0107185	0.0192994	0.013726	0.01816
705	0	0	0.0285605	0.0133412	0.00600348	0.00657052	0.00678887	0.00543611	0.00702321	0.0118441	0.0172658	0.00717129	0.016533	0.00571216	0.00534003	0.00935891	0.0129285	0	0.00193382	0.00180551	0.00261835	0	0	0	0	0.00668427	0	0.00691611	0	0	0.00549617	0.00200618	0.00243143	0.00846883	0.00381505	0.011892	0	0	0	0.00598838	0.0133766	0.0153704	0.0325969	0	0.0425548	0.0714566	0.0530734	0.0313738	0.0835361
706	0.0258914	0.108978	0	0	0	0	0	0.00271806	0.00351161	0.00987011	0	0.00717129	0.00551101	0.00856825	0	0	0.00215475	0.00737844	0	0	0	0.0111645	0.00466864	0.0119829	0.00283543	0.0100264	0	0	0	0.00276855	0	0.00200618	0.0072943	0.0169377	0.0419655	0.00396401	0.0127178	0.00357718	0	0.00299419	0.0334415	0	0	0	0	0.00357283	0	0	0
712	0	0	0.00317339	0	0.00600348	0.00328526	0.00339443	0.00271806	0	0.00394804	0.00345316	0	0.00826651	0.00571216	0	0.00374357	0.00646426	0	0	0.00541653	0	0	0.00933729	0.00299572	0.00283543	0	0.00305829	0.00691611	0	0	0.00274808	0.0160494	0.0121572	0.0719851	0.106821	0.015856	0.0763068	0.25398	0.0397519	0.00898257	0.0334415	0	0	0	0	0	0.0627232	0.00392172	0.00363201
714	0.164595	0.0388605	0	0	0.00600348	0	0	0	0	0	0	0	0	0	0	0	0	0	0	0	0	0	0	0	0	0	0	0	0	0	0	0	0	0	0	0	0	0	0	0	0	0	0	0	0	0	0	0	0
715	0.00462346	0.0827898	0	0	0.00400232	0	0	0	0	0	0	0	0	0	0	0	0	0	0	0	0	0	0	0	0	0	0	0	0	0	0	0	0	0	0	0	0	0	0	0	0	0	0	0	0	0	0	0	0
720	0.00924693	0.00506877	0.0126936	0.00266823	0.00200116	0.00657052	0.00678887	0.0108722	0.0210696	0.00789609	0	0	0.00551101	0.00571216	0.00534003	0.0112307	0.00215475	0.00368922	0.00193382	0.00361102	0	0	0	0	0.00283543	0.0133685	0	0	0	0	0.00274808	0.00200618	0.0121572	0.00846883	0.00763009	0.011892	0.00423926	0	0	0.014971	0.00668829	0.036889	0.028975	0.0178814	0.0812411	0.117903	0.0434237	0.0431389	0.0835361
721	0	0.0211199	0	0	0.00200116	0	0	0	0	0.00394804	0	0.00717129	0.00551101	0.0171365	0	0	0	0.00368922	0	0	0.00261835	0.00558223	0.00233432	0.0149786	0	0	0	0.00345805	0	0.00276855	0.00549617	0	0	0.0254065	0.00763009	0	0.0169571	0.00357718	0.00795039	0	0.00334415	0.00614817	0	0	0	0	0	0	0
722	0	0	0.00952018	0	0	0.0492789	0	0.0570792	0.017558	0.0217142	0.0103595	0	0.0606211	0	0	0.0149743	0.00215475	0	0.116029	0	0	0	0.135391	0.04194	0	0	0	0.00345805	0.00236558	0	0.0219847	0.0100309	0.00243143	0.0127033	0	0	0	0.0822751	0	0.00299419	0.0100324	0.110667	0.0398406	0.0321865	0.0154745	0.00714566	0.00482486	0	0.0690081
723	0.109114	0.00506877	0	0.00266823	0.00200116	0	0	0	0	0	0	0	0	0	0	0	0	0	0	0	0	0	0.00700296	0	0	0	0	0	0	0	0	0	0	0	0.00381505	0	0	0	0	0	0	0	0	0	0	0	0	0	0
724	0	0	0.00634679	0.00266823	0	0.00985578	0.00339443	0	0.00702321	0.00789609	0.00345316	0	0.00826651	0	0	0.00187178	0.00215475	0.0110677	0.00193382	0.00361102	0	0.00558223	0	0	0	0.00334213	0	0.0207483	0	0	0.00274808	0	0.00243143	0	0.00763009	0.00396401	0	0.00357718	0.00397519	0.00299419	0	0.00614817	0	0	0.0425548	0.103612	0.067548	0.0215695	0.0617441
725	0	0	0.00952018	0.00266823	0.00200116	0.00985578	0.0101833	0.0163083	0.0210696	0.0236883	0.0310784	0.0322708	0.0385771	0.0285608	0	0.00748713	0.0280118	0.0258245	0.0212721	0.0216661	0.052367	0.0279111	0.0980415	0.0778886	0.0311897	0.00668427	0.00305829	0.0103742	0.0260213	0.00276855	0.00549617	0.00200618	0.00972573	0.0677507	0.0419655	0.01982	0.0593497	0.0107315	0.0119256	0.00299419	0.0300973	0.00307409	0	0.00357628	0.0386862	0.042874	0.0241243	0.00784344	0.010896
726	0	0	0	0.00266823	0.00200116	0.00328526	0.00678887	0.0108722	0.00351161	0.0138182	0.0241721	0.0143426	0.0137775	0.0142804	0.00267001	0.00374357	0.0193928	0	0.00193382	0.0144441	0.0340385	0	0.00933729	0	0.0595441	0.00334213	0.0152915	0	0	0	0.0164885	0.0441359	0.0534915	0.190549	0.148787	0.0317121	0.182288	0.118047	0.115281	0.014971	0.0869478	0	0	0	0.00386862	0	0.0192994	0	0.00726401
727	0.262613	0.103065	0	0	0	0	0	0	0	0	0	0	0	0	0	0	0	0	0	0	0	0	0	0	0	0	0	0	0	0	0	0	0	0	0	0	0	0	0	0	0	0	0	0	0	0	0	0	0
732	0	0	0	0	0	0	0	0	0	0	0	0	0	0	0	0.00748713	0.00215475	0	0	0	0	0	0.00233432	0	0	0	0	0	0	0	0	0	0	0	0	0	0	0	0.00397519	0	0	0.00614817	0.00724375	0.00357628	0	0	0	0	0.00726401
733	0	0	0	0	0	0	0.023761	0.0163083	0.0140464	0.0236883	0.0276253	0.684858	0.022044	0.0314169	0	0.00561535	0.00861902	0	0	0	0	0	0.00233432	0	0.0085063	0.0133685	0.00611658	0.00345805	0.00236558	0	0	0.0160494	0.0267458	0.254065	0.0381505	0.023784	0.0169571	0.00357718	0.0318016	0	0.0167207	0	0	0	0	0.0107185	0.0289491	0.00392172	0.00363201
734	0.0730507	0.0397053	0	0	0.00400232	0	0	0	0	0	0	0	0	0	0	0	0	0	0	0	0	0	0	0	0	0	0	0	0	0	0	0	0	0	0	0	0	0	0	0	0	0	0	0	0	0	0	0	0
735	0	0	0	0	0	0.00657052	0.00339443	0.00815417	0.00702321	0.0138182	0.0138126	0.0250995	0.0192885	0.0114243	0.00534003	0.00374357	0.0107738	0.00368922	0.00193382	0.00361102	0.00785505	0.0279111	0	0	0.00283543	0.0100264	0.00917487	0.00345805	0	0.0055371	0.0219847	0.056173	0.0510601	0.22019	0.183122	0.0317121	0.11446	0.0715436	0.0596279	0.0119768	0.0501622	0	0	0	0	0.00357283	0.0385989	0.00588258	0
736	0	0.00929274	0	0	0	0	0	0	0	0	0	0	0	0	0	0	0	0.0479599	0.0425441	0.0776369	0.0497486	0.0781512	0.0350148	0.04194	0.0878984	0.00334213	0.00917487	0.0449547	0.0473115	0.0166113	0	0	0	0	0	0	0	0.00357718	0	0	0	0	0.00362188	0	0	0	0	0.00392172	0
739	0.00369877	0	0.0222138	0.0080047	0	0.00328526	0.0441276	0.0380528	0.0140464	0.0256623	0.0103595	0.0143426	0.00826651	0.0257047	0.0106801	0.0299485	0.0215475	0	0.00193382	0.00541653	0.0052367	0	0	0	0.00283543	0.00334213	0	0.00345805	0	0	0.0109923	0.0200618	0.00243143	0.0211721	0.0152602	0.023784	0.0211963	0.00715436	0.00795039	0.00598838	0.0300973	0.0184445	0.028975	0.0214577	0.0773724	0.132195	0.0385989	0.0372564	0.0762721
744	0	0	0	0	0	0	0.0101833	0.00271806	0	0.00592207	0.00690632	0.0143426	0.0027555	0.00856825	0.00267001	0.00187178	0.00215475	0.00737844	0.00580147	0.0234716	0.0235651	0.0390756	0.679288	0.443366	0.00283543	0.00668427	0.00305829	0.0103742	0.0118279	0.030454	0	0	0.00972573	0.0338753	0.0991912	0.00792801	0.0254356	0.0107315	0	0.00299419	0.00668829	0.0307409	0.0253531	0.025034	0.00386862	0.021437	0.00482486	0.00196086	0.014528
746	0.0684273	0.0439293	0	0	0	0	0	0	0	0	0	0	0	0	0	0	0	0	0	0	0	0	0	0	0	0	0	0	0	0	0	0	0	0	0	0	0	0	0	0	0	0	0	0	0	0	0	0.00196086	0
748	0	0	0	0	0	0.0229968	0.00678887	0.0135903	0.0105348	0.0177662	0.00345316	0.0179282	0.0192885	0.0114243	0.00534003	0.00374357	0.0129285	0	0	0.00722204	0.0104734	0	0.00233432	0	0.00283543	0.0167107	0	0	0	0.00276855	0.00274808	0.0100309	0.00243143	0.0127033	0.00763009	0.01982	0.0169571	0.00715436	0.0119256	0.00598838	0.00334415	0	0	0	0.0348176	0.0535925	0.0289491	0.0392172	0.021792
749	0	0	0.0602945	0.0240141	0.0240139	0.00328526	0.0203666	0.0163083	0.0245812	0	0.00345316	0.00358564	0.00826651	0.00571216	0.00801004	0.0131025	0.0129285	0	0	0.00180551	0.00261835	0	0	0	0	0.00334213	0	0	0.00236558	0	0.00274808	0	0.00972573	0.00846883	0.0114451	0.01982	0.00423926	0.00357718	0	0	0.0133766	0.0737781	0.134009	0.0858308	0.0967155	0.257244	0.135096	0.0392172	0.130752
760	0.00647285	0.00591356	0.0317339	0.0186776	0.0880511	0	0	0.00271806	0	0.00197402	0.00345316	0.00358564	0.0027555	0	0	0.00374357	0.00215475	0	0.00193382	0.00180551	0.00261835	0.00558223	0.00700296	0.00299572	0.0085063	0.00334213	0	0.0207483	0.00236558	0.0138427	0.00549617	0	0.00486287	0.00846883	0	0.00396401	0.0211963	0	0	0.00898257	0	1.36489	0.271641	0.0107288	0.00386862	0	0	0.00196086	0.014528
762	0.00277408	0	0.00634679	0.0080047	0.0100058	0.00328526	0.00339443	0.00543611	0	0.0197402	0.0207189	0.0322708	0.0936871	0.105675	0	0.00374357	0.0474046	0.00737844	0.00193382	0.0668039	0.0052367	0.0223289	0.0303462	0.0239657	0.00567086	0.0167107	0	0.0172903	0.0094623	0.0055371	0.0302289	0.0280865	0.00972573	0.0465786	0.122081	0.011892	0.521429	0.200322	0.0238512	0.014971	0.0367856	0	0.0362188	0.289679	0	0.00357283	0	0.00980431	0.029056
768	0.0166445	0.0126719	0	0	0.00200116	0	0	0	0	0	0	0	0	0.00285608	0	0	0	0	0	0	0	0	0	0	0	0	0	0	0	0.00276855	0	0	0	0	0.00763009	0	0	0	0	0	0	0	0	0	0	0	0	0	0
771	0.0175692	0.0118271	0.00317339	0	0	0.00328526	0.00678887	0.00543611	0	0.00987011	0	0.0250995	0.0027555	0.00285608	0	0.00374357	0.00646426	0	0	0.00541653	0	0.0111645	0	0	0.00283543	0.0100264	0	0	0	0.0138427	0	0.0120371	0.00972573	0.0423442	0.0343354	0.01982	0.0296748	0.00715436	0.019876	0.00898257	0.0200649	0	0	0	0.00386862	0.00357283	0	0	0
774	0.168294	0.0228094	0	0.00266823	0.00200116	0.00328526	0.0101833	0	0.00702321	0.00789609	0.00690632	0.0394421	0.0192885	0.034273	0.00801004	0.0205896	0.0344761	0	0	0.00541653	0.00261835	0.0111645	0.0186746	0.0329529	0	0.0100264	0	0	0.00473115	0.00276855	0	0.00200618	0	0.00846883	0.0114451	0	0.0339141	0	0.0119256	0	0.0100324	0.0184445	0.00362188	0.0178814	0.147008	0.0178642	0.0144746	0.0274521	0.0980641
777	0	0	0.00952018	0.00266823	0.00400232	0.00657052	0.00678887	0.0190264	0.00702321	0.0177662	0.0345316	0.0358564	0.107465	0.0171365	0.00267001	0.00935891	0.0193928	0	0	0.0198606	0	0.0111645	0.00233432	0	0.0141772	0.0167107	0.00305829	0.0311225	0.00236558	0.0055371	0	0.00200618	0.0243143	0.0677507	0.0305204	0.01982	0.0763068	0.039349	0.0357768	0.0179651	0.0367856	0	0.00724375	0	0	0.0178642	0.00964971	0.0156869	0.029056
778	0	0	0.0190404	0.00266823	0.0160093	0.0295673	0.0305499	0.0298986	0.0421393	0.0236883	0.0241721	0.0430277	0.0413326	0.034273	0.00267001	0.0131025	0.0366308	0.0110677	0.0212721	0.0324992	0.0209468	0.0223289	0.0396835	0.0539229	0.0482023	0.00334213	0.0152915	0.0172903	0.0141935	0.0138427	0.00549617	0.0140433	0.0218829	0.0381098	0.0610407	0.0317121	0.0678282	0.0178859	0.0238512	0.00898257	0.0501622	0.0122963	0.0217313	0.00357628	0.0270804	0.0178642	0.0241243	0.013726	0.01816
779	0.0822977	0.00253438	0	0	0	0	0	0	0	0	0	0	0	0	0	0	0	0	0	0	0	0	0.00233432	0	0	0	0	0	0	0	0	0	0	0	0	0	0	0	0	0	0	0	0	0	0	0	0	0	0
780	0	0	0	0	0.00400232	0	0.00678887	0.00543611	0.00351161	0.0197402	0.00690632	0.0143426	0.00826651	0.0142804	0	0.00561535	0.0107738	0.033203	0	0.0144441	0.0157101	0.0725689	0.627932	0.515263	0.0283543	0	0.00611658	0	0.0354836	0.0221484	0	0	0.00486287	0.0169377	0.00763009	0.011892	0.0211963	0.0321946	0.0238512	0.00299419	0.00334415	0.00922226	0	0.00357628	0	0.0321555	0	0	0.00363201
781	0	0	0	0.00533646	0	0	0	0.00271806	0	0	0	0	0	0.00571216	0.00267001	0.00187178	0.00215475	0.0147569	0.0270735	0.0397212	0.0314202	0.0390756	0.00466864	0.00299572	0.039696	0.00334213	0.00611658	0.0484128	0.0331181	0.00830565	0	0	0	0	0.00381505	0	0	0.0143087	0.00397519	0	0.00334415	0	0	0	0.00386862	0.0107185	0.0289491	0.00392172	0.010896
783	0.0212679	0.0101375	0	0	0	0	0	0.00271806	0	0.00789609	0.00345316	0	0	0	0	0	0	0	0	0	0.00261835	0	0	0	0	0	0	0	0	0	0	0	0	0	0.00381505	0	0	0	0	0	0	0.00307409	0.00724375	0	0	0	0	0	0.014528
787	0	0	0	0	0	0	0	0.00815417	0	0.00197402	0	0.0143426	0.0027555	0.00856825	0.00801004	0.00748713	0	0	0.00193382	0.0216661	0	0.10048	0.371157	0.425392	0.00567086	0	0	0	0.016559	0.00276855	0	0.00601854	0	0.00423442	0.00381505	0.01982	0.00847853	0	0.019876	0	0	0	0	0	0	0	0	0	0
791	0	0	0.00634679	0	0	0.00328526	0	0.00543611	0.00351161	0.0513246	0.00690632	0.0322708	0.022044	0.0257047	0.0186901	0.0243332	0.0258571	0	0.00193382	0.0234716	0.0104734	0.0167467	0.0186746	0	0.0141772	0.00334213	0.00611658	0.00691611	0.00709673	0.00276855	0.0137404	0.0641977	0.0413344	0.173611	0.221273	0.0475681	0.182288	0.0751207	0.0795039	0.0179651	0.0367856	0	0	0	0	0.00357283	0.400463	0.00196086	0.00726401
795	0	0	0.0571211	0.0160094	0.0100058	0.0262821	0.023761	0.0163083	0.0105348	0.0138182	0.0138126	0.0250995	0.0192885	0.00856825	0.0133501	0.0205896	0.017238	0	0.00193382	0.00361102	0.0052367	0	0	0	0.00283543	0.00334213	0	0	0	0	0.00274808	0.00601854	0.00972573	0.0127033	0.00381505	0.01982	0.0127178	0.0143087	0.00795039	0.0119768	0.0300973	0.0276668	0.0362188	0.0178814	0.0464235	0.0893208	0.0385989	0.0333346	0.0508481
796	0	0	0.00317339	0	0	0.0164263	0	0.0108722	0.00351161	0.0276363	0.0103595	0	0.011022	0.00571216	0	0	0.00646426	0.00368922	0.00966912	0.0144441	0.0052367	0.00558223	0	0.00299572	0.0255189	0.0100264	0.00611658	0	0.00236558	0.00276855	0.0109923	0.0461421	0.0413344	0.152439	0.152602	0.0396401	0.127178	0.0500805	0.0357768	0.014971	0.0367856	0	0.00362188	0	0	0.00357283	0.212294	0.00196086	0
798	0	0	0	0	0.00200116	0.00328526	0.00678887	0.0271806	0	0.0375064	0.0241721	0.0143426	0.0137775	0.00571216	0	0.00374357	0.0215475	0.00368922	0.0309412	0.0343047	0.0130917	0.00558223	0.00466864	0	0.0141772	0.00334213	0.0275246	0.00345805	0.00236558	0.0055371	0.0192366	0.078241	0.104552	0.18208	0.213643	0.0792801	0.245877	0.0679664	0.0874543	0.0239535	0.0802595	0.00307409	0	0	0	0.00357283	0.0530734	0.00196086	0.010896
799	0.112813	0.0937722	0.00317339	0	0	0	0.00339443	0.00543611	0	0.00394804	0	0.00358564	0.00551101	0.0114243	0	0.00374357	0.0129285	0	0	0	0	0	0.00233432	0	0	0.00334213	0	0.00345805	0	0.0249169	0	0.00200618	0	0	0.0267053	0.011892	0.0127178	0	0.00397519	0.00299419	0	0	0	0	0	0.00357283	0	0	0.00726401
801	0	0	0	0.00266823	0	0.00657052	0.0101833	0.00543611	0	0.0157922	0.00345316	0.0107569	0	0.0114243	0	0.00374357	0.0150833	0	0	0	0	0	0.00233432	0	0	0	0	0	0.00236558	0	0.00274808	0	0	0.0169377	0.0267053	0	0.0211963	0.0107315	0	0.00299419	0.0133766	0.0184445	0.0108656	0	0.0928469	0.021437	0.033774	0.0294129	0.0363201
802	0.194186	0	0	0	0	0	0	0.00271806	0	0	0	0	0	0	0	0	0	0	0	0	0	0	0	0	0	0	0	0.00345805	0	0	0	0	0	0	0	0	0	0	0	0	0	0	0	0	0.0116059	0.0107185	0.0144746	0	0.01816
804	0	0	0.00952018	0.0080047	0	0.0328526	0.0475221	0.0244625	0.0210696	0.0236883	0.00345316	0.0179282	0.0192885	0.0171365	0.00534003	0.016846	0.0215475	0.00368922	0.00193382	0.00541653	0.00261835	0	0	0	0.00283543	0.00668427	0	0.00691611	0.00236558	0.00276855	0.0109923	0.00802472	0.0218829	0.0296409	0.0152602	0.027748	0.0423926	0.0214631	0.00795039	0.00598838	0.0367856	0	0.0108656	0.00715256	0.0618979	0.117903	0.0192994	0.0529433	0.0944321
805	0.0527075	0.12334	0.0285605	0.0160094	0.0680395	0.013141	0.00678887	0.00271806	0.0105348	0.0138182	0.00690632	0.0215139	0.011022	0.00856825	0.00267001	0.00187178	0.0150833	0.00368922	0	0.00541653	0.0157101	0	0.0163403	0.02097	0.0141772	0.0200528	0	0.00345805	0	0.0609081	0.00824425	0.0240741	0.01702	0.0804539	0.103006	0.023784	0.063589	0.0500805	0.0159008	0.00898257	0.0300973	0.00922226	0.05795	0.00715256	0.00773724	0	0.00482486	0.00784344	0.010896
806	0	0	0	0	0	0.00328526	0	0.00543611	0	0	0	0.050199	0	0.0228487	0	0.00187178	0.00215475	0.00368922	0.00193382	0.00361102	0	0	0	0	0.0538732	0.0200528	0.021408	0	0	0.0055371	0.0219847	0.0421298	0.0145886	0.122798	0.232718	0.01982	0.0890245	0.00715436	0.0159008	0.00898257	0.0936361	0	0.00362188	0	0.00386862	0	0	0	0
807	0.306998	0.00253438	0	0	0	0	0.00339443	0	0	0	0	0	0	0	0	0	0	0	0	0	0	0	0	0.00299572	0	0	0	0	0	0	0	0	0	0	0	0	0.00423926	0	0	0	0	0	0.00362188	0	0	0	0	0	0
808	0.10634	0.12503	0.00952018	0.0266823	0.0700406	0	0.00339443	0.00543611	0	0.0118441	0.0103595	0.0179282	0.022044	0.0257047	0.00267001	0.00374357	0.0452498	0.00368922	0	0.00541653	0.00785505	0.00558223	0.0280119	0.0299572	0.0141772	0.00668427	0	0.00345805	0.00236558	0.030454	0.00274808	0.00601854	0.0218829	0.0931572	0.129712	0.015856	0.0763068	0.00715436	0.0397519	0.0209593	0.0200649	0	0.00362188	0	0.00773724	0	0	0.00392172	0.00726401
810	0	0	0.015867	0	0	0	0	0.00271806	0.0105348	0.00197402	0.0172658	0.00717129	0.0027555	0.00571216	0	0.00187178	0.00646426	0	0.00193382	0.00180551	0	0	0.00466864	0.00898715	0.00283543	0.00334213	0	0.00345805	0	0	0.00549617	0.022068	0.01702	0.0846883	0.164047	0.011892	0.0720675	0.0214631	0.0238512	0.00598838	0.0133766	0	0	0	0	0	1.15314	0.00588258	0.00363201
814	0	0.000844794	0.0920284	0.0533646	0.220128	0.00657052	0	0.00543611	0.00351161	0.0118441	0.00690632	0.0250995	0.0192885	0.00856825	0	0.0149743	0.0107738	0.00368922	0	0	0	0	0.00233432	0.00599143	0	0.0100264	0	0	0	0.0138427	0.00549617	0.00401236	0.0121572	0.0127033	0.0419655	0.00396401	0.0975031	0.0822751	0.0119256	0.00598838	0.023409	0.0737781	0.155741	0.0178814	0	0.00357283	0	0.00196086	0
815	0.0554816	0.0118271	0	0	0	0	0	0	0	0	0	0	0	0	0	0	0	0	0	0	0	0	0	0	0	0	0	0	0	0	0	0	0.00243143	0	0	0	0	0	0	0	0	0	0	0	0	0	0	0	0
817	0	0	0	0	0	0.00328526	0	0.00271806	0	0.0177662	0.0207189	0.0322708	0.0192885	0.00285608	0	0.00748713	0.0193928	0	0.00386765	0.0343047	0	0	0.00233432	0	0.00567086	0.00334213	0.00917487	0	0	0.00276855	0.0109923	0.0501545	0.0437658	0.114329	0.137342	0.01982	0.11446	0.103738	0.0874543	0.0119768	0.0300973	0	0	0	0	0	0.00482486	0	0
819	0	0.400433	0	0	0	0	0	0	0	0	0	0	0	0	0	0	0.00215475	0.00368922	0.00386765	0	0.00261835	0.00558223	0	0	0.00283543	0	0	0	0.00709673	0.00276855	0	0	0	0.00846883	0.00381505	0	0.0254356	0	0.00397519	0	0	0	0	0	0	0	0	0	0
821	0	0	0	0	0	0	0	0	0	0	0	0	0	0	0.00267001	0	0	0.0368922	0.0522133	0.0866645	0.0864055	0.0781512	0.0817013	0.0928672	0.0567086	0.00334213	0.0152915	0.100284	0.0898919	0.0166113	0	0	0	0	0	0	0	0	0	0	0	0	0	0	0	0.00357283	0.00482486	0.00196086	0
829	0	0	0	0	0	0	0.00678887	0.00543611	0	0.00592207	0.0172658	0.0215139	0.022044	0.0285608	0.00267001	0.0131025	0.0280118	0	0	0	0.0366569	0	0.0233432	0.0389443	0.0085063	0.0167107	0	0	0.00236558	0.00276855	0	0.00200618	0.00243143	0	0.00381505	0	0	0	0	0	0	0	0	0	0	0.0178642	0.00964971	0.00588258	0.0726401
831	0.22655	0.169804	0	0	0	0	0	0	0	0	0	0	0	0	0	0	0	0	0	0	0	0	0	0	0	0	0	0	0	0	0	0	0	0	0	0	0	0	0	0	0	0	0	0	0	0	0	0	0
834	0	0.251749	0.00317339	0	0	0	0	0.00271806	0	0	0	0	0	0	0	0	0	0.00368922	0	0.00180551	0.0052367	0.00558223	0.0163403	0.0269614	0.00283543	0	0	0	0.00236558	0	0	0	0	0	0	0	0	0	0	0	0	0.00307409	0	0	0	0	0	0	0
836	0.00369877	0	0.0412541	0	0.00400232	0.00328526	0.0305499	0.0380528	0.0386277	0.0276363	0.0241721	0.0466134	0.0633766	0.0285608	0.0160201	0.0149743	0.0215475	0	0	0.0126386	0.00261835	0.00558223	0.00466864	0	0	0.0100264	0.00917487	0.00691611	0	0.0193798	0.0247327	0.0601854	0.0243143	0.203252	0.106821	0.01982	0.0890245	0.039349	0.103355	0.0209593	0.0635388	0.00307409	0.00362188	0	0.00773724	0.0178642	0	0.00392172	0.00726401
839	0.0832224	0.0481533	0.00952018	0	0.00200116	0	0	0.00271806	0	0.00394804	0	0.0107569	0.00551101	0	0.00267001	0.00187178	0.00215475	0.0221353	0.0406103	0.0343047	0.0759321	0.05024	0.0630267	0.0479315	0.0368606	0.00668427	0.0122332	0.0311225	0.0402148	0.0055371	0.00274808	0	0	0.0169377	0.00381505	0	0	0	0	0	0	0	0	0	0.00386862	0	0	0	0
842	0	0	0	0	0	0	0.0101833	0.00815417	0.00351161	0.00789609	0.00690632	0.0179282	0.00551101	0.00856825	0	0.00374357	0.00430951	0.00368922	0.00580147	0.0577763	0.0052367	0	0	0.00299572	0.00283543	0.0233949	0.0183497	0.00345805	0.0189246	0.0055371	0.00824425	0.0381174	0.0316086	0.148205	0.0953762	0.0356761	0.17381	0.0286174	0.0477023	0.00898257	0.0535063	0	0.00362188	0	0	0.00357283	0.0192994	0.00784344	0.00726401
843	0	0	0.0222138	0.0133412	0.0540313	0.013141	0.00339443	0.00543611	0.0245812	0.0296103	0.0103595	0.0179282	0.0027555	0.00571216	0.00267001	0.00561535	0.0387856	0.00737844	0.00966912	0.0324992	0.0183284	0.0167467	0.224095	0.197717	0.0680504	0.00334213	0	0.0138322	0.0378492	0.00830565	0.032977	0.022068	0.0316086	0.0465786	0.106821	0.01982	0.0423926	0.00715436	0.0278264	0.0119768	0.0167207	0.00614817	0.0108656	0.025034	0.00773724	0.0107185	0.00964971	0.0117652	0.0399521
846	0	0	0.015867	0.0320188	0.0820476	0	0	0.00271806	0	0	0	0	0	0	0	0	0	0.00737844	0.00386765	0.00361102	0	0.00558223	0.00233432	0	0.00283543	0	0	0.0311225	0	0	0	0	0	0.00846883	0.0152602	0	0	0	0	0	0	0.129112	0.416516	0.107288	0.00386862	0.125049	0.106147	0.0294129	0.0435841
849	0.00277408	0	0.00317339	0	0.00600348	0.00657052	0.0169722	0.0298986	0.0140464	0.0118441	0.0138126	0.0107569	0.016533	0.00571216	0.0186901	0.0112307	0.00861902	0	0	0.00902755	0	0	0	0	0.0085063	0.0100264	0	0	0	0.00276855	0	0.00200618	0.0072943	0.00846883	0	0.015856	0.00423926	0.00357718	0	0.00299419	0.00334415	0	0	0.00357628	0.030949	0.0571653	0.0289491	0.0254912	0.029056
853	0	0	0.114242	0.229468	0.696404	0	0.00339443	0	0	0	0	0	0	0	0	0	0.00215475	0	0.00386765	0	0	0	0.00233432	0.00599143	0.00283543	0	0	0	0	0	0	0.00401236	0	0	0.0114451	0	0	0	0	0.00299419	0.00668829	0.00922226	0	0.0429154	0	0	0	0	0
855	0.385597	0	0	0	0	0	0	0	0	0	0	0	0	0	0	0	0	0	0	0	0	0	0	0	0	0	0	0	0	0	0	0	0	0	0	0	0	0	0	0	0	0	0	0	0	0	0	0	0
856	0	0	0.00317339	0.0080047	0.0100058	0.00985578	0.0101833	0.00271806	0.00702321	0.00592207	0.0172658	0.0143426	0.0192885	0.0199926	0.00267001	0.0112307	0.0129285	0	0	0.00361102	0	0	0.00466864	0	0	0	0	0	0	0.00276855	0	0.00200618	0	0.00846883	0.00381505	0.00396401	0.00423926	0	0.0119256	0.00598838	0.0401298	0.0830003	0.0434625	0.128746	0.143139	0.042874	0.0385989	0.0392172	0.0581121
857	0	0	0.00634679	0	0	0	0.00339443	0.00271806	0	0	0.00345316	0	0.0027555	0	0.00534003	0.00374357	0	0.00368922	0	0.00180551	0	0	0.00466864	0	0.00283543	0	0	0	0	0	0	0	0	0	0	0.00396401	0	0	0	0	0.023409	0.0522595	0.028975	0.0607968	0	0	0.00482486	0	0.00363201
858	0	0	0	0	0	0	0	0	0	0	0	0	0	0	0.00267001	0.00187178	0	0	0	0.00541653	0.00261835	0	0.441187	0.506276	0	0	0	0	0.0094623	0.0166113	0	0.00200618	0	0	0	0	0	0	0	0	0	0	0.00362188	0	0.0116059	0.0178642	0	0	0.00726401
863	0.294977	0.00168959	0	0	0	0	0	0	0.00351161	0.00197402	0	0	0	0.0199926	0.00267001	0	0	0	0	0	0.00261835	0	0.00700296	0.00898715	0.00567086	0	0	0.00345805	0	0.00276855	0	0	0	0.00423442	0.00381505	0	0.00423926	0.00357718	0	0	0.00334415	0	0.00362188	0.00715256	0.00386862	0.00357283	0.00482486	0.00588258	0.0581121
864	0	0	0	0	0	0	0	0.0163083	0	0.00987011	0.0103595	0.0107569	0.011022	0.0114243	0	0.00187178	0.017238	0	0	0.0144441	0.0052367	0	0.00466864	0.00299572	0.0170126	0	0.00305829	0.00691611	0	0.0055371	0.00824425	0.0300927	0.0486287	0.131267	0.129712	0.023784	0.122939	0.0500805	0.0556527	0.00299419	0.046818	0	0	0	0.00773724	0	0.0241243	0.00196086	0
866	0	0	0	0	0	0.0197116	0.00678887	0.00543611	0.0105348	0.00987011	0.00690632	0.00358564	0.011022	0.00856825	0	0.00187178	0.00215475	0.00368922	0	0.00902755	0.0130917	0	0.00233432	0.00299572	0.0085063	0.0100264	0.00917487	0.00691611	0.00236558	0	0.00274808	0.00200618	0	0.0211721	0.00763009	0.00396401	0.00847853	0.0143087	0.00795039	0.00299419	0.00334415	0	0	0	0.0193431	0.0250098	0.033774	0.0196086	0.032688
868	0.00554816	0.024499	0.00317339	0	0	0	0	0.00543611	0	0	0	0.00358564	0	0.00285608	0	0.00374357	0.00215475	0	0	0.0216661	0	0	0	0	0.00283543	0.00334213	0.00305829	0.00345805	0	0.0055371	0.00274808	0.00601854	0.00486287	0	0.0114451	0.00396401	0	0	0.00397519	0	0.00668829	0	0	0	0	0	0	0.00196086	0
869	0.00554816	0.12334	0	0	0	0	0	0	0	0	0	0	0	0	0	0	0	0	0.00193382	0.00361102	0.00785505	0.0111645	0	0	0.00567086	0	0.00305829	0.00691611	0	0	0	0	0	0	0	0	0	0	0	0	0	0	0	0	0	0	0	0	0
871	0	0	0.00317339	0.00266823	0.00200116	0	0	0	0	0	0	0	0	0	0	0	0	0	0	0	0	0	0.00466864	0.00299572	0	0	0.00305829	0	0	0.00276855	0	0	0	0	0	0	0	0	0	0	0	0.0153704	1.35096	0.0715256	0	0	0	0	0
872	0	0.155442	0	0	0	0	0	0	0	0	0	0	0	0	0	0	0	0	0	0	0	0	0	0	0	0	0	0	0	0	0	0	0	0	0	0	0	0	0	0	0	0	0	0	0	0	0	0	0
873	0	0	0.14915	0.0400235	0.012007	0.00657052	0	0.0135903	0.0140464	0.00394804	0	0.0107569	0.011022	0	0.0106801	0.016846	0.0107738	0	0.00193382	0.00180551	0	0	0	0	0	0	0	0	0	0	0.00824425	0.00200618	0.0072943	0.0169377	0	0.011892	0	0.00357718	0.0119256	0	0.0100324	0.172149	0.162984	0.0607968	0	0	0	0	0.025424
875	0	0	0.0253872	0.0240141	0.00600348	0.013141	0.0203666	0.0163083	0.00702321	0.00987011	0.00690632	0.0250995	0.016533	0.0199926	0.00801004	0.0131025	0.00861902	0	0	0.00180551	0	0	0.00233432	0	0.00283543	0.00334213	0	0	0	0.00276855	0.00274808	0.00401236	0.00243143	0.0169377	0.00381505	0.00396401	0	0.0143087	0	0.00299419	0.0100324	0.0245927	0.00362188	0.0107288	0.030949	0.0393012	0.0192994	0.0156869	0.014528
879	0	0	0	0	0	0	0.00339443	0	0.0596973	0.0355324	0.00345316	0.00358564	0.00551101	0	0	0	0.00215475	0	0	0	0.00261835	0	0.00466864	0.00599143	0	0	0	0	0	0	0	0	0	0	0	0	0	0	0	0	0.00334415	0	0	0.00715256	0.0116059	0.00357283	0	0.164712	0.410417
880	0.273709	0	0	0	0	0	0	0	0	0	0	0	0	0	0	0	0	0	0	0	0	0	0	0	0	0	0	0	0	0	0	0	0	0	0	0	0	0	0	0	0	0	0	0	0	0	0	0	0
881	0	0	0	0	0	0.775321	0.0135777	0.0380528	0.0772553	0.0177662	0.0517974	0.0645416	0.027555	0.034273	0	0.0149743	0.017238	0	0	0	0.0235651	0	0.00700296	0	0.0141772	0.0200528	0	0	0	0.0055371	0.0109923	0.0421298	0.0437658	0.0931572	0.0648558	0.023784	0.135656	0.0107315	0.0318016	0.0269477	0.0300973	0	0	0	0	0.0107185	0.0144746	0.00588258	0.0799041
883	0	0	0	0.00266823	0.00800464	0.013141	0.00678887	0.00815417	0.00702321	0.0335584	0.0690632	0.0609559	0.0495991	0.0257047	0.00534003	0.026205	0.0581784	0.00368922	0	0.0433322	0.0183284	0	0.00933729	0.00299572	0.0255189	0.00334213	0.0122332	0.0138322	0	0.00276855	0.0439693	0.0722224	0.133729	0.342988	0.476881	0.103064	0.322184	0.103738	0.166958	0.0479071	0.103669	0.00307409	0	0	0	0.00357283	0.0192994	0.00588258	0.00363201
884	0.0443853	0.0126719	0	0	0.00400232	0	0	0	0	0	0	0	0	0	0	0	0	0	0	0	0	0	0	0	0	0	0	0	0	0.00276855	0	0	0	0	0.00381505	0.00396401	0	0	0	0	0	0	0.00362188	0	0	0.00357283	0	0	0
885	0	0	0.0126936	0.0080047	0.00800464	0.013141	0.0203666	0.0135903	0.0140464	0.0177662	0.0207189	0.0143426	0.0247995	0.0142804	0.0240301	0.0149743	0.0193928	0.00368922	0	0.00541653	0.0104734	0.0111645	0	0	0.0141772	0.0200528	0	0.0103742	0	0	0.00549617	0.0120371	0.00243143	0.00846883	0.0267053	0.015856	0.0169571	0.0250402	0	0	0.0200649	0.00614817	0.0181094	0.0178814	0.0735038	0.153632	0.144746	0.115691	0.10896
888	0	0	0	0	0	0	0.00339443	0.00543611	0.00351161	0.00789609	0.00345316	0.0143426	0.011022	0.00856825	0.0106801	0.0131025	0.017238	0	0	0	0	0	0	0.0149786	0	0	0	0	0	0	0	0.00401236	0	0.0169377	0.0686708	0.00396401	0.0466319	0.0178859	0.0954047	0	0.0200649	0	0	0	0.0386862	0.0178642	0.0144746	0.013726	0.032688
890	0	0.157132	0	0	0	0	0	0	0	0	0	0	0	0	0	0	0	0	0	0	0	0	0	0	0	0	0	0	0	0	0	0	0	0.00423442	0.00381505	0	0	0	0	0	0	0	0	0	0	0	0	0	0
891	0	0	0.00317339	0	0.00800464	0	0.00339443	0.00271806	0	0.00987011	0.0207189	0.0107569	0	0.00285608	0.00267001	0	0.00215475	0	0	0.00180551	0.00785505	0	0.0443521	0.04194	0.00283543	0.0267371	0	0.00345805	0.00473115	0.00276855	0.0109923	0.0200618	0.0121572	0.0846883	0.114451	0.023784	0.063589	0	0.0119256	0	0.0902919	0	0.00724375	0	0	0	0.00964971	0.00196086	0.00363201
894	0	0	0	0	0	0	0	0	0	0	0	0	0	0	0	0	0	0	0	0	0	0	0	0	0	0	0	0	0	0	0	0	0	0	0	0	0	0	0	0	0	0	1.68779	0.318289	0	0.00714566	0.0144746	0.00392172	0.00363201
895	0.24042	0.118271	0	0	0	0	0	0	0.00351161	0	0	0	0	0	0	0	0	0	0	0	0	0	0	0	0	0	0	0	0	0	0	0	0	0	0	0	0	0	0	0	0	0	0	0	0	0	0	0	0
896	0	0	0.00317339	0	0	0.00657052	0	0.00271806	0	0.00592207	0.0345316	0.0143426	0.00826651	0.00285608	0.0106801	0.00187178	0.00646426	0	0	0.119164	0	0	0.00233432	0.00299572	0.0113417	0.0100264	0.0122332	0.0138322	0.00236558	0.0138427	0.00824425	0.00802472	0.01702	0.131267	0.289944	0.00792801	0.118699	0.00357718	0.0119256	0.00898257	0.0200649	0	0	0.00357628	0	0.00357283	0	0.00196086	0.0690081
901	0	0	0	0.0133412	0.0280162	0.0229968	0.00339443	0.0244625	0.00702321	0.0552726	0.0552505	0.100398	0.0661321	0.0885385	0.0106801	0.0205896	0.0560236	0.0110677	0.0135368	0.0559708	0.0628404	0	0.00700296	0.0119829	0.019848	0.0200528	0.0183497	0.00691611	0.00473115	0.0055371	0.0302289	0.0521607	0.114277	0.474255	0.694338	0.130812	0.538387	0.264711	0.266338	0.0658722	0.127078	0	0	0	0.0270804	0.0107185	0.0289491	0.0117652	0
905	0	0	0	0	0.00400232	0.00328526	0	0.00271806	0	0.00592207	0	0.0107569	0.00551101	0.00571216	0.00267001	0.00561535	0.00430951	0.0110677	0.0077353	0.00722204	0	0.00558223	0.00700296	0	0.0283543	0.00668427	0.00611658	0	0	0	0	0.0702163	0.0145886	0.0381098	0.0877461	0.011892	0.0466319	0.0107315	0.00795039	0.00598838	0.0334415	0	0	0	0.0154745	0.0142913	0.0144746	0.00980431	0.014528
906	0	0	0	0	0	0	0.0135777	0.00271806	0	0.00789609	0.0172658	0.0250995	0.00551101	0.00856825	0.00267001	0.0112307	0.00215475	0.0221353	0.00580147	0.0288882	0.0497486	0.122809	0.646607	0.494293	0.0340252	0.0233949	0.00917487	0	0.0141935	0.00276855	0.00274808	0.0140433	0	0.0338753	0.0267053	0.015856	0.0423926	0.0107315	0.0119256	0	0.0100324	0.00614817	0	0.00715256	0.0116059	0.0107185	0	0.0176478	0.00363201
907	0.00647285	0.00675835	0.00634679	0.0106729	0.0160093	0	0	0.00543611	0.00351161	0.0138182	0.00690632	0.0107569	0	0.0142804	0.00267001	0.00374357	0.017238	0	0	0	0	0	0.0186746	0.0149786	0	0.00334213	0.00305829	0.00691611	0	0	0	0	0	0.00423442	0.00381505	0	0.0381534	0	0.0119256	0	0.0200649	0.356594	0.0398406	0.232458	0	0.0107185	0	0.00196086	0.00363201
908	0	0	0.0126936	0.00266823	0.00400232	0.00657052	0.00339443	0.0135903	0	0.0177662	0.0138126	0.0143426	0.0137775	0.0171365	0.0106801	0.00935891	0.0193928	0	0	0.00180551	0.00261835	0	0.00233432	0	0.00283543	0.00334213	0	0.00345805	0	0.00276855	0.0109923	0.00200618	0.0072943	0.0127033	0	0.015856	0.0211963	0.00715436	0	0.00598838	0.00668829	0.0122963	0.0144875	0.00715256	0.0116059	0.0393012	0.0192994	0.00980431	0.021792
910	0.0785989	0.00929274	0.00317339	0	0	0	0	0	0	0	0	0	0	0	0	0	0	0	0	0	0	0	0	0	0	0	0	0	0	0	0	0	0	0	0	0	0	0	0	0	0	0	0	0	0	0	0	0	0
911	0.00369877	0.0194303	0.0190404	0	0.00800464	0.00657052	0.00678887	0.00543611	0.017558	0.0118441	0.0138126	0.0250995	0.022044	0.0142804	0.00534003	0.00187178	0.00430951	0	0.00193382	0	0.00785505	0	0.0163403	0.0389443	0.0113417	0.0167107	0	0.0103742	0	0.0830565	0.0109923	0.0140433	0.00486287	0.0846883	0.125897	0.00396401	0.0763068	0.039349	0.00397519	0.00598838	0.023409	0.0491854	0.0217313	0.00357628	0.0154745	0.00714566	0	0.00784344	0.010896
912	0	0.0608252	0	0	0	0	0	0	0	0	0	0	0	0	0	0	0	0	0	0	0	0	0	0	0	0	0	0	0	0	0	0	0	0	0	0	0	0	0	0	0	0	0	0	0	0	0	0	0
913	0	0	0	0	0.00200116	0.00657052	0.023761	0.00543611	0.00702321	0.00592207	0.00690632	0.00358564	0.016533	0.00285608	0.0267001	0.016846	0.0107738	0	0.00193382	0	0	0	0.0140059	0.00898715	0	0.00334213	0	0	0	0	0	0.00200618	0.00243143	0.00846883	0.0152602	0.00396401	0.00423926	0.0214631	0.0159008	0.00299419	0.00334415	0.0338149	0	0	0.100584	0.00357283	0	0.00392172	0.032688
914	0	0	0.015867	0.0080047	0.00600348	0.00985578	0.00339443	0.0108722	0.0105348	0.00789609	0.00345316	0.0215139	0.00551101	0.00856825	0	0.00748713	0.00430951	0	0.0077353	0.00180551	0.0052367	0.00558223	0.0350148	0.02097	0.0141772	0.00668427	0.00305829	0.00345805	0.0141935	0.00276855	0.00274808	0.0160494	0.0194515	0.0254065	0.0343354	0.015856	0.0211963	0.00357718	0.019876	0	0.023409	0.00307409	0.00724375	0.0178814	0.0193431	0.0321555	0.033774	0.00980431	0.00363201
915	0	0	0	0	0.00200116	0.00657052	0.0101833	0.00271806	0.0105348	0.00789609	0.0103595	0.0788841	0.00551101	0.0142804	0.00534003	0.00187178	0.00861902	0.00368922	0.0232059	0.0162496	0.0104734	0.0390756	0.00933729	0	0.0255189	0.0133685	0.0183497	0.00691611	0.0118279	0.0055371	0.0109923	0.0240741	0.0316086	0.0973916	0.133527	0.023784	0.122939	0.0321946	0.0636031	0.00299419	0.046818	0	0	0	0.00386862	0.00714566	0.00964971	0.00196086	0.014528
917	0.0221926	0.0591356	0	0	0	0	0	0	0	0	0	0	0	0	0	0.00187178	0	0	0	0	0	0	0	0	0	0	0	0	0.00236558	0	0	0	0	0	0	0	0	0	0	0.00598838	0.0133766	0	0	0	0.00386862	0.00357283	0	0	0
920	0	0	0	0	0	0	0.00339443	0	0	0	0.0103595	0	0	0.00285608	0	0.00187178	0	0.00368922	0	0	0	0	0	0.00599143	0	0	0	0	0	0	0	0	0	0	0	0	0	0	0	0	0.00668829	0	0	0	0	0.0178642	0.00964971	0.00196086	0.00363201
921	0	0	0	0	0	0.00657052	0.00678887	0	0.00702321	0.00197402	0	0.00358564	0.00551101	0.0228487	0	0	0.0237023	0.0110677	0.0251397	0.0180551	0	0.05024	0.00233432	0	0.00567086	0	0.00611658	0.245522	0	0.00830565	0	0	0.00486287	0.0338753	0.00763009	0	0	0.00357718	0.00795039	0	0.00334415	0.00307409	0.00362188	0	0.0154745	0.0393012	0.0192994	0.13726	0.0472161
923	0	0	0	0	0.0100058	0.00657052	0.00339443	0.0135903	0	0.0157922	0.0241721	0.0394421	0.0358216	0.0171365	0	0.0224614	0.0193928	0.00368922	0.0116029	0	0	0	0	0	0.019848	0.0100264	0	0	0	0.00276855	0.0164885	0.0260803	0.0218829	0.0550474	0.0991912	0.0396401	0.0763068	0.0321946	0.0477023	0.00898257	0.0401298	0.156778	0.0398406	0	0	0.00357283	0	0.00196086	0
924	0.0249667	0.0388605	0.00317339	0	0	0.00657052	0	0	0.00351161	0.00394804	0	0	0	0.00571216	0	0.00187178	0.00215475	0	0	0.00361102	0	0	0.00233432	0.00599143	0.00283543	0	0	0	0.00236558	0.00276855	0.00274808	0.00401236	0	0.00423442	0.00763009	0.00396401	0.00423926	0.00357718	0.00397519	0	0.00334415	0	0.00724375	0	0.00773724	0.00357283	0	0.00392172	0.01816
929	0	0	0	0	0	0	0.00678887	0.00543611	0.00351161	0.0157922	0.00690632	0.0322708	0.0137775	0.0142804	0	0.0187178	0.00430951	0	0.0077353	0.00902755	0.00261835	0.00558223	0.00233432	0.00299572	0.0141772	0.00334213	0.00305829	0.0207483	0	0	0.00274808	0.0682101	0.0461972	0.177846	0.175492	0.011892	0.118699	0.0751207	0.0516775	0.0179651	0.0100324	0	0	0	0	0	0.424587	0	0
930	0.0980175	0.06167	0.0126936	0.00533646	0	0	0	0	0.00702321	0	0	0	0	0	0	0	0.00215475	0	0	0.00180551	0	0	0	0	0	0	0	0	0	0	0	0.00200618	0.00243143	0	0	0	0	0	0	0	0	0	0.0108656	0.0107288	0.0154745	0.00357283	0	0	0
931	0	0	0.00317339	0	0.00800464	0	0	0	0	0.00197402	0	0	0.0027555	0	0	0	0	0	0	0	0	0	0	0	0	0	0	0	0	0	0	0.00200618	0.00243143	0	0.00763009	0	0.00423926	0.00357718	0	0	0	0.673225	0.0651938	0.0429154	0.00386862	0.00357283	0.00964971	0	0
932	0	0	0	0	0	0	0.00339443	0.00271806	0	0.00592207	0.00345316	0.0322708	0.0027555	0.00571216	0.00267001	0.00374357	0	0.00368922	0.00580147	0.00722204	0.00261835	0.00558223	0.00233432	0	0.0226835	0.0167107	0	0.00345805	0.00236558	0	0.00274808	0.0521607	0.00486287	0.0296409	0.0457806	0.00396401	0.0678282	0.0107315	0.019876	0.00898257	0.0167207	0	0	0	0.00386862	0.0250098	0.0144746	0.00392172	0.01816
934	0	0	0	0.114734	0.00200116	0.00328526	0	0	0	0	0	0	0	0	0	0	0.0129285	0.0295138	0.0135368	0.0198606	0.060222	0.0279111	0.27545	0.206704	0.0340252	0.00334213	0.00917487	0.0311225	0.0236558	0.0221484	0.00274808	0	0.00243143	0.00846883	0	0	0.00847853	0	0	0	0	0	0	0	0	0	0	0	0
935	0	0	0.00952018	0	0	0.00328526	0.00339443	0.00815417	0	0.00987011	0.0207189	0.00717129	0.0247995	0	0.00267001	0.00187178	0.00215475	0.00368922	0.00193382	0.0108331	0.0288018	0	0.00233432	0	0.0453669	0.0167107	0.00917487	0	0	0	0.00274808	0.0441359	0.0267458	0.0973916	0.190752	0.023784	0.080546	0.039349	0.0397519	0.00598838	0.0300973	0	0	0	0	0	1.49088	0	0
936	0.255215	0.00168959	0	0	0	0	0	0	0	0	0	0	0	0	0	0	0	0	0	0	0	0	0	0	0.00567086	0	0	0	0	0	0	0	0	0	0	0	0	0	0	0	0	0	0	0	0	0	0	0	0
938	0	0	0	0	0.00200116	0.00328526	0.00339443	0.00543611	0	0.0236883	0.0138126	0.0645416	0.027555	0.0285608	0	0.00561535	0.00646426	0	0.00580147	0.00902755	0.0052367	0.0167467	0.158734	0.359486	0.0113417	0.00668427	0.00305829	0.0414966	0.00709673	0.00830565	0.0109923	0.022068	0.00486287	0.0211721	0.083931	0.00396401	0.122939	0.0429261	0.00795039	0.0179651	0.0300973	0	0.00724375	0.0429154	0	0	0	0.00980431	0.0617441
943	0	0	0	0	0	0	0	0	0.0140464	0.00197402	0	0	0.00551101	0	0	0	0	0	0	0	0	0	0	0	0	0.00668427	0	0	0	0	0	0	0	0.00423442	0	0	0.00423926	0	0	0	0.00334415	0.0184445	0	0	0.0154745	0	0.0144746	0.00196086	0.00726401
944	0	0	0.00634679	0	0.0140081	0.00328526	0.00339443	0.00543611	0	0.00592207	0.00690632	0	0.011022	0	0	0	0.00215475	0	0.0077353	0.0306937	0.00785505	0	0.00933729	0.00898715	0.0170126	0.00334213	0.021408	0	0.00473115	0.0055371	0.0109923	0.0662039	0.0583544	0.10586	0.186937	0.0356761	0.156853	0.0679664	0.0755287	0.0269477	0.0601946	0	0	0	0	0	0.791277	0.00196086	0
945	0	0	0	0	0	0	0.0135777	0.00543611	0.00702321	0.086857	0.0207189	0.0143426	0.0661321	0.0114243	0	0	0.00430951	0	0.00193382	0.0108331	0	0.00558223	0.00466864	0	0.00567086	0.0534741	0.00305829	0.00691611	0.00236558	0.0221484	0.0137404	0.0280865	0.00972573	0.0889228	0.137342	0.00792801	0.080546	0.0214631	0.0874543	0.00299419	0.00334415	0	0	0	0.00386862	0.00714566	0.00482486	0.00588258	0.01816
946	0	0	0.00634679	0.00266823	0	0.0164263	0.0305499	0.0244625	0.0140464	0.0138182	0.0172658	0.00717129	0.0137775	0.0142804	0.0160201	0.016846	0.0129285	0	0	0.00541653	0.00785505	0	0	0	0.00567086	0.00334213	0	0.00691611	0.00236558	0	0	0	0.0072943	0.0127033	0.00381505	0.011892	0	0.00715436	0.00795039	0.00898257	0.0133766	0.00307409	0.00362188	0.00715256	0.0502921	0.0964665	0.0578983	0.0313738	0.032688
948	0	0	0.00317339	0	0	0	0	0.0190264	0.00702321	0.00197402	0.0103595	0.0179282	0.0633766	0.0314169	0	0.00935891	0.00861902	0	0.00193382	0.0776369	0	0.0279111	0.00233432	0.00599143	0.0482023	0.0300792	0	0.00691611	0	0.0719823	0.0109923	0.0461421	0.0121572	0.135501	0.179307	0.0475681	0.0508712	0.039349	0.00795039	0.0119768	0.0267532	0	0	0	0	0	0	0.00196086	0.00726401
949	0.13408	0.0439293	0	0	0	0	0	0	0	0	0	0.00358564	0	0	0	0	0	0	0	0	0	0	0.0186746	0.0149786	0	0	0	0	0.00473115	0	0	0	0	0	0.00381505	0	0	0.00357718	0	0	0	0	0	0	0	0	0	0	0
950	0.00554816	0	0.0253872	0	0.00200116	0.00328526	0.00339443	0.00815417	0.0140464	0.00197402	0.00345316	0	0.0027555	0	0	0	0.00215475	0	0.00193382	0.0234716	0.0183284	0.0390756	0	0	0.0226835	0	0	0.00691611	0.00473115	0	0	0.00200618	0	0	0.00381505	0	0	0.00715436	0	0	0.00668829	0.0276668	0.0325969	0.0286103	0.0425548	0.0714566	0.0530734	0.0352955	0.021792
951	0	0	0	0	0	0.00328526	0	0.0244625	0.0245812	0.00592207	0.0138126	0	0.027555	0.00285608	0.00534003	0.00374357	0.00861902	0	0.0077353	0.00541653	0.0261835	0.0111645	0	0	0.0510378	0.0233949	0	0.0103742	0.00236558	0	0.00274808	0.034105	0.143455	0.110095	0.083931	0.0356761	0.101742	0.0321946	0.0238512	0.00598838	0.0200649	0	0	0.00357628	0	0.00714566	0.110972	0.0196086	0.00726401
952	0.00554816	0.00506877	0	0	0	0.00328526	0.00339443	0.0108722	0.0105348	0.0375064	0.0172658	0.0322708	0.027555	0.0285608	0.00267001	0.0187178	0.0258571	0	0	0.00180551	0.0052367	0.0167467	0.0863699	0.0838801	0.0170126	0	0.00305829	0.00691611	0.00473115	0.0055371	0.00824425	0.0260803	0.0145886	0.0931572	0.103006	0.0436041	0.0381534	0.0465033	0.0278264	0.0209593	0.0501622	0	0	0	0	0	0	0	0.00363201
954	0	0	0	0.00533646	0.00200116	0	0.00678887	0.00543611	0.0245812	0	0	0.0107569	0.0027555	0	0	0.00187178	0.00215475	0	0	0.00180551	0	0	0.0116716	0.00299572	0	0	0	0	0	0	0	0.00200618	0	0.00423442	0.00381505	0	0	0	0	0	0	0	0	0	0.0812411	0.0250098	0.00964971	0.105887	0.214288
955	0	0	0.0920284	0.280164	0.488283	0	0.00339443	0	0	0	0	0	0	0	0	0	0.00215475	0	0	0	0.00261835	0.00558223	0	0.00299572	0	0	0	0	0	0	0	0.00200618	0	0.00846883	0	0	0	0	0	0	0	0.0522595	0.134009	0.0929833	0	0.00714566	0.00482486	0	0.00363201
960	0	0	0	0.00266823	0	0	0	0	0	0	0	0	0	0	0.00267001	0	0	0.033203	0.032875	0.0469433	0.060222	0.0669867	0.0700296	0.10485	0.0765567	0	0.0152915	0.0276644	0.0827952	0.00830565	0	0	0	0	0.00381505	0	0	0	0	0	0	0	0	0	0	0.0107185	0	0.00196086	0
961	0.157198	0.0109823	0	0	0	0	0	0	0	0.00197402	0	0.00717129	0.011022	0	0	0.00187178	0	0.00368922	0.00193382	0	0	0	0.00233432	0.00599143	0.00283543	0	0	0	0	0.00830565	0	0	0	0.0127033	0.00763009	0.00396401	0.00423926	0	0.00397519	0.00299419	0	0	0.00362188	0	0	0	0	0	0
965	0	0	0.0349073	0.00533646	0.012007	0.0197116	0.0169722	0.0434889	0.0632089	0.0631687	0.0310784	0.0681272	0.0799096	0.0599777	0.00267001	0.0187178	0.0689521	0	0.0077353	0.0162496	0.0052367	0.0223289	0.00233432	0	0.0311897	0.0367635	0.0152915	0.0172903	0.00709673	0	0.0137404	0.034105	0.0316086	0.0973916	0.122081	0.01982	0.0551104	0.0500805	0.0238512	0.0209593	0.0869478	0.00307409	0.00362188	0.00715256	0	0	0	0	0.00726401
966	0	0	0.00634679	0	0.0540313	0	0	0.0217444	0	0.00987011	0.00345316	0	0.00551101	0.00285608	0.00267001	0.00748713	0.0150833	0	0.0077353	0.00541653	0.0052367	0.00558223	0.00933729	0.00299572	0.0311897	0.00334213	0.0122332	0.00691611	0	0	0.0219847	0.0742286	0.0632173	0.173611	0.206013	0.00396401	0.144135	0.0465033	0.0556527	0.0209593	0.0702271	0	0	0.00715256	0.0116059	0.0142913	1.04699	0.00392172	0
968	0	0	0.0349073	0.00533646	0.0200116	0.0197116	0.0271555	0.046207	0.0421393	0.0355324	0.0414379	0.0573703	0.0661321	0.0399851	0.0133501	0.0280767	0.0474046	0.0258245	0.0077353	0.0306937	0.0340385	0.05024	0.0863699	0.04194	0.0255189	0.0100264	0.00917487	0.0172903	0.0449459	0.0055371	0.00549617	0.00802472	0.00486287	0.0127033	0.0190752	0.00396401	0.0211963	0.0321946	0.0119256	0.00898257	0.0167207	0.0122963	0.0181094	0.00357628	0.0154745	0.0321555	0.0434237	0.0411781	0.0435841
970	0.24042	0	0	0	0	0	0	0	0	0	0	0	0	0	0	0	0	0	0	0	0	0	0	0	0	0	0	0	0	0	0	0	0	0	0	0	0	0	0	0	0	0	0	0	0	0.00357283	0	0	0
971	0	0	0	0	0.00400232	0.00657052	0.00678887	0.0163083	0.0140464	0.00789609	0	0.0394421	0.0192885	0.0257047	0	0.00748713	0.0107738	0	0.00193382	0	0.0052367	0	0	0	0.0141772	0.00668427	0.00305829	0	0	0	0.0109923	0.0742286	0.0267458	0.194783	0.114451	0.01982	0.110221	0.0143087	0.0318016	0.0209593	0.0501622	0.00307409	0.00724375	0	0	0	0.0144746	0.00588258	0
973	0	0	0	0	0	0.00657052	0	0.00543611	0.00351161	0.00789609	0	0.00717129	0.0027555	0.00571216	0.00267001	0	0.00430951	0	0.00386765	0.00361102	0.00261835	0	0.00466864	0.00299572	0.0170126	0.00334213	0.0152915	0.00345805	0	0	0.0137404	0.0481483	0.0437658	0.118564	0.110636	0.011892	0.144135	0.0357718	0.0318016	0.00598838	0.0167207	0	0	0	0.00386862	0.00714566	0.0723729	0.00392172	0.00726401
974	0.15165	0.136857	0	0	0	0	0	0	0	0	0	0	0	0	0	0	0	0	0.00193382	0	0.00261835	0	0	0	0	0	0	0	0	0	0	0	0	0	0	0	0	0	0	0	0	0	0	0	0	0	0	0	0
975	0	0	0	0	0	0.00328526	0.00339443	0.0108722	0.00351161	0.00987011	0.0103595	0.0143426	0.0192885	0.00571216	0	0	0.0107738	0	0.00386765	0	0.0104734	0.00558223	0.00233432	0	0.0085063	0.00334213	0.00305829	0	0	0	0.0164885	0.0320989	0.0194515	0.114329	0.133527	0.015856	0.11446	0.0429261	0.0556527	0.0119768	0.0133766	0	0	0	0	0	0.226768	0	0
976	0.00184939	0.0253438	0	0	0	0.00328526	0	0.00271806	0.00351161	0.00592207	0.00690632	0.00358564	0.022044	0.00571216	0	0	0.00215475	0	0	0	0	0	0	0	0	0	0	0	0	0	0	0.00401236	0.0121572	0.0127033	0.0343354	0.015856	0.0169571	0	0.019876	0.00898257	0.00668829	0	0	0	0	0	0	0	0.00363201
977	0	0	0	0.00266823	0.00200116	0.00985578	0.0101833	0.0135903	0.0105348	0.0177662	0.0103595	0.168525	0.0247995	0.0285608	0.00267001	0.00748713	0.00430951	0	0	0.00902755	0	0	0.00233432	0.00599143	0.00283543	0.0133685	0.00305829	0	0.00236558	0.0193798	0.0109923	0.0160494	0.111846	0.0635163	0.083931	0.015856	0.224681	0.0321946	0.0437271	0.00598838	0.0668829	0	0	0.00357628	0.00386862	0.0178642	0.033774	0.013726	0
981	0	0	0.00634679	0	0	0	0	0.00815417	0	0.00789609	0.00690632	0.0322708	0.00826651	0.00571216	0.00534003	0.00374357	0.00215475	0	0	0.37013	0.0052367	0.00558223	0.00700296	0	0.0113417	0.0100264	0	0	0	0.00276855	0.0274808	0.0180556	0.0145886	0.0381098	0.0419655	0.011892	0.0339141	0.0143087	0.0119256	0	0.0334415	0.00307409	0	0	0	0.0321555	0.0144746	0.00392172	0.00363201
985	0	0.00422397	0.00317339	0	0.00200116	0.00328526	0.00678887	0.0190264	0	0.00394804	0.00345316	0	0.0192885	0.00856825	0.00267001	0.00374357	0	0	0.00580147	0.00180551	0.00261835	0	0.00233432	0.00299572	0.0170126	0.00334213	0.00305829	0	0	0	0.0109923	0.0381174	0.0364715	0.156673	0.144972	0.015856	0.0763068	0.0429261	0.0397519	0.0119768	0.0334415	0	0	0	0.00386862	0.00357283	0.0530734	0.00196086	0
989	0	0	0.0634679	0.0613693	0.252146	0.013141	0.0203666	0.00271806	0.0105348	0.0296103	0.0103595	0.0179282	0.011022	0.0228487	0.00534003	0.00374357	0.0150833	0.0110677	0.00966912	0.0361102	0	0.00558223	0.0116716	0.00299572	0.00283543	0.0233949	0.00917487	0.00345805	0	0	0.00274808	0.0100309	0.0121572	0.0381098	0.0114451	0.011892	0.0339141	0.00715436	0.00795039	0.00598838	0.0133766	0.00614817	0	0.0178814	0.0425548	0.0285827	0.0144746	0.0215695	0.029056
990	0.197884	0.00675835	0	0	0	0	0	0	0	0.00592207	0	0	0.0027555	0	0	0	0	0	0	0	0	0.00558223	0.00233432	0	0	0	0	0	0	0	0	0	0.00243143	0	0.0152602	0	0	0.0286174	0	0	0	0	0	0	0	0	0.00482486	0	0
991	0	0	0.00317339	0	0	0.00328526	0	0	0	0	0	0.00717129	0.0027555	0	0	0	0	0.00368922	0	0.00541653	0.00261835	0	0.1564	0.296576	0	0	0	0	0	0.0110742	0	0	0	0	0.0572257	0.00792801	0.00423926	0	0.00795039	0	0.00668829	0	0	0	0.00773724	0.0607381	0.033774	0	0.0363201
993	0	0	0.0666413	0.0293506	0.012007	0.00985578	0.00678887	0.00815417	0.017558	0.00987011	0.0103595	0	0.00551101	0.00856825	0	0.00935891	0.0129285	0	0	0	0	0	0	0	0.00567086	0.00334213	0	0	0	0	0	0.00200618	0.00243143	0.00423442	0.00763009	0.00396401	0.0127178	0.00357718	0	0.00299419	0.00668829	0.0891485	0.0651938	0.0429154	0.0541607	0.0571653	0.0578983	0.0352955	0.0435841
995	0.0351383	0.0506877	0	0	0	0	0	0	0	0	0	0	0	0	0	0	0	0	0	0	0	0	0	0	0	0	0	0	0	0	0	0	0	0	0	0	0	0	0	0	0	0	0	0	0	0	0	0	0
997	0	0	0	0	0	0.00328526	0.00678887	0.00543611	0	0.00987011	0.00690632	0.0286851	0.022044	0.0142804	0.00534003	0.0187178	0.00430951	0	0	0.00541653	0.0209468	0	0.00233432	0.00599143	0.0113417	0.0133685	0.00611658	0.00345805	0.00473115	0.0055371	0.0247327	0.116358	0.0705116	0.334519	0.339539	0.0396401	0.207724	0.039349	0.0556527	0.0119768	0.046818	0	0	0	0.00773724	0	0.130271	0	0.014528
999	0	0	0	0	0	0.00657052	0.0169722	0.0135903	0.00702321	0.0197402	0.00345316	0.0179282	0.0137775	0.0199926	0.00267001	0.0205896	0.00646426	0	0	0.0613874	0.115207	0.05024	0.0280119	0	0.0567086	0.0334213	0.0122332	0.0138322	0	0.0359911	0.0439693	0.120371	0.11914	0.211721	0.251793	0.0911722	0.17381	0.0894294	0.0318016	0.014971	0.110357	0	0	0	0.00386862	0.0107185	0.0192994	0	0.01816
1000	0	0	0	0	0	0.00657052	0.00339443	0.00815417	0.00702321	0.0177662	0.0172658	0.0322708	0.016533	0.0114243	0.00267001	0.00374357	0.0129285	0	0	0.00722204	0.00261835	0.0223289	0	0.00299572	0.0255189	0.0133685	0.00917487	0.00345805	0.00709673	0.00830565	0.00549617	0.0300927	0.0413344	0.110095	0.167862	0.0356761	0.0975031	0.0286174	0.019876	0.014971	0.0434739	0	0	0	0	0	0	0.00588258	0.00363201
1002	0.222851	0.00929274	0.00317339	0.00266823	0.0100058	0	0	0	0	0	0	0	0	0	0	0	0	0	0	0	0	0	0	0	0	0	0	0	0	0	0	0	0	0	0	0	0	0	0	0	0	0	0.00362188	0	0	0	0	0	0
1008	0.176616	0.0304126	0	0	0	0	0	0	0	0	0	0	0	0	0	0	0	0	0	0	0	0	0	0	0	0	0	0	0	0	0	0	0	0	0	0	0	0	0	0	0	0	0	0	0	0	0	0	0
1009	0.228399	0	0	0.00266823	0	0	0	0	0	0	0	0	0	0	0	0	0	0	0	0	0	0	0	0.00299572	0	0	0	0	0	0	0	0	0	0	0	0	0	0	0	0	0	0	0	0	0	0	0	0	0
1010	0	0	0.0222138	0	0	0	0	0	0	0	0.00690632	0	0	0	0	0	0	0	0.00193382	0	0	0	0	0	0.0085063	0	0	0	0	0	0	0.00401236	0.00243143	0	0.00763009	0	0.00847853	0	0	0	0	0	0	0	0	0	1.23999	0	0
1016	0	0.000844794	0.00317339	0.00266823	0.012007	0	0	0	0	0	0.00690632	0	0	0	0	0	0	0	0	0	0	0.00558223	0	0	0	0	0	0	0	0.00276855	0	0	0	0	0	0	0	0	0	0	0.0167207	0.0860744	0.0724375	0.604392	0.00386862	0	0	0	0
1018	0.00462346	0.0591356	0	0	0	0.00328526	0.00678887	0.0108722	0.0105348	0.0118441	0.00690632	0.0394421	0.00826651	0.0114243	0.00801004	0.0187178	0.017238	0.0553383	0.0541471	0.0631929	0.060222	0.0725689	0.072364	0.0748929	0.0878984	0	0.00917487	0.0345805	0.0425804	0.0276855	0.00549617	0.00802472	0.00243143	0.0169377	0.0228903	0.00396401	0.00847853	0.0143087	0.0119256	0.00598838	0.0100324	0	0.00362188	0	0.00773724	0.00714566	0	0.00784344	0
1019	0	0.184165	0	0	0.00200116	0	0	0	0	0	0	0	0	0	0	0	0	0	0	0	0	0	0	0	0	0	0	0	0	0	0	0	0	0	0	0	0	0	0	0	0	0	0	0	0	0	0	0	0
1025	0	0.0346366	0	0.00266823	0.00400232	0	0	0	0	0	0	0.00358564	0.0027555	0.00285608	0	0.00187178	0	0	0	0	0	0	0	0	0	0.00334213	0	0	0	0	0	0.00200618	0.0072943	0	0.00381505	0.00396401	0	0.00357718	0	0	0.00334415	0	0.00724375	0.00357628	0	0	0	0	0
1026	0.00554816	0.181631	0.00634679	0.00533646	0.0360209	0	0.0203666	0.00543611	0	0.00592207	0.0103595	0.0143426	0	0	0	0	0.00646426	0	0	0	0	0	0.0140059	0.0119829	0.0113417	0.0200528	0	0	0	0.0249169	0.0137404	0.0120371	0.01702	0.0381098	0.0343354	0.00396401	0.0932638	0.00357718	0.00397519	0.0179651	0.0434739	0.00307409	0.0144875	0	0	0.00357283	0	0.00196086	0.00363201
1027	0	0	0.399848	0.130743	0.504292	0	0.00339443	0.00271806	0	0.00197402	0.00690632	0	0.0027555	0.00285608	0	0	0	0	0.0077353	0	0.0052367	0	0.00700296	0	0.00283543	0.00334213	0	0.00691611	0	0.00276855	0.00274808	0	0.00486287	0.00846883	0.0114451	0.00396401	0.0169571	0	0.00397519	0.00299419	0.00334415	0.00307409	0.05795	0.0822545	0	0	0	0	0
1030	0	0	0	0	0.00400232	0	0.00339443	0.0326167	0	0.00987011	0.0103595	0.0143426	0.0247995	0.00856825	0.00267001	0	0.00861902	0	0	0.00180551	0	0.00558223	0	0	0.0255189	0.0133685	0	0.0414966	0	0.13289	0.0219847	0.0200618	0.0218829	0.0592818	0.0724859	0.0317121	0.0847853	0.0286174	0.0278264	0.00299419	0.0501622	0	0	0	0	0.00357283	0.00482486	0	0
1034	0.00369877	0.024499	0.0412541	0.00266823	0.00600348	0.00328526	0.0305499	0.0298986	0.0596973	0.0197402	0.0552505	0.0394421	0.0495991	0.0571216	0.00267001	0.0224614	0.0215475	0	0	0	0.00261835	0.00558223	0	0	0.00283543	0	0	0	0	0	0.00274808	0.00802472	0.0121572	0.0169377	0.0305204	0.00396401	0.0296748	0.00715436	0.00795039	0.00598838	0.0334415	0.0338149	0.0108656	0.0107288	0	0.00357283	0.00482486	0.00392172	0.025424
1035	0.180315	0	0	0	0	0	0	0	0	0	0	0	0	0	0	0	0.00215475	0	0	0	0	0	0	0	0	0	0	0	0.00236558	0	0	0	0	0	0	0	0	0	0	0	0	0	0	0	0	0	0	0	0
1038	0	0	0	0	0.00400232	0.00328526	0.00339443	0.00815417	0.00351161	0.0276363	0.0138126	0.0322708	0.0192885	0.0114243	0.00267001	0.00561535	0.00861902	0.00737844	0.00580147	0.0361102	0	0.00558223	0.00700296	0	0.0085063	0.00334213	0.00611658	0	0.00236558	0.00276855	0.0109923	0.0320989	0.0461972	0.0889228	0.0953762	0.0475681	0.0720675	0.0536577	0.0318016	0.00299419	0.0401298	0	0	0	0	0	0.00482486	0.00392172	0
1039	0.0277408	0.0996857	0	0	0	0	0	0	0	0	0	0	0	0	0	0	0	0	0	0	0	0	0	0	0	0	0	0	0	0	0	0	0	0	0	0	0	0	0	0	0	0	0	0	0	0	0	0	0
1043	0	0	0.015867	0.00266823	0.00400232	0.00328526	0.0101833	0.0163083	0.0105348	0.00987011	0	0.0107569	0.011022	0.00571216	0.00801004	0.00374357	0.0107738	0	0	0.00180551	0.0052367	0	0	0	0.0141772	0.00668427	0	0.00345805	0	0	0.00274808	0.0120371	0	0.00423442	0.00763009	0.00396401	0.00847853	0	0	0	0.00668829	0	0	0	0.0696352	0.0893208	0.067548	0.0352955	0.029056
1047	0.0101716	0	0.0856816	0.0506964	0.00800464	0.00985578	0.0203666	0.0135903	0.00702321	0.0157922	0.00690632	0.0107569	0.011022	0.00285608	0.0106801	0.00561535	0.017238	0	0	0.00361102	0.00261835	0.00558223	0	0	0.00567086	0.00668427	0	0	0	0	0.00824425	0.00401236	0.00486287	0.00846883	0.00763009	0.00396401	0.0127178	0.0143087	0.00397519	0.00598838	0.0133766	0.122963	0.170228	0.0643731	0.0270804	0.117903	0.0820226	0.0450998	0.0762721
1049	0	0	0.0222138	0	0.00200116	0	0.023761	0.0190264	0.0105348	0	0.00690632	0.0107569	0.00551101	0.0114243	0.00267001	0.00561535	0	0	0	0	0	0	0.00466864	0	0	0.00334213	0	0	0	0	0	0	0.00243143	0	0.0114451	0.00792801	0.00423926	0.0143087	0.00795039	0	0.0167207	0.0122963	0.0217313	0.0321865	0.0502921	0.0107185	0.0144746	0.00196086	0.0472161
1052	0.250592	0.024499	0.00317339	0	0.00400232	0	0	0.00543611	0	0.00197402	0.00345316	0.00358564	0.00826651	0	0	0	0.00215475	0	0	0.00180551	0	0	0.0116716	0.0149786	0.0113417	0.00334213	0	0	0	0.00830565	0.00549617	0.00802472	0.00486287	0.0381098	0.0305204	0.011892	0.00423926	0.0250402	0.0119256	0.00299419	0.00668829	0	0.00362188	0	0	0	0	0	0.00363201
1053	0	0	0.279259	0.0453599	0.0420244	0.00328526	0.00678887	0	0	0.00394804	0	0.00717129	0.00551101	0.00285608	0.00801004	0	0.00430951	0	0	0	0	0	0	0	0.00283543	0	0	0	0	0	0.00549617	0	0	0	0.00381505	0	0	0	0	0.00299419	0	0.15063	0.105034	0.0715256	0.030949	0.00714566	0.00482486	0.0176478	0
1055	0.0295902	0.0912378	0.00952018	0	0.00200116	0	0	0	0.00702321	0.00394804	0	0.00358564	0	0.00856825	0	0	0.00215475	0	0	0	0.00261835	0	0.00700296	0.00599143	0	0.00334213	0	0	0	0.00276855	0	0	0.00243143	0.0169377	0.00381505	0	0	0	0	0	0	0	0	0	0	0	0	0	0
1056	0	0.244146	0	0	0	0	0	0	0	0	0	0	0	0	0	0	0	0	0	0	0	0	0	0	0	0	0	0	0	0	0	0	0	0	0	0	0	0	0	0	0	0	0	0	0	0	0	0	0
1062	0.0194186	0.00844794	0	0	0.00800464	0	0	0	0	0	0	0	0	0.0114243	0	0	0	0	0	0	0	0	0	0.00599143	0	0.00334213	0	0	0	0	0	0	0.00243143	0.0169377	0.0114451	0	0	0	0	0	0	0	0.0253531	0	0	0	0	0	0
1066	0	0	0.0253872	0.0747105	0.192111	0.013141	0.00339443	0.00815417	0.00351161	0.00987011	0.00690632	0.0466134	0.00826651	0.00285608	0	0.00187178	0.0129285	0.00368922	0	0.00541653	0	0.00558223	0.00466864	0	0.0085063	0.00668427	0.00611658	0.00691611	0	0	0.00824425	0.0160494	0.00972573	0.0127033	0.0190752	0.00396401	0.0127178	0.00357718	0.00795039	0.00299419	0.00668829	0.0584076	0.108656	0.0429154	0	0.192933	0.0771977	0.0509824	0.0726401
1068	0.0184939	0.024499	0.0222138	0.00266823	0.00400232	0	0	0	0	0	0	0	0	0.00571216	0	0	0	0.00737844	0.0077353	0.00722204	0.0261835	0.0223289	0.0116716	0.0149786	0.0141772	0.00668427	0	0	0.00236558	0.0110742	0	0	0	0.00423442	0	0	0	0	0	0.00299419	0.00334415	0.0153704	0.0325969	0.0143051	0.0116059	0.00357283	0	0.00196086	0
1069	0	0	0.00952018	0.00533646	0.0100058	0.00657052	0.0101833	0.00271806	0.0140464	0.00987011	0.0172658	0.0179282	0.0358216	0.0171365	0.00267001	0.0131025	0.00646426	0	0.0077353	0.0288882	0.0052367	0.0111645	0.200752	0.122824	0.00567086	0.0200528	0.00305829	0.0103742	0.0189246	0.0249169	0.0164885	0.0461421	0.0413344	0.169377	0.122081	0	0.144135	0.0178859	0.0397519	0.0119768	0.0434739	0.00614817	0.028975	0.0572205	0	0.00714566	0.00482486	0.00588258	0
1070	0	0.0456189	0	0	0	0	0	0	0	0	0	0	0	0	0	0	0.00215475	0	0	0	0	0	0	0	0	0	0	0	0	0	0	0	0	0	0	0	0	0	0	0	0	0.00614817	0	0	0	0.00357283	0	0	0
1074	0.203432	0	0	0	0	0	0	0	0	0	0	0	0	0	0	0	0	0	0	0	0	0	0	0	0	0	0	0	0	0	0	0	0	0	0	0	0	0	0	0	0	0	0	0	0	0	0	0	0
1075	0	0	0.0317339	0.720423	0.904525	0.00985578	0	0.00543611	0.00351161	0.0157922	0	0.00717129	0	0.00285608	0	0.00187178	0.00430951	0.00368922	0.00386765	0.00361102	0.00261835	0.0279111	0.00466864	0.00299572	0.0085063	0.00668427	0	0	0.00236558	0	0.00274808	0.00401236	0	0	0.00763009	0.011892	0.00423926	0.0107315	0.00397519	0	0.00334415	0.0184445	0.0507063	0.0500679	0	0.107185	0.0820226	0.0333346	0.0399521
1078	0	0	0	0.00266823	0.00400232	0	0	0.00271806	0	0.00789609	0.00690632	0.00717129	0	0.0456973	0.0213601	0.00935891	0.0129285	0	0	0	0	0	0	0	0	0	0	0	0	0	0	0.00601854	0	0.00846883	0.0305204	0.00396401	0.00423926	0	0.0318016	0	0.0100324	0	0	0	0.00773724	0.00714566	0.00482486	0.00784344	0.032688
1083	0.168294	0.0185855	0	0	0	0	0	0.00271806	0	0	0.00345316	0	0	0.00285608	0	0	0	0	0	0.00180551	0	0	0	0	0	0	0	0	0	0	0	0	0.00243143	0.0127033	0.00763009	0	0.00423926	0	0	0	0	0	0	0	0	0	0	0	0
1086	0.350459	0	0	0	0	0	0	0	0	0	0	0	0	0	0	0	0	0	0	0	0	0	0	0	0	0	0	0	0	0	0	0	0	0	0	0	0	0	0	0	0	0	0	0	0	0	0	0	0
1088	0.267236	0.00760315	0.00634679	0.00533646	0.0240139	0	0	0	0	0.00197402	0.00345316	0.00358564	0.00551101	0.00285608	0.00267001	0	0	0	0.00193382	0.00180551	0	0.00558223	0.00700296	0.00898715	0.0141772	0.00668427	0	0.0172903	0	0.0166113	0.00274808	0	0.0072943	0.0254065	0.0228903	0	0.0211963	0.0107315	0.00397519	0.0119768	0.0100324	0.00922226	0.0217313	0	0.0116059	0.00714566	0.0144746	0.00392172	0.00726401
1089	0	0	0	0.0160094	0.0380221	0.00328526	0	0.00271806	0.00351161	0.00592207	0.0103595	0.0215139	0.0027555	0.00856825	0.00267001	0.00561535	0.00646426	0	0.0116029	0.0180551	0.0209468	0.0111645	0.00466864	0	0.0113417	0.0100264	0.00305829	0.0103742	0.00709673	0	0.00824425	0.0180556	0.0364715	0.0592818	0.0343354	0.015856	0.0678282	0.0107315	0.0675783	0.00898257	0.0167207	0.00307409	0.00362188	0	0.00773724	0.00357283	0.00964971	0.013726	0
1091	0	0	0	0.00266823	0.0100058	0.0164263	0	0.0135903	0	0.00592207	0.00345316	0.0286851	0.0303105	0.0171365	0	0.0112307	0.017238	0	0.00580147	0.0288882	0.0052367	0	0.11905	0.0868758	0.019848	0.0100264	0	0	0.0118279	0.0193798	0.0109923	0.056173	0.0267458	0.190549	0.175492	0.0396401	0.139896	0.0286174	0.0477023	0.0209593	0.0267532	0	0	0.00715256	0	0.00357283	0.00482486	0.00588258	0.00726401
1092	0.093394	0.0126719	0.00952018	0.00266823	0.00200116	0	0	0.00271806	0	0	0	0	0	0	0	0	0	0	0	0	0	0	0.0233432	0.02097	0	0	0.00305829	0	0	0.00276855	0	0.00200618	0	0.00423442	0	0	0.00423926	0	0	0	0	0.00307409	0.00362188	0.00357628	0	0	0	0	0
1097	0	0	0.00952018	0	0	0	0	0.00815417	0	0	0.00345316	0	0.0027555	0.00285608	0	0	0	0	0	0	0	0	0.00700296	0.00898715	0	0	0.00305829	0	0	0	0.00824425	0.00401236	0.0218829	0.0338753	0.0114451	0	0.0339141	0.00715436	0.00397519	0	0.00334415	0	0	0	0	0	0.646531	0.00196086	0
1099	0	0	0	0	0	0.00328526	0.00339443	0	0	0.00789609	0	0.00717129	0	0.00285608	0	0	0	0	0.00193382	0	0.00785505	0	0.270781	0.161769	0	0.00334213	0.00611658	0	0.00473115	0	0	0.0140433	0	0.0719851	0.0648558	0.0317121	0.063589	0.00357718	0.00795039	0.00299419	0.0133766	0	0.00362188	0.00357628	0	0	0.067548	0	0
1101	0.201583	0.0160511	0	0	0	0	0	0	0	0	0	0	0	0.00571216	0	0	0	0	0.0077353	0.00180551	0.0052367	0	0.00233432	0	0.00283543	0	0	0	0	0.0055371	0	0	0.00243143	0	0	0	0	0.00357718	0	0	0.00334415	0	0	0	0	0	0	0	0
1103	0.122984	0.00760315	0	0	0	0	0	0	0	0	0	0.00358564	0.0027555	0	0	0	0	0	0	0	0	0	0.00466864	0.0119829	0	0	0	0	0	0	0	0	0	0	0.00381505	0	0.00423926	0	0	0	0	0	0	0	0	0	0	0.00196086	0
1105	0	0	0.00317339	0	0	0	0	0	0	0	0.00345316	0	0	0	0	0.00187178	0	0	0	0	0	0	0	0	0	0	0	0	0	0	0	0	0	0.00423442	0	0.00396401	0	0	0	0	0	0.0983707	0.028975	0.636578	0.00386862	0	0	0.00588258	0.010896
1106	0.178466	0	0	0	0	0	0	0	0	0	0	0	0	0	0	0	0	0	0	0	0	0	0	0	0	0	0	0	0.00236558	0	0	0	0	0	0	0	0	0	0	0	0	0	0	0	0	0	0	0	0
1119	0.00924693	0	0.0571211	0.0320188	0.012007	0.0197116	0.0543109	0.048925	0.0210696	0.0611947	0.0414379	0.0286851	0.0523546	0.0399851	0.0293701	0.0617688	0.0280118	0.158636	0.10636	0.21305	0.235651	0.273529	0.100376	0.0988586	0.235341	0.0334213	0.0550492	0.114116	0.1443	0.0415282	0.00549617	0.0200618	0.01702	0.0254065	0.0267053	0.0436041	0.0296748	0.0357718	0.00795039	0.00898257	0.0535063	0.070704	0.0543281	0.0643731	0.123796	0.192933	0.106147	0.172556	0.0908001
1120	0.0989422	0.119961	0.00317339	0	0	0	0	0	0	0	0	0	0.0027555	0	0	0	0	0	0	0	0	0	0	0	0	0	0	0	0	0	0	0	0	0	0	0	0.00847853	0	0	0	0	0	0	0	0.00386862	0	0	0	0
1130	0	0.0397053	0	0	0	0	0	0	0	0	0	0	0	0	0	0	0	0	0	0	0	0	0	0	0	0	0	0	0	0	0	0	0	0	0	0	0	0	0	0	0	0	0	0	0	0	0	0	0
1134	0.0157198	0.0101375	0.00317339	0	0	0	0	0.0108722	0	0	0.00345316	0	0	0.00856825	0	0	0.017238	0	0	0.00722204	0	0	0	0	0.00283543	0	0	0.00345805	0	0	0	0.00401236	0.00243143	0.0254065	0.00381505	0.011892	0.00847853	0.0250402	0.00795039	0.00598838	0.00668829	0.00307409	0.0181094	0	0	0	0	0	0
1135	0	0	0	0	0	0	0	0.00271806	0	0.00197402	0	0	0	0	0	0	0	0	0	0	0.0052367	0.0111645	0	0	0	0	0	0.00345805	0	0	0	0	0	0	0	0	0	0	0	0	0	0	0	0	0	0	0	0	0
1139	0	0.16558	0.088855	0.0426917	0.00800464	0	0	0	0	0	0	0	0	0	0	0	0	0	0	0	0	0	0	0	0	0	0	0	0	0	0	0	0	0.00423442	0	0	0	0	0	0	0	0.036889	0.028975	0.00715256	0	0	0	0	0
1140	0.0462346	0	0	0	0	0	0	0	0	0	0	0	0	0	0	0	0	0	0	0	0	0	0	0	0	0	0	0	0	0	0	0	0	0	0	0	0	0	0	0	0	0	0	0	0	0	0	0	0
1141	0.0295902	0.0228094	0.00317339	0	0	0.00328526	0	0	0	0.00197402	0	0	0.00551101	0.00285608	0	0	0.00646426	0	0	0	0	0	0.00233432	0	0	0	0	0	0.00236558	0	0	0.00200618	0	0	0.00381505	0	0.00423926	0	0	0	0.00334415	0	0	0	0	0	0	0	0
1148	0	0	0.00952018	0.00266823	0.0140081	0	0	0	0	0	0.00345316	0.00358564	0	0	0	0	0.00215475	0	0.0154706	0.0216661	0.0314202	0.0167467	0.317468	0.263623	0.0113417	0.00668427	0.0152915	0.00691611	0.0402148	0.0166113	0	0	0.00972573	0.00423442	0.00763009	0.00792801	0	0	0	0	0	0	0	0	0	0	0	0	0
1154	0.170144	0	0	0	0	0	0	0	0	0	0	0	0	0	0	0	0	0	0	0	0	0	0.00233432	0	0	0	0	0	0	0	0	0	0	0	0	0	0	0	0	0	0	0.00307409	0	0	0	0	0	0	0
1155	0.0175692	0.0473085	0.00634679	0	0	0	0	0.00271806	0	0	0	0	0	0	0	0	0	0	0.00193382	0	0	0	0	0	0	0	0	0	0	0	0	0	0.00486287	0	0	0	0	0	0	0	0	0	0	0.00357628	0	0	0	0	0
1156	0.00924693	0.0422397	0	0	0	0.00657052	0	0.00815417	0.00351161	0.00789609	0.00690632	0.0286851	0.011022	0.0199926	0	0.00187178	0.0560236	0	0	0	0	0	0.0116716	0.00898715	0.0085063	0.0100264	0	0	0	0.257475	0.00824425	0.00401236	0.00486287	0.0423442	0.0648558	0.015856	0.0551104	0.0214631	0.0159008	0.0119768	0.0167207	0	0	0	0	0.00357283	0	0	0
1158	0.000924693	0.00422397	0	0	0	0.00328526	0	0	0	0.00592207	0.00690632	0.0107569	0	0.00285608	0	0.00374357	0	0	0	0	0	0	0	0	0.0340252	0.00334213	0	0	0.00473115	0	0.00274808	0.00200618	0.0121572	0.00423442	0.0114451	0.00792801	0.0211963	0	0.0119256	0.00898257	0.00334415	0	0	0	0.0270804	0.042874	0.0144746	0.00392172	0.032688
1161	0.000924693	0.0895482	0.00634679	0	0.00200116	0	0	0	0	0	0	0	0	0	0	0	0.00215475	0	0.00193382	0.00361102	0	0	0.0373491	0.04194	0	0	0.00305829	0	0.00473115	0.00276855	0	0	0	0	0	0	0	0	0	0	0	0	0	0	0	0	0	0	0
1163	0	0	0.00317339	0	0	0.013141	0.023761	0.0380528	0.017558	0.0276363	0.0138126	0.0430277	0.0523546	0.0628338	0.0293701	0.0842302	0.0797259	0	0	0.0108331	0.0157101	0.00558223	0.0186746	0.0149786	0.0085063	0	0	0.00691611	0.00236558	0.00276855	0.0274808	0.00802472	0.0218829	0.0635163	0.160232	0.00792801	0.139896	0.0572348	0.0675783	0.00898257	0.123733	0.00307409	0.0144875	0.0357628	0.0464235	0.0285827	0.0192994	0.0431389	0.12712
1166	0.117436	0	0.0190404	0.0080047	0	0	0	0	0	0	0	0	0	0	0	0	0	0	0	0	0	0	0	0	0	0	0	0	0	0	0	0	0	0	0	0	0	0	0	0	0	0.0122963	0.0108656	0.00715256	0	0	0	0	0
1176	0.0129457	0.00844794	0.00952018	0.0747105	0.102059	0	0.00678887	0.00543611	0	0	0.00345316	0.0143426	0.0027555	0	0	0	0.00430951	0	0.00193382	0.00180551	0.0052367	0.0390756	0.00700296	0.00299572	0.00283543	0	0	0.100284	0.00709673	0.0249169	0.00274808	0.00401236	0.0121572	0.0550474	0.152602	0.00792801	0.0339141	0.0107315	0.0119256	0.00299419	0.023409	0.0153704	0.0108656	0.0107288	0	0.00357283	0	0	0
1178	0	0	0	0	0	0.00657052	0.00678887	0	0	0	0	0	0	0	0	0	0	0.00368922	0	0.0180551	0	0	0.00233432	0.00299572	0	0	0	0	0	0	0	0	0	0	0	0	0.0127178	0	0	0	0	0.00922226	0	0	0.00386862	0	0	0	0.014528
1188	0	0	0.0634679	0.0907199	0.304176	0	0.00339443	0.0244625	0.00702321	0.0315843	0.0138126	0.0824698	0.0799096	0.0257047	0.00534003	0.00748713	0.0387856	0	0.00386765	0.0415267	0.0104734	0	0.0186746	0.0119829	0.0141772	0.00668427	0	0.00691611	0	0	0.00824425	0.0200618	0.0267458	0.101626	0.110636	0.011892	0.144135	0.060812	0.0596279	0.014971	0.0601946	0.325853	0.572256	2.00987	0.00386862	0.00714566	0.0289491	0.0333346	0.010896
1191	0.00184939	0.037171	0.015867	0.0640376	0.0800464	0	0	0	0	0	0	0	0	0	0	0	0	0	0	0	0	0	0	0	0	0	0	0	0	0	0	0	0	0.00423442	0	0	0.00423926	0.00357718	0	0	0	0.0153704	0.0796813	0	0	0	0.00482486	0	0.00726401
1194	0.0795236	0	0.00317339	0	0	0	0	0	0	0.00789609	0	0	0	0.00285608	0	0	0.00215475	0	0	0.00180551	0	0	0	0	0	0	0	0	0	0	0.00549617	0.00401236	0	0.0465786	0.0152602	0.011892	0.334902	0.00357718	0.0238512	0	0.0133766	0	0.00362188	0	0.00386862	0.00714566	0	0	0
1196	0.0850718	0.00422397	0	0	0	0	0	0	0	0	0	0	0	0	0	0	0	0	0	0.00180551	0	0	0.00700296	0.00599143	0	0	0	0	0	0	0	0	0	0	0.00381505	0	0	0	0	0	0	0	0	0	0	0	0	0	0
1197	0	0.0430845	0	0	0	0	0	0	0	0	0	0	0	0	0	0	0	0	0	0	0	0	0	0	0	0	0	0	0	0	0	0	0	0	0	0	0	0	0	0	0	0	0	0	0	0	0	0	0
1198	0	0.0152063	0.00317339	0	0	0	0.0169722	0	0	0.0197402	0.0241721	0.0179282	0.0192885	0.0485534	0.00267001	0.00374357	0.0150833	0	0	0	0	0.0111645	0	0	0	0.0267371	0	0	0	0.0775194	0.0192366	0.022068	0.0218829	0.10586	0.236533	0.0475681	0.144135	0.0250402	0.0119256	0.00898257	0.0869478	0	0	0	0	0.0107185	0.0144746	0.00196086	0
1199	0	0	0	0	0	0.00328526	0	0.0135903	0.0140464	0.0236883	0.0310784	0.0788841	0.0247995	0.0371291	0.00534003	0.00748713	0.0129285	0.0184461	0.00580147	0.0415267	0.0183284	0.00558223	0.0163403	0.00599143	0.0085063	0.0167107	0.0183497	0.00691611	0.0094623	0	0.0247327	0.0361112	0.0753744	0.173611	0.171677	0.0792801	0.139896	0.0751207	0.0914295	0.014971	0.046818	0	0	0	0	0.00714566	0	0	0
1204	0.0231173	0	0	0	0	0	0	0	0	0	0	0	0	0	0	0.00187178	0	0	0	0	0	0	0.00233432	0	0	0	0	0	0	0.00276855	0	0	0	0	0	0	0	0	0.00397519	0	0.023409	0	0	0	0.00773724	0	0	0	0
1214	0	0	0	0.00266823	0	0.00657052	0.00339443	0.00543611	0.00702321	0.0118441	0.0345316	0.0932267	0.0192885	0.0228487	0.00534003	0.00561535	0.0150833	0.00737844	0.00966912	0.0343047	0.0157101	0.0279111	0.00933729	0.00599143	0.00283543	0.0133685	0.0122332	0.0207483	0.0118279	0	0.00824425	0.0300927	0.0923945	0.135501	0.106821	0.103064	0.11446	0.0858523	0.0834791	0.014971	0.0367856	0	0	0	0	0	0.00964971	0	0.01816
1219	0.000924693	0.032947	0	0.00533646	0	0.00328526	0.00678887	0.0271806	0	0.0236883	0.0138126	0.0107569	0.027555	0.0142804	0	0	0.00430951	0	0	0	0	0	0.0140059	0.00299572	0	0.0100264	0	0	0	0.0166113	0.0164885	0.0200618	0.0437658	0.0889228	0.141157	0.027748	0.0763068	0.0572348	0.0357768	0.0119768	0.0434739	0	0	0	0	0	0	0	0.00363201
1223	0	0	0.00952018	0	0.00400232	0.00657052	0.0101833	0	0.0140464	0.0236883	0.00690632	0.0143426	0.033066	0.0199926	0	0.00374357	0	0	0.00193382	0.00722204	0.00261835	0	0.00233432	0	0.0085063	0.0100264	0.021408	0.00345805	0.00473115	0	0	0.0361112	0.0364715	0.127033	0.0724859	0.01982	0.101742	0.0250402	0.0238512	0.014971	0.0334415	0	0	0	0.00773724	0.00357283	0.00482486	0.00784344	0
1224	0.000924693	0	0	0	0	0.00328526	0.00339443	0	0.00702321	0.00789609	0.00345316	0.00717129	0	0.00285608	0	0.00187178	0.00646426	0.00737844	0.00580147	0.00902755	0.0130917	0.00558223	0.221761	0.224679	0	0.0100264	0.00611658	0.00345805	0.0141935	0.00830565	0.00274808	0.0160494	0.0218829	0.0635163	0.0419655	0.011892	0.0423926	0.0107315	0.019876	0.00598838	0.0133766	0	0	0	0	0	0.00482486	0.00196086	0
1228	0	0	0.00634679	0	0.0420244	0.00985578	0.00339443	0.0135903	0	0.00394804	0.00345316	0.0430277	0.0192885	0.00571216	0	0.00748713	0.00430951	0	0.00193382	0.0108331	0.0104734	0.0167467	0.00233432	0.00299572	0.0141772	0	0.00305829	0.00345805	0	0	0.00549617	0.0381174	0.0194515	0.0550474	0.339539	0.0396401	0.0763068	0.0178859	0.0357768	0.0239535	0.023409	0	0.00724375	0.00715256	0.00386862	0.00357283	0.0144746	0.00196086	0.00726401
1230	0.0638038	0.0439293	0	0	0	0	0	0	0	0	0	0	0	0	0	0	0	0	0	0	0	0	0	0	0	0	0	0	0	0	0	0	0	0	0	0	0	0	0	0	0	0	0	0	0	0	0	0	0
1232	0	0	0.0190404	0.0160094	0.00200116	0.00328526	0.00339443	0.00271806	0.00702321	0.00197402	0.00345316	0	0.016533	0.00285608	0.00267001	0.00935891	0	0	0	0.00180551	0.00261835	0	0	0	0	0	0	0	0	0	0	0.00200618	0	0.00846883	0.00381505	0	0.00423926	0	0.00397519	0	0	0.0399631	0.028975	0.0286103	0.0154745	0.0893208	0.067548	0.0215695	0.0617441
1236	0.00277408	0	0.00634679	0.00266823	0.0160093	0.00328526	0.0135777	0.00543611	0.0105348	0.00987011	0.0207189	0.0286851	0.0192885	0.0142804	0.00267001	0.00374357	0.00646426	0	0	0.00541653	0	0.00558223	0.0140059	0.0179743	0.0226835	0.00668427	0	0.00345805	0	0.00276855	0.00824425	0.0581792	0.0389029	0.207486	0.148787	0.011892	0.139896	0.0214631	0.0318016	0.00898257	0.0601946	0	0.0108656	0.0321865	0.00386862	0.00357283	0	0.00392172	0.01816
1242	0.0545569	0	0.00952018	0.00266823	0	0.00328526	0.00339443	0.00543611	0	0.00197402	0.00345316	0.00717129	0	0.00285608	0	0.00187178	0.00215475	0.00368922	0.00386765	0	0	0.0111645	0.00233432	0	0	0	0.00305829	0	0	0.00276855	0.00274808	0	0	0.00423442	0.00763009	0	0.0211963	0	0.0119256	0	0.0300973	0	0.00362188	0.00357628	0.00773724	0.0142913	0.00482486	0.00196086	0
1245	0.000924693	0	0	0.00266823	0	0.00328526	0	0.00543611	0.0316045	0.00987011	0	0	0	0.00285608	0.0106801	0.00561535	0.00430951	0	0	0.00180551	0	0	0.00233432	0.00299572	0	0	0	0	0	0.00276855	0	0.00200618	0	0.00423442	0.0190752	0	0.00847853	0	0	0	0.00668829	0	0	0	0.0425548	0.021437	0.0144746	0.0215695	0.16344
1248	0	0	0	0	0.00400232	0.00657052	0.0678887	0.0135903	0.00702321	0.0473765	0.0172658	0.0179282	0.00551101	0.0114243	0.00267001	0.00935891	0.0150833	0	0	0	0	0	0.00700296	0.00299572	0	0	0	0	0	0	0	0	0.00486287	0.0296409	0.00763009	0.00396401	0.0211963	0.0286174	0.00397519	0	0.0100324	0.00614817	0	0.0107288	0.030949	0.0142913	0.0289491	0.00196086	0.0653761
1257	0	0.124185	0	0	0	0	0	0.00271806	0	0.00197402	0	0.00358564	0.0027555	0	0	0	0	0	0	0	0	0	0	0	0	0	0	0	0	0	0	0	0	0	0	0	0	0	0	0	0	0	0	0	0	0	0	0	0
1258	0	0	0	0	0	0	0	0	0	0	0	0	0	0	0	0	0.0107738	0	0	0	0	0	0.00233432	0	0	0	0	0	0	0	0	0.00802472	0	0	0	0	0	0	0	0	0	0.00307409	0.0108656	0	0	1.30051	0	0	0
1259	0	0	0.00952018	0	0.00600348	0.0459936	0.00678887	0.0163083	0.0280928	0.0315843	0.0172658	0.0250995	0.0440881	0.0257047	0	0.0131025	0.00646426	0	0.00193382	0.00361102	0	0	0.00466864	0.00599143	0.0170126	0.00334213	0	0	0	0.00276855	0.00824425	0.132408	0.0437658	0.398035	0.347169	0.01982	0.122939	0.0500805	0.135157	0.0538954	0.0267532	0	0	0	0	0	0.0723729	0.00196086	0.010896
1270	0	0	0	0	0	0	0	0.00543611	0	0	0	0	0	0.00285608	0.00267001	0	0.00430951	0	0	0	0	0	0.0233432	0	0	0	0	0	0	0	0	0	0.00243143	0	0.00381505	0	0	0	0	0.0119768	0.0300973	0	0	0	0	0.00714566	0	0	0.00726401
1281	0	0	0	0	0	0.00985578	0.00339443	0.0407708	0.00702321	0.00789609	0.00690632	0.0394421	0.011022	0.0142804	0.00267001	0.00935891	0.0129285	0	0	0.0108331	0.0104734	0.0111645	0	0.00599143	0.0170126	0.00668427	0.0122332	0.0138322	0	0	0.0137404	0.0300927	0.106983	0.169377	0.190752	0.015856	0.118699	0.0321946	0.0437271	0.0329361	0.0501622	0	0	0	0	0	0.00964971	0	0.00363201
1283	0	0	0	0	0	0	0	0.0163083	0	0	0.00690632	0	0	0.0771142	0	0	0.00215475	0	0.00193382	0.00180551	0	0	0	0.10485	0	0	0	0	0	0.0138427	0	0.0581792	0.418207	0.503896	0.0343354	0	0.00847853	0	0	0.0209593	0	0	0	0	0.00386862	0.00714566	0.00482486	0.00588258	0.0363201
1293	0	0	0	0	0	0	0.00339443	0.0190264	0.00351161	0.0197402	0.0276253	0.0107569	0.0358216	0.0114243	0.00534003	0.00374357	0.00215475	0	0	0.00361102	0	0.0614045	0.00933729	0.00299572	0	0.0334213	0	0.00345805	0	0.0166113	0.032977	0.0300927	0.0461972	0.156673	0.118266	0.0673881	0.152614	0.0357718	0.0715535	0.00898257	0.110357	0	0	0	0	0	0.00482486	0	0
1294	0	0	0	0	0.00600348	0.00328526	0	0.00815417	0	0.00197402	0.0138126	0.00717129	0.00551101	0.00285608	0	0	0.0129285	0.00368922	0	0.0108331	0.00785505	0.0111645	0.00466864	0.00299572	0.0141772	0.0133685	0	0.00345805	0	0.0055371	0.0192366	0.0662039	0.0316086	0.135501	0.133527	0.01982	0.131417	0.11447	0.0516775	0.00898257	0.0334415	0	0	0	0	0.0142913	0.0385989	0.00392172	0
1295	0	0	0.00634679	0.00266823	0.00800464	0	0.0169722	0.00543611	0.00702321	0.00197402	0.00345316	0	0.0137775	0.00285608	0	0.00561535	0.00430951	0.0258245	0.0193382	0.0234716	0.0261835	0.0390756	0.0116716	0	0.0368606	0.00668427	0.0122332	0.00345805	0.00709673	0.0110742	0	0.0100309	0.00486287	0.0169377	0.0343354	0.0317121	0.00847853	0.00715436	0.00397519	0	0.0133766	0.00614817	0.00724375	0	0.00773724	0	0.0192994	0.00196086	0.01816
1296	0.0508581	0.0143615	0	0	0	0	0	0	0	0	0	0	0	0	0	0	0	0	0	0	0	0	0	0	0	0	0	0	0	0	0	0	0	0	0	0	0	0	0	0	0	0	0	0	0	0	0	0	0
1302	0.0795236	0.0405501	0	0	0	0	0	0	0	0	0	0	0	0	0	0	0	0	0	0	0	0	0	0.00299572	0	0	0	0	0	0	0	0	0	0	0	0	0	0	0	0	0	0	0	0	0	0	0	0	0
1303	0.000924693	0.00253438	0.00317339	0.00533646	0	0	0	0	0	0	0	0	0	0	0	0	0	0	0.00193382	0	0	0	0	0	0	0	0	0.00345805	0	0	0	0	0	0	0	0	0	0	0	0	0.00668829	0.0830003	0.0507063	0.0357628	0	0	0	0	0
1306	0.00277408	0.00337918	0.215791	0	0.0820476	0.134696	0.0373388	0.100568	0.119395	0.0157922	0.0138126	0	0.022044	0.0828264	0.00534003	0.0149743	0.00861902	0.00737844	0.0270735	0.00541653	0.0157101	0.0446578	0.0233432	0.00898715	0.00567086	0	0.00305829	0.00691611	0.00473115	0.0110742	0.00274808	0.00601854	0.0218829	0.0254065	0.0610407	0	0.063589	0	0.0119256	0.0209593	0	0.00307409	0.00362188	0.00357628	0	0	0	0	0
1309	0	0	0	0	0	0.00985578	0.00339443	0	0	0.00592207	0.00690632	0.0107569	0	0	0	0	0.00430951	0	0.0077353	0.0108331	0.00785505	0	0.00233432	0.00299572	0.0141772	0	0	0.00345805	0	0	0.0109923	0.0381174	0.00972573	0.249831	0.110636	0.00792801	0.0593497	0.0679664	0.0437271	0.0119768	0.023409	0	0	0	0	0.00714566	0.00482486	0.00196086	0
1310	0	0.0506877	0	0	0	0	0	0	0	0	0	0	0	0	0	0	0	0	0	0	0	0	0	0	0	0	0	0	0	0	0	0	0	0	0	0	0	0	0	0	0	0	0	0	0	0	0	0	0
1313	0.0129457	0.0549116	0	0	0	0	0	0	0	0	0	0	0.0027555	0.00285608	0	0	0	0	0	0	0	0	0	0	0	0	0	0	0	0.0055371	0.00274808	0.0100309	0	0.0169377	0.0152602	0	0.0169571	0.00357718	0.00397519	0	0.00668829	0	0	0	0	0	0	0	0
1321	0.221002	0.024499	0.00317339	0	0	0	0	0	0	0	0	0	0	0	0	0	0	0	0	0	0	0	0	0	0	0	0	0	0	0	0	0	0	0	0	0	0	0.00357718	0	0	0.00334415	0	0	0	0	0	0	0	0
1323	0	0	0.00952018	0	0	0	0.0101833	0.00815417	0.00351161	0.0118441	0.0103595	0.00358564	0.0192885	0.00571216	0	0.0131025	0.00646426	0	0.00193382	0.0126386	0.00785505	0	0.0256775	0.00599143	0.0170126	0.0100264	0.00305829	0.0138322	0	0	0.00274808	0.0541668	0.0316086	0.139736	0.167862	0.023784	0.127178	0.0715436	0.0397519	0.0119768	0.0501622	0	0	0	0	0	0.511435	0	0.00363201
1324	0.0388371	0.0202751	0.00317339	0.0106729	0.00800464	0.00657052	0.00678887	0.00271806	0.00351161	0.00394804	0.00690632	0.0215139	0.00826651	0.0142804	0	0.00374357	0.00646426	0	0.00386765	0.0108331	0.0052367	0.0223289	0.0186746	0.0119829	0	0.0133685	0.00305829	0.0242064	0	0.085825	0.0219847	0.00601854	0.0072943	0.0381098	0.209828	0.00792801	0.0720675	0.00715436	0.019876	0.00898257	0.0167207	0	0	0.00357628	0	0.00357283	0	0	0.00363201
1334	0.0101716	0.0430845	0.00317339	0	0	0	0	0	0	0	0	0	0	0	0	0	0	0	0	0	0	0	0	0	0	0	0	0	0	0	0	0	0	0	0	0	0	0	0.00397519	0	0	0	0	0	0	0	0	0.00196086	0
1337	0	0	0.00317339	0	0.00400232	0.00328526	0.00678887	0.00815417	0.0105348	0.00987011	0.00690632	0.00717129	0.00826651	0.0114243	0.00267001	0.00748713	0.00430951	0.00737844	0.00193382	0.00902755	0.00785505	0.0167467	0	0	0.0113417	0.0233949	0	0.0172903	0	0	0.00274808	0.00802472	0.0072943	0.0127033	0.0419655	0.023784	0.0296748	0.00715436	0.019876	0.014971	0.0100324	0	0	0	0	0.235807	0.115797	0.0431389	0.10896
1340	0.0388371	0.0270334	0	0	0.00200116	0	0.00678887	0.00543611	0.0105348	0.00394804	0	0.0107569	0	0.00856825	0	0	0	0	0	0.00722204	0.00261835	0	0.0396835	0.0299572	0.0113417	0.00334213	0	0.00345805	0.00473115	0.0110742	0.00549617	0.00200618	0	0.00423442	0.00763009	0.011892	0.0127178	0.00357718	0.00397519	0.00299419	0.0100324	0	0	0	0	0.00357283	0	0	0
1347	0	0.0354814	0	0	0	0	0	0	0	0	0	0	0	0	0	0	0	0	0	0	0	0	0	0	0	0	0	0	0	0	0	0	0	0	0	0	0	0	0	0	0	0	0	0	0	0	0	0	0
1350	0.0665779	0.0608252	0.00317339	0	0	0	0	0	0	0.00197402	0	0	0	0	0	0	0	0	0	0	0	0	0.00233432	0.00299572	0	0	0	0	0	0.00276855	0	0	0.00243143	0	0.00381505	0.00396401	0	0	0	0	0.00334415	0.0153704	0.0144875	0.00715256	0	0.00357283	0	0	0
1351	0.0527075	0.0760315	0	0	0	0	0	0	0	0	0	0	0	0	0	0	0	0	0	0	0	0	0.00233432	0	0	0	0	0	0	0	0	0	0	0	0	0	0	0	0	0	0	0	0	0	0	0	0	0	0
1353	0.152574	0.00253438	0	0	0	0	0	0	0	0	0	0	0	0	0	0	0	0	0	0	0	0	0	0	0	0	0	0	0	0	0	0	0	0	0	0	0	0.00357718	0	0	0	0	0	0	0	0	0	0	0
1356	0.0101716	0.0295678	0	0	0	0	0	0	0	0	0	0	0	0	0	0	0	0	0	0	0	0	0	0	0	0	0	0	0	0	0	0	0	0	0	0	0	0	0	0	0	0	0	0	0	0	0	0	0
1357	0	0	0.00317339	0	0	0.00657052	0	0.00543611	0.00351161	0.00394804	0.00345316	0.0179282	0.0137775	0.0114243	0	0.00561535	0	0	0.00386765	0.00541653	0.00261835	0.0111645	0.00933729	0.00599143	0.0113417	0.00334213	0.00917487	0.0103742	0	0	0.0137404	0.0461421	0.0145886	0.0677507	0.114451	0.015856	0.0423926	0.0286174	0.0357768	0.00898257	0.023409	0	0	0	0	0.00714566	0.492135	0	0.00363201
1359	0	0	0	0.00533646	0	0.013141	0.0101833	0.00815417	0.00351161	0.00987011	0.0138126	0.00358564	0.0137775	0.00856825	0.00267001	0.0112307	0.0150833	0.00368922	0.00193382	0.00541653	0.00261835	0.00558223	0	0.00299572	0.00567086	0.00668427	0	0.00345805	0	0	0.00274808	0.00200618	0	0.0254065	0	0.00792801	0	0.00357718	0.00397519	0	0.00668829	0	0.0108656	0.00357628	0.0464235	0.0964665	0.0482486	0.0431389	0.0472161
1362	0.00739754	0.0152063	0	0	0	0.00328526	0	0	0	0.00394804	0.00345316	0.00717129	0.0027555	0.00285608	0.00267001	0.00374357	0.00430951	0	0	0.00180551	0	0	0.0676953	0.0449357	0.0141772	0	0	0.00345805	0.00236558	0.00830565	0.00274808	0.00802472	0.0072943	0.0296409	0.0228903	0.00396401	0.0339141	0.00715436	0.00397519	0.00299419	0.00334415	0.00307409	0	0	0	0	0	0	0.00363201
1366	0.124834	0	0	0	0	0	0	0	0	0	0	0	0	0	0	0	0	0	0	0	0	0	0	0	0	0	0	0	0	0	0	0	0	0	0	0	0	0	0	0	0	0	0	0	0	0	0	0	0
1377	0	0	0	0.00266823	0	0.00657052	0.00678887	0	0.00351161	0.00789609	0.00345316	0.0107569	0.00551101	0.0114243	0.00534003	0.00748713	0.0129285	0.00737844	0	0.0252771	0.0052367	0	0.00700296	0	0.0141772	0.0100264	0.00305829	0.0172903	0	0.00276855	0.00824425	0.0120371	0.0243143	0.0550474	0.0228903	0.00792801	0.0381534	0.0214631	0.0357768	0	0.00668829	0	0	0.00357628	0	0.0357283	0.0627232	0.0196086	0.010896
1379	0	0.113202	0	0	0	0	0	0	0	0	0	0	0	0	0	0	0	0	0	0	0	0	0	0	0	0	0	0	0	0	0	0	0	0	0	0	0	0	0	0	0	0	0	0	0	0	0	0	0
1381	0	0	0.00634679	0	0	0.00657052	0	0.00543611	0.017558	0.0177662	0.00345316	0.0250995	0.011022	0.00856825	0	0.00748713	0.00646426	0.00737844	0.00580147	0.00180551	0	0.00558223	0.1564	0.110841	0.00567086	0	0.00305829	0	0	0.0055371	0.0137404	0.0441359	0.01702	0.101626	0.209828	0.00792801	0.0932638	0.0250402	0.00397519	0.00598838	0.0401298	0	0	0.0107288	0	0.00357283	0.00964971	0.00588258	0.00363201
1384	0.105415	0.00253438	0.00952018	0.00533646	0	0	0	0	0	0	0	0	0	0	0	0	0	0	0	0	0	0	0	0	0	0	0	0	0	0.00276855	0	0	0.00243143	0	0	0	0	0	0	0	0	0.00614817	0.0108656	0.00715256	0	0	0	0.00196086	0
1398	0	0	0.00634679	0.0133412	0.0260151	0	0.00339443	0	0	0.00197402	0.00690632	0.0179282	0.0027555	0.00571216	0	0.00374357	0.0150833	0	0.263	0	0.0104734	0.0111645	0.0513551	0.0299572	0	0.0100264	0	0.00345805	0	0.00276855	0	0.00200618	0.00243143	0.00846883	0.0190752	0	0.00847853	0	0	0.00299419	0	0.0430372	0.0108656	0.243187	0	0.0178642	0	0.00588258	0
1402	0.000924693	0.00422397	0.0285605	0.00266823	0.0600348	0.00657052	0.00678887	0.00271806	0.00702321	0.0197402	0.00345316	0.0250995	0.022044	0.0399851	0	0.0205896	0.00861902	0	0	0.00180551	0	0	0.00466864	0	0.00283543	0.00334213	0	0.0103742	0	0.00276855	0.0109923	0.0401236	0.0194515	0.114329	0.114451	0.027748	0.0890245	0.0143087	0.0357768	0.014971	0.0535063	0.00614817	0.0253531	0	0.00386862	0	0.0192994	0	0
1408	0.000924693	0	0.0476009	0.0240141	0.0180104	0.0229968	0.0610998	0.0543611	0.0561857	0.0592207	0.0379847	0.0286851	0.0523546	0.0371291	0.0293701	0.0411792	0.0387856	0	0.00966912	0.0144441	0.0183284	0.0223289	0.00233432	0	0.0283543	0.0300792	0.00917487	0.103742	0.00709673	0.00830565	0.0192366	0.0120371	0.0267458	0.0550474	0.0152602	0.0554961	0.0211963	0.039349	0.0357768	0.0179651	0.0535063	0.0645558	0.112278	0.0393391	0.162482	0.700275	0.477661	0.245108	0.399521
1410	0.1498	0.00506877	0	0	0	0	0	0	0	0	0	0	0	0	0	0	0	0	0	0	0	0	0	0	0	0	0	0	0	0	0	0	0	0	0.00381505	0	0	0	0	0	0	0	0	0	0	0	0	0	0
1418	0.0397618	0	0	0	0.00400232	0.00328526	0	0.00271806	0.017558	0.00987011	0.0138126	0.00717129	0.00551101	0.0114243	0.00267001	0.00748713	0.00861902	0.00368922	0.00193382	0.00361102	0	0	0.00233432	0	0.00283543	0.0100264	0.00305829	0	0	0	0	0	0	0.00846883	0.0228903	0.00396401	0.0127178	0.00357718	0	0.00299419	0.00668829	0.00307409	0	0	0.00773724	0.00714566	0.0289491	0.00196086	0
1423	0.0231173	0.00337918	0.00634679	0.00266823	0.0180104	0.00328526	0	0.0108722	0	0.0434285	0.00345316	0.00358564	0.0027555	0	0.00267001	0.00374357	0.00861902	0	0.00193382	0.185968	0	0.0111645	0.0163403	0.00299572	0.00567086	0.00668427	0	0.0345805	0.00236558	0.00276855	0.00824425	0.0180556	0.0218829	0.050813	0.0572257	0.01982	0.0847853	0.0143087	0.0278264	0.014971	0.0267532	0.0245927	0.0217313	0	0.00386862	0	0	0	0
1424	0	0	0.00317339	0	0	0	0.00339443	0.00271806	0.00351161	0.00394804	0	0.0143426	0.0137775	0.00571216	0	0.00187178	0.00430951	0	0.00193382	0.00541653	0.00261835	0	0.0373491	0.0119829	0	0	0.00305829	0	0.00473115	0.00276855	0.00549617	0.0140433	0.0072943	0.0973916	0.0648558	0	0.0593497	0.0321946	0.019876	0.00299419	0.00334415	0	0	0	0	0	0.453537	0	0
1431	0	0	0	0	0.00200116	0.00985578	0.0441276	0.0135903	0.0105348	0	0.0172658	0.00358564	0.011022	0.00571216	0.00801004	0.016846	0.0301666	0	0	0.00180551	0.00261835	0	0.0163403	0.00599143	0.00283543	0.00334213	0	0	0	0.00276855	0	0	0.0121572	0.0296409	0.0228903	0	0.0127178	0.0214631	0.00397519	0.00598838	0.0100324	0.00922226	0	0.0107288	0.0348176	0.0178642	0	0.013726	0.101696
1436	0.00277408	0.0185855	0.015867	0.00533646	0.00400232	0	0	0	0	0.00394804	0.00345316	0.00358564	0.0027555	0	0	0	0	0	0	0.00541653	0.00261835	0.00558223	0.0466864	0.04194	0.00567086	0	0	0.00345805	0.0094623	0.0055371	0	0.00200618	0.00243143	0.0127033	0.0190752	0.00792801	0.00847853	0	0.00795039	0	0.00334415	0	0	0	0	0	0	0	0
1439	0	0	0.15867	0.0453599	0.122071	0.00328526	0.00339443	0.0163083	0.00702321	0.0454025	0.0138126	0.0466134	0.0413326	0.0542656	0.0106801	0.0149743	0.0301666	0.0110677	0.0077353	0.0343047	0.0261835	0.00558223	0.0980415	0.140799	0.0340252	0.00668427	0	0.0138322	0	0.0110742	0.00274808	0.00601854	0.0121572	0.0169377	0.0381505	0.00396401	0.0127178	0.00715436	0.00397519	0	0.0334415	0.036889	0.05795	0.0321865	0.0270804	0.0393012	0.0578983	0.0176478	0.0435841
1441	0.0110963	0.0456189	0	0	0	0	0	0	0	0.00197402	0	0	0	0.00285608	0	0	0	0	0	0	0	0	0	0	0.00283543	0.00334213	0	0	0	0.030454	0.00274808	0.0140433	0.0194515	0.0169377	0.0114451	0.00396401	0.0678282	0	0	0	0	0	0	0	0	0	0	0	0
1471	0.0305149	0.0143615	0	0	0	0	0	0.00543611	0	0.00592207	0.00690632	0.00717129	0.011022	0	0	0	0.00861902	0.0110677	0.00386765	0.0144441	0.0183284	0.0111645	0.289456	0.152782	0.0141772	0	0.00917487	0.00345805	0.0141935	0.0110742	0.0109923	0.0180556	0.00243143	0.0423442	0.0305204	0	0.0296748	0	0.019876	0.00299419	0.00668829	0	0	0.00357628	0	0	0	0	0
1474	0.0776742	0	0	0	0	0	0	0	0	0	0	0	0	0	0	0	0	0	0	0	0	0	0	0	0	0	0	0	0	0	0	0	0	0	0	0	0	0	0	0	0	0	0	0	0	0	0	0	0
1476	0	0.0321022	0	0	0	0	0	0	0	0	0.00345316	0	0.0027555	0	0	0	0	0	0	0	0	0	0	0	0	0.00334213	0	0	0	0	0	0	0	0.00846883	0	0	0	0	0	0	0	0	0	0	0	0	0	0	0.00363201
1479	0	0	0	0	0	0.00328526	0.00339443	0.00271806	0.00351161	0.00789609	0.00345316	0.0143426	0.016533	0.00285608	0	0.00561535	0.00646426	0	0	0.00541653	0.00261835	0	0.00233432	0.00299572	0.00567086	0.00334213	0.00305829	0.00691611	0	0.00276855	0.0164885	0.034105	0.0218829	0.148205	0.125897	0.023784	0.0720675	0.0465033	0.0437271	0.00299419	0.0200649	0	0	0	0	0	0.033774	0.00784344	0.00363201
1481	0.0221926	0.00337918	0.00952018	0	0.0140081	0	0.00678887	0	0.00702321	0.00394804	0	0.0143426	0.0137775	0	0	0	0.00861902	0	0	0	0	0	0	0	0	0	0	0	0	0	0	0	0	0	0.00381505	0	0	0	0	0.00299419	0	0	0.0217313	0.00357628	0	0	0	0	0
1482	0.0878458	0.0211199	0.00317339	0.00266823	0	0	0	0	0	0	0	0	0	0.00285608	0.00267001	0	0	0	0.00386765	0.00180551	0.00261835	0	0.0303462	0.0269614	0.0085063	0	0	0.00345805	0	0	0.00274808	0	0	0	0	0	0	0	0	0	0.00334415	0	0	0	0	0.00714566	0.00482486	0.00196086	0
1483	0.172918	0.00168959	0	0	0	0	0	0	0	0	0	0	0	0.00285608	0	0	0.00215475	0	0	0	0	0	0	0	0	0	0	0	0	0	0	0	0.00243143	0	0	0	0	0	0	0	0	0	0	0	0	0	0	0	0
1484	0	0	0	0	0	0.013141	0	0.00815417	0.0210696	0.0118441	0.0138126	0.00358564	0.0137775	0.0114243	0.00267001	0.00187178	0.0538689	0.00368922	0.00966912	0.0216661	0.0130917	0.00558223	0	0.00599143	0.0170126	0.00334213	0	0.0103742	0	0.00276855	0.00274808	0.0601854	0.0340401	0.131267	0.183122	0.027748	0.144135	0.0858523	0.0755287	0.0119768	0.0401298	0	0.00362188	0	0.00386862	0.00357283	0.0530734	0.00196086	0.00363201
1496	0.0314396	0	0	0	0	0	0	0	0	0.00197402	0	0.00358564	0	0.0199926	0	0	0	0	0	0	0	0	0	0.00599143	0.00283543	0.00334213	0	0	0	0	0.00549617	0	0	0	0.0190752	0.00396401	0.0127178	0.00357718	0	0	0.00668829	0	0	0	0	0	0	0	0
1499	0.00184939	0.0439293	0	0	0	0	0	0	0	0	0	0	0	0	0	0	0.00215475	0.00368922	0	0.00180551	0	0.00558223	0.0233432	0.0119829	0	0	0	0	0	0	0.00274808	0	0	0.00423442	0.00381505	0	0.00423926	0.00357718	0	0	0	0	0	0	0	0	0	0	0
1501	0.00924693	0.032947	0	0	0	0	0	0	0	0	0	0.00358564	0	0	0	0	0	0	0	0	0	0	0	0	0.00283543	0	0	0	0	0	0	0.00200618	0	0	0	0	0	0	0	0	0	0	0	0	0	0	0	0	0
1503	0.0175692	0.10222	0	0	0.00200116	0.00985578	0	0	0	0.00197402	0.00345316	0.00358564	0.00551101	0	0	0	0	0	0	0.00180551	0	0.00558223	0	0	0.0085063	0	0	0.0103742	0	0.00276855	0	0.00401236	0	0.00846883	0.00381505	0	0.00847853	0.00357718	0	0	0.00334415	0.00307409	0.00362188	0	0	0	0	0	0.00363201
1505	0.110963	0.00591356	0.0222138	0.0080047	0.00600348	0	0.0203666	0.00271806	0.00351161	0.0177662	0.0103595	0.00358564	0.0192885	0.00856825	0	0	0.0107738	0.0147569	0.00580147	0.0234716	0.0235651	0.0223289	0.427181	0.31455	0.0141772	0.0100264	0.0122332	0.00691611	0.0354836	0.0221484	0.0109923	0.0260803	0.01702	0.0889228	0.0495956	0.011892	0.0593497	0.00715436	0.0357768	0.00598838	0.0367856	0.00307409	0	0.0143051	0.00386862	0	0	0.00588258	0
1513	0	0	0	0	0	0.00328526	0.00339443	0.00271806	0	0	0.00690632	0.00358564	0.0027555	0.0199926	0.00801004	0.0112307	0.00646426	0	0	0	0	0	0	0	0	0	0	0	0	0.00276855	0.00824425	0.0140433	0	0	0.0267053	0.00396401	0	0	0.00397519	0.00299419	0	0	0	0.00357628	0.00773724	0	0.00482486	0.013726	0.025424
1520	0	0.0228094	0	0	0.00200116	0	0	0	0	0.00197402	0.00345316	0	0.00826651	0.00856825	0	0.00187178	0	0	0	0	0.00261835	0.00558223	0.0116716	0.0149786	0.00567086	0	0	0.00345805	0.00236558	0.0221484	0	0.0100309	0.00243143	0.101626	0.0114451	0.00396401	0.0127178	0.00357718	0.0119256	0	0.0100324	0	0	0	0	0	0	0	0
1523	0.142403	0.0109823	0.00317339	0.00533646	0.00200116	0	0	0	0	0	0	0	0	0	0	0	0	0	0	0	0	0	0.00466864	0	0	0	0	0.00345805	0	0	0	0	0	0	0	0	0	0	0	0.00299419	0.00668829	0	0	0.00357628	0	0	0	0	0
1524	0.0351383	0.108978	0	0	0	0	0.00339443	0.00543611	0.00702321	0	0.00345316	0	0	0.00285608	0	0	0	0	0	0	0	0	0	0	0	0	0	0	0	0	0	0	0	0	0	0	0	0.00357718	0	0	0.00334415	0	0	0	0	0	0	0	0
1526	0	0.0734971	0	0	0.00200116	0	0	0	0	0	0	0	0	0	0	0	0.00215475	0	0	0	0	0	0	0	0	0	0	0	0	0	0	0	0.00243143	0.00423442	0	0.00396401	0	0	0	0.00299419	0	0	0	0.00357628	0	0	0	0	0
1529	0.00184939	0.0811003	0	0	0	0	0	0	0	0	0	0.00358564	0	0.00285608	0	0	0	0	0	0	0	0	0	0.00599143	0	0.00334213	0	0	0	0	0	0	0	0	0.00763009	0.00396401	0	0	0	0	0	0	0	0	0	0	0	0	0
1530	0	0.00337918	0.00634679	0.0080047	0.0480279	0	0.00339443	0.00271806	0.00351161	0.0138182	0.00690632	0.0250995	0.00551101	0.00571216	0.00267001	0.00187178	0.00646426	0	0	0.00902755	0.00261835	0.0446578	0.00700296	0.00299572	0.0141772	0.0267371	0	0.0172903	0.00236558	0.168882	0.0137404	0.00802472	0.00972573	0.0211721	0.0610407	0.015856	0.0423926	0.0143087	0.00795039	0.014971	0.0434739	0.00614817	0.0470844	0.0107288	0	0.00357283	0	0.00392172	0
1537	0.107264	0.0143615	0	0	0.00200116	0	0	0	0	0	0	0	0	0	0	0	0	0	0	0	0	0	0	0	0	0	0	0	0	0.00276855	0	0	0.00243143	0	0.00381505	0	0.00847853	0	0	0	0	0	0	0	0	0	0	0	0
1539	0.00369877	0.0489981	0	0	0	0	0	0	0	0	0	0.00358564	0.0027555	0	0	0.00187178	0	0	0	0.00180551	0	0	0.00233432	0	0	0.00334213	0	0	0	0	0	0.00200618	0	0	0	0	0.00423926	0	0.00795039	0	0.00334415	0.00307409	0.00362188	0	0	0	0	0	0
1542	0	0.0912378	0	0	0	0	0	0	0	0.00197402	0	0	0	0	0	0	0	0	0	0	0	0	0	0	0	0	0	0	0	0	0	0	0	0	0	0	0	0	0	0	0	0	0	0	0	0	0	0	0
1546	0.0221926	0.00422397	0	0	0	0	0	0.00271806	0	0	0	0	0	0.00571216	0	0.00187178	0	0	0.00193382	0.00722204	0.00785505	0.00558223	0.168071	0.0748929	0	0	0	0	0.0118279	0.00276855	0	0	0.00486287	0.00846883	0.00763009	0.00396401	0.00423926	0	0.00795039	0.00299419	0	0	0	0	0	0	0	0	0
1547	0.10449	0.000844794	0	0	0	0	0	0	0	0	0	0	0	0.00285608	0.00267001	0	0	0	0	0	0	0	0	0	0	0	0	0	0	0	0	0	0	0	0	0	0	0	0	0.00898257	0	0	0	0	0.00386862	0	0	0	0.00363201
1556	0.0721261	0	0	0	0	0	0	0	0	0	0	0	0	0	0	0	0	0	0	0	0	0	0	0	0	0	0	0	0	0	0	0	0	0	0	0	0.00423926	0	0	0	0	0	0	0	0	0	0	0	0
1557	0.0841471	0.0464637	0.0190404	0	0	0	0	0	0	0.00394804	0	0	0.00826651	0	0	0.00187178	0	0	0	0	0	0	0.00700296	0.00299572	0	0	0	0	0	0.00276855	0	0	0.00486287	0	0.00381505	0	0.00423926	0	0	0.00299419	0.00334415	0.00307409	0.00362188	0.00357628	0	0	0	0	0
1572	0.0822977	0.024499	0	0.00266823	0	0	0	0	0	0	0	0	0	0	0	0	0	0	0	0	0.00261835	0	0	0	0	0	0	0	0	0	0	0	0	0	0	0	0	0	0	0	0	0	0	0	0.0116059	0.0107185	0	0	0
1577	0.000924693	0.0304126	0	0	0	0	0	0	0	0	0	0	0	0	0	0	0	0	0	0	0	0	0	0	0	0	0	0	0	0	0	0	0	0	0.00381505	0	0	0	0	0	0	0	0	0	0	0	0	0	0
1580	0.0582557	0.0101375	0	0	0.00200116	0	0	0	0	0	0	0	0	0	0	0	0.00430951	0.0184461	0.00193382	0.00180551	0.0209468	0	0.247438	0.170756	0	0.00334213	0	0.00345805	0.0094623	0	0	0	0	0	0	0	0	0.00357718	0	0	0.00334415	0	0	0	0.00386862	0	0	0	0
1587	0	0	0.00317339	0	0.012007	0.00328526	0.0203666	0.0135903	0.0210696	0.0138182	0	0	0	0.00571216	0.00267001	0.00374357	0.00861902	0	0	0.0415267	0.0104734	0.0167467	0.00700296	0.00299572	0.0141772	0.0100264	0.00611658	0.0103742	0	0.0055371	0	0.0140433	0.0243143	0.0635163	0.0305204	0	0.0720675	0.0250402	0.0119256	0.00898257	0.0167207	0	0.0217313	0	0.00386862	0.0142913	0.0241243	0.00980431	0.010896
1591	0	0	0.00317339	0	0	0.00328526	0.00339443	0	0.00702321	0.00987011	0.00690632	0.0107569	0.00826651	0.0142804	0	0.00187178	0.00646426	0.00368922	0.0077353	0.0126386	0.0052367	0	0.00233432	0.00898715	0.0226835	0.00668427	0.0152915	0.00345805	0	0.0055371	0.00824425	0.0401236	0.0534915	0.224424	0.190752	0.01982	0.135656	0.0500805	0.0437271	0.0209593	0.0501622	0	0	0	0.00773724	0	0.699604	0.00196086	0
1600	0	0	0.00317339	0	0	0	0	0	0.00351161	0.00394804	0	0	0	0	0	0.00187178	0	0	0	0.00180551	0	0	0.00233432	0.00898715	0	0	0	0.00345805	0.00236558	0	0	0	0.00243143	0	0	0	0	0	0	0	0.00334415	0.00922226	0.0108656	0.025034	0.0232117	0.0607381	0.0771977	0.00392172	0.029056
1602	0.0369877	0.0253438	0	0	0	0	0	0	0	0	0	0	0	0	0	0	0.00430951	0	0	0	0	0	0	0	0	0	0	0	0	0	0	0	0	0	0.00381505	0	0	0	0	0	0	0	0	0	0	0	0	0	0
1609	0.0591804	0.000844794	0	0	0	0	0	0.00271806	0	0	0	0.00358564	0.00826651	0.00571216	0	0.00187178	0	0	0	0.0126386	0	0	0.00466864	0.0149786	0	0	0	0	0	0.0055371	0	0	0	0	0.00381505	0	0	0.00715436	0	0	0	0	0	0	0	0	0	0	0
1610	0	0	0.0666413	0.00266823	0	0	0	0	0	0	0	0	0	0	0.00534003	0.00187178	0	0	0	0	0.00261835	0	0.0233432	0.02097	0	0	0	0.00345805	0	0.0581395	0.00274808	0	0	0.00423442	0.00381505	0	0	0	0	0	0	0.215186	0.0833032	0.114441	0	0	0.00964971	0.0156869	0.00363201
1612	0.000924693	0.0253438	0	0	0	0	0	0	0	0	0	0	0	0	0	0	0	0	0	0	0	0	0.00233432	0	0	0	0	0	0	0	0	0	0	0.00846883	0	0.00396401	0	0	0	0	0	0	0	0	0	0	0	0	0
1617	0	0	0	0	0	0.0164263	0.00678887	0.0108722	0.00351161	0.0118441	0.0207189	0.136254	0.022044	0.0228487	0	0.00374357	0.00646426	0.00368922	0.00193382	0.00180551	0.0052367	0	0.00233432	0	0.0226835	0.0100264	0.00917487	0.00345805	0	0.00276855	0.00274808	0.0240741	0.0218829	0.0846883	0.083931	0.0911722	0.080546	0.00715436	0.0516775	0.014971	0.0167207	0.00307409	0	0	0.00386862	0.0393012	0.0144746	0.00980431	0.00726401
1618	0	0	0	0.00266823	0	0	0.0101833	0	0.00351161	0	0	0.00358564	0.011022	0	0	0.0224614	0	0	0	0.00361102	0	0	0	0	0	0	0	0.00345805	0.00473115	0.0055371	0	0.00200618	0.00486287	0.00423442	0	0.00792801	0	0	0	0	0.00334415	0.0737781	0.0507063	0.611544	0.00773724	0	0.0192994	0	0
1620	0.0397618	0.00760315	0	0	0	0	0	0	0	0	0	0	0	0	0	0	0	0	0	0	0	0	0	0	0	0	0	0	0	0	0	0	0	0	0	0	0	0	0	0	0	0	0	0	0	0	0	0	0
1621	0.0906199	0	0	0	0	0	0	0	0	0	0	0	0	0	0	0	0	0	0	0	0	0	0	0	0	0	0	0	0	0	0	0	0	0	0	0	0	0	0	0	0	0	0	0	0	0	0	0	0
1654	0	0.0321022	0	0	0	0	0	0	0	0	0	0	0	0	0	0	0	0	0	0	0	0	0	0	0	0	0	0	0	0	0	0	0	0	0	0	0	0	0	0	0	0	0	0	0	0	0	0	0
1663	0	0	0.142803	2.54816	1.70899	0	0.00678887	0	0.00351161	0	0	0.00358564	0	0	0	0.00187178	0.00215475	0	0.00386765	0	0	0	0.00233432	0	0	0	0	0.00345805	0	0	0	0	0.00486287	0.00423442	0.00381505	0.00396401	0	0.00357718	0.00795039	0	0	0.20289	0.0977907	0.0751019	0.00386862	0.0285827	0.00964971	0	0.00726401
1666	0.0305149	0.053222	0	0	0	0	0	0	0	0	0	0	0	0	0	0	0	0	0	0	0	0.00558223	0	0.00299572	0	0	0	0	0	0	0	0	0	0	0	0	0.0339141	0	0	0	0	0	0	0	0	0	0	0	0
1671	0.000924693	0.0219647	0.00952018	0.0106729	0.0340197	0.00657052	0.00678887	0.0135903	0	0.0177662	0.00690632	0.0250995	0.022044	0.00856825	0.00267001	0.00561535	0.017238	0	0.0154706	0.0180551	0.0052367	0.00558223	0.0420178	0.0329529	0.0170126	0.0200528	0.00305829	0.0311225	0.00709673	0.0775194	0.00274808	0.00401236	0.0218829	0.0592818	0.083931	0.00792801	0.101742	0.0107315	0.0238512	0.00598838	0.0167207	0.00614817	0.0108656	0.0107288	0.0116059	0.00714566	0	0.00784344	0.010896
1687	0.00832224	0.0135167	0	0	0.0140081	0	0	0.00543611	0	0.00197402	0	0	0	0.00285608	0	0.00187178	0	0	0	0	0	0	0	0	0	0	0	0.00691611	0	0	0	0.00200618	0.00486287	0	0.00763009	0	0.00423926	0	0.00397519	0	0.00668829	0	0	0	0	0	0	0	0
1696	0.0305149	0.0177407	0	0	0	0	0	0	0	0	0	0	0	0	0	0	0	0	0	0	0	0	0.00466864	0	0.00283543	0	0	0	0	0	0	0	0	0	0	0	0	0.00357718	0	0	0	0	0	0	0	0	0	0	0
1707	0.0221926	0.0185855	0	0	0	0	0	0	0	0	0	0	0	0	0	0.00187178	0	0	0	0	0	0	0	0	0	0	0	0	0	0	0	0	0	0.0127033	0	0	0	0	0	0	0	0	0	0	0	0	0	0	0
1709	0.0739754	0	0	0	0	0	0	0	0	0	0	0	0	0	0	0	0	0	0	0	0	0	0.00466864	0	0	0	0	0	0	0	0	0	0	0	0	0	0	0	0	0	0	0	0	0	0	0.00357283	0	0	0
1710	0.000924693	0	0.0126936	0	0.00200116	0	0	0.00271806	0	0.00197402	0	0	0	0.00285608	0.00267001	0.00187178	0	0	0.00386765	0.00541653	0.0052367	0.00558223	0.0817013	0.0718972	0.00283543	0	0	0	0.00709673	0.0055371	0	0	0	0.00846883	0.0572257	0	0.00847853	0.00357718	0	0	0.404642	0.20289	0.1159	0.0607968	0.220511	0.0357283	0	0.00196086	0.025424
1725	0.00369877	0.0439293	0	0	0	0	0	0	0	0	0	0	0.0027555	0	0	0	0	0	0	0	0	0	0	0.00599143	0	0	0	0	0	0	0	0	0	0	0	0	0	0	0	0	0	0	0	0	0	0	0	0	0
1756	0.000924693	0.0194303	0	0	0	0	0	0	0	0	0	0	0	0	0	0	0	0	0	0	0	0	0	0	0.00283543	0	0	0	0	0	0	0	0.00243143	0	0	0	0	0	0	0	0	0	0	0	0	0	0	0	0
1765	0	0	0.00317339	0	0.00200116	0.00328526	0.00678887	0.0135903	0.0140464	0.00394804	0.00690632	0.0143426	0.011022	0.00571216	0	0.00187178	0.00861902	0	0.0077353	0.0288882	0.00261835	0	0	0	0.0085063	0.00668427	0.00611658	0.0172903	0	0.00276855	0.0109923	0.0240741	0.0243143	0.0550474	0.103006	0.011892	0.0678282	0.0214631	0.0318016	0.00898257	0.0267532	0	0.00362188	0	0.00386862	0.021437	0.0289491	0.00392172	0
1770	0.0147951	0.0160511	0	0	0.0100058	0	0.00678887	0.00271806	0	0.00197402	0.0103595	0.00717129	0	0.00285608	0	0.00187178	0.00430951	0	0	0	0.0052367	0	0.0280119	0.00898715	0.00283543	0.00334213	0	0	0	0.00276855	0.00824425	0.00200618	0.0072943	0.0465786	0.0305204	0.00792801	0.0254356	0.0107315	0.0119256	0.00898257	0.023409	0	0	0	0.0116059	0	0	0.00196086	0.00363201
1777	0	0.0422397	0.00317339	0.00266823	0.00200116	0	0	0	0	0	0	0	0	0	0	0	0	0	0	0	0	0	0	0	0	0	0	0	0	0	0	0	0	0	0	0	0	0	0	0	0	0	0	0	0	0	0	0	0
1786	0	0.0346366	0	0	0	0	0	0	0	0	0	0	0	0	0	0	0	0	0	0	0	0	0	0	0	0	0	0	0	0	0	0	0	0	0	0	0	0	0	0	0	0	0	0	0	0	0	0	0
1788	0.0656532	0.0261886	0	0	0	0	0	0	0	0	0	0	0	0	0	0	0	0	0	0	0.00261835	0	0	0	0	0	0	0	0	0	0	0	0	0	0	0	0	0	0	0	0	0	0	0	0	0	0	0	0
1798	0.0684273	0.0109823	0	0	0	0	0	0	0	0.00197402	0	0.00358564	0	0	0.00267001	0	0.00430951	0	0.00193382	0.00541653	0.00261835	0	0.0443521	0.0329529	0	0.00334213	0	0	0.00236558	0	0	0.00401236	0	0.0127033	0.00763009	0	0.0169571	0	0.00397519	0	0.0100324	0	0	0.00357628	0	0	0	0	0
1802	0.0795236	0	0	0	0	0	0	0	0	0	0	0	0	0	0	0	0	0	0	0	0	0	0	0	0	0	0	0	0	0	0	0	0	0	0	0	0	0	0	0	0	0	0	0	0	0	0	0	0
1805	0	0.00337918	0	0	0	0	0.0203666	0.214726	0.0386277	0.38296	0.141579	0.240238	0.192885	0.234199	0.0106801	0.0823584	0.0861902	0	0	0.00902755	0	0	0.00233432	0.00299572	0	0	0	0	0	0.00830565	0.0109923	0.0521607	0.121572	0.376863	0.328094	0.0356761	0.428166	0.128778	0.226586	0.0718606	0.428051	0.0461113	0.0108656	0	0.0425548	0.021437	0.0385989	0.013726	0.0508481
1813	0.00369877	0.0346366	0.00634679	0.00266823	0.00200116	0	0	0	0	0	0	0	0	0	0	0	0	0	0	0	0	0	0	0	0	0	0	0	0	0	0	0.00200618	0	0	0	0	0	0	0	0	0	0.00307409	0	0	0	0	0	0.00196086	0
1825	0.0998668	0.107289	0.00317339	0	0	0	0	0	0.00351161	0	0	0	0	0	0	0	0	0	0	0	0	0	0	0	0	0.00334213	0	0	0	0	0	0.00200618	0	0	0	0	0.00423926	0	0	0	0	0	0	0	0	0	0	0	0
1835	0	0.0354814	0	0	0	0	0	0.00543611	0	0.00197402	0.00345316	0.00358564	0.00551101	0.00285608	0.00267001	0	0.00215475	0	0	0	0	0	0.00233432	0	0	0	0	0	0	0.00276855	0	0.00401236	0	0	0	0	0.00423926	0.00357718	0.00397519	0	0.00334415	0	0	0	0	0	0	0	0
1849	0	0	0.00317339	0.00266823	0.00600348	0	0	0	0	0	0	0.00358564	0	0	0	0.00187178	0	0.00737844	0	0.0144441	0.0104734	0.0334934	0.245104	0.299572	0.0226835	0.00668427	0.00305829	0.00691611	0.016559	0.00276855	0	0	0	0	0	0.00396401	0.00423926	0	0	0	0	0	0.00362188	0.00357628	0	0	0	0	0
1857	0	0	0	0	0	0.00328526	0.00339443	0.00271806	0.00351161	0.00394804	0.00690632	0	0.022044	0.00571216	0.00534003	0.0112307	0	0	0	0.00902755	0	0	0.00233432	0.00299572	0.00567086	0.00668427	0	0.0172903	0	0.00276855	0.00274808	0.0381174	0.0267458	0.148205	0.156417	0.011892	0.110221	0.0357718	0.019876	0.00898257	0.046818	0	0	0	0	0.00357283	0.0434237	0	0.00363201
1864	0.0647285	0	0	0	0	0	0	0	0	0	0	0	0	0.00285608	0	0	0	0	0	0	0	0	0	0	0	0	0	0	0	0	0	0	0	0	0	0	0	0	0	0	0	0	0	0	0	0	0	0	0
1868	0	0.037171	0	0	0	0	0	0	0	0	0	0	0	0	0	0	0	0	0	0	0	0	0	0	0	0.00334213	0	0	0	0	0	0	0	0	0	0	0.00423926	0	0	0.00299419	0	0	0	0	0	0	0	0	0
1903	0.0721261	0	0	0	0	0	0	0	0	0	0	0	0.0027555	0	0	0	0	0	0	0	0	0	0	0	0	0	0	0	0	0	0	0	0	0	0	0	0	0	0	0	0	0	0	0	0	0	0	0	0
1906	0	0.0321022	0.00317339	0.00266823	0.00200116	0	0.00339443	0	0	0	0.00345316	0.00717129	0.0027555	0	0.00267001	0.00374357	0	0	0	0.00722204	0	0	0	0	0.0085063	0	0	0	0	0.00276855	0.0137404	0.00601854	0.0121572	0.0338753	0.0228903	0.011892	0.0127178	0.0107315	0.00397519	0.00898257	0.00668829	0.0799262	0.00362188	0	0	0	0	0	0.014528
1914	0.127608	0.0135167	0	0	0	0	0	0.00271806	0	0	0.00345316	0	0	0	0	0	0.00215475	0.00737844	0	0	0	0	0.00233432	0	0	0	0	0	0	0	0.00274808	0	0	0	0.00381505	0	0	0	0	0	0	0	0	0	0	0	0	0	0.00363201
1928	0	0.032947	0	0	0	0	0	0	0	0	0	0	0	0	0	0	0	0	0	0	0	0	0	0	0	0	0	0	0	0	0	0	0	0	0	0	0	0	0	0	0	0	0	0	0	0	0	0	0
1929	0.0471593	0.00168959	0	0	0	0	0	0	0	0	0	0	0	0	0	0	0	0	0	0	0	0	0	0	0	0	0	0	0	0	0	0	0	0	0	0	0	0	0	0	0	0	0	0	0	0	0	0	0
1958	0.00184939	0	0.00634679	0.0133412	0.00600348	0.00657052	0.0271555	0.00271806	0.0105348	0.0118441	0.00345316	0.00717129	0.00826651	0.00571216	0.00801004	0.0112307	0.0129285	0.114366	0.0754192	0.164301	0.136154	0.178631	0.065361	0.04194	0.206987	0.0233949	0.0183497	0.0518708	0.130107	0.0442968	0.00274808	0.00200618	0.00486287	0.0127033	0.0114451	0	0.0127178	0.00715436	0.00397519	0.00898257	0.0401298	0.0215186	0.0181094	0.00715256	0.0270804	0.0750295	0.0627232	0.0647084	0.0435841
1973	0	0.0684283	0	0	0	0	0	0	0	0	0	0	0	0	0	0	0	0	0	0	0	0	0	0	0	0	0	0	0	0	0	0	0	0	0	0	0	0	0	0	0	0	0	0	0	0	0	0	0
1980	0	0.0692731	0	0	0	0	0	0	0	0	0	0	0	0	0	0	0	0	0	0	0	0	0	0	0	0	0	0	0	0	0	0	0	0	0	0	0	0	0	0	0	0	0	0	0	0	0	0	0
1989	0.0212679	0.0228094	0	0	0	0	0	0	0	0	0	0	0	0	0	0	0	0	0	0	0	0	0	0	0	0	0	0	0	0	0	0	0	0	0	0	0.00423926	0	0	0	0	0	0	0	0	0	0	0	0
2004	0.0268161	0	0	0	0	0	0	0	0	0.00987011	0.00345316	0	0.00826651	0.00285608	0.00267001	0	0.00215475	0	0	0	0.00261835	0	0.0233432	0.0299572	0	0	0	0	0.00236558	0	0	0.00401236	0.00243143	0.0169377	0.0305204	0.00792801	0.0508712	0.0107315	0.0119256	0	0.00334415	0	0	0	0.00386862	0	0	0	0
2006	0.0721261	0	0.00317339	0	0.00600348	0	0	0	0	0	0	0	0	0	0	0	0	0	0	0.00180551	0.0052367	0	0.00466864	0	0.00283543	0	0	0	0	0	0	0	0	0	0	0	0	0	0	0	0	0	0.00724375	0	0	0	0	0	0.00363201
2017	0.00184939	0.0346366	0	0	0.00200116	0	0.00339443	0	0	0.00592207	0	0	0.011022	0.00856825	0	0.00374357	0.0129285	0	0	0.00180551	0	0	0.00466864	0.0149786	0.00283543	0	0	0	0	0.00276855	0.0137404	0.0120371	0.0072943	0.0762195	0.080116	0.00396401	0.0593497	0.0286174	0.00795039	0.00299419	0.0133766	0	0	0.00715256	0	0	0	0.00196086	0.00726401
2021	0	0.00675835	0	0	0	0.00657052	0.00339443	0.00271806	0.00351161	0.0315843	0.00690632	0.00358564	0.011022	0.0314169	0.00534003	0.00187178	0.0107738	0	0	0	0.00261835	0	0	0	0	0	0	0	0	0	0	0	0	0	0.0305204	0.00792801	0	0.00715436	0.019876	0.00598838	0.023409	0	0	0	0	0.00714566	0.00482486	0.00392172	0.021792
2026	0.0314396	0.0126719	0	0	0.00200116	0	0	0	0	0	0	0	0	0	0	0	0	0	0	0	0	0	0	0	0	0	0	0	0	0	0	0	0	0.00423442	0	0	0	0	0	0	0	0	0	0	0	0	0.00482486	0	0
2027	0	0	0.00317339	0	0.00200116	0.00657052	0.00339443	0.00543611	0	0.00789609	0.0138126	0.0143426	0.00826651	0.00571216	0	0.00187178	0.00430951	0	0	0.00722204	0.0157101	0.00558223	0.0303462	0.0179743	0.0226835	0.00334213	0	0.0103742	0.00236558	0.0055371	0.0137404	0.0802472	0.0413344	0.148205	0.167862	0.011892	0.127178	0.0751207	0.0437271	0.0119768	0.0300973	0	0	0	0	0	0.106147	0	0
2032	0.0110963	0.00929274	0.00634679	0	0.00200116	0	0	0	0.00351161	0.00197402	0.00345316	0.0107569	0.0027555	0.00285608	0	0.0112307	0	0	0.00193382	0	0.0104734	0	0.0256775	0.0179743	0.00567086	0	0	0.00345805	0	0.00276855	0	0.0120371	0.00972573	0.0338753	0.0305204	0	0.0211963	0.00357718	0.0119256	0	0.0100324	0	0.00362188	0	0	0	0	0	0
2051	0.024042	0.0760315	0	0	0	0	0	0	0	0	0	0	0	0	0	0	0	0	0	0	0	0	0	0	0	0	0	0	0	0	0	0	0	0	0	0	0	0	0	0	0	0	0	0	0	0	0	0	0
2082	0.012021	0.0126719	0	0	0	0	0	0	0	0	0	0	0	0	0	0	0	0	0.00193382	0	0	0.00558223	0.0163403	0.00299572	0	0	0	0	0	0	0	0	0.00243143	0	0.0114451	0	0	0.00357718	0	0	0	0	0	0	0	0.00357283	0	0	0
2086	0	0	0.0285605	0.0266823	0.0520302	0.0361378	0.0509165	0.0924139	0.0456509	0.128311	0.0621568	0.121912	0.0991981	0.151372	0.168211	0.335049	0.482665	0.158636	0.137302	0.0433322	0.0706954	0.0279111	0.294125	0.212696	0.0793921	0.0200528	0.0183497	0.0172903	0.314622	5.20487	0.065954	0.00401236	0.0291772	0.0423442	0.190752	0.0436041	0.122939	0.0679664	0.0516775	0.0449129	0.180584	0.0276668	0.0253531	0.0107288	0.232117	0.175069	0.101322	0.392172	0.479425
2102	0	0.0447741	0	0	0	0	0	0	0	0	0	0	0	0	0	0	0	0	0	0	0	0	0	0	0	0	0	0	0	0	0	0	0	0	0	0	0	0	0	0	0	0	0	0	0	0	0	0	0
2142	0.012021	0.0853242	0.00317339	0.00533646	0.0100058	0	0	0.00271806	0.00702321	0.00789609	0	0.00717129	0.00551101	0	0.00267001	0.0112307	0.0129285	0.00368922	0	0.00902755	0.0052367	0	0.0863699	0.0838801	0.0113417	0.0100264	0	0	0	0.00276855	0.00274808	0.00601854	0.00972573	0.0169377	0.0114451	0.00396401	0.0169571	0.00357718	0.00397519	0	0.0133766	0	0	0.00715256	0	0.00357283	0	0	0
2145	0.0351383	0.00591356	0	0	0	0	0	0	0	0	0	0.00358564	0	0	0	0	0	0	0	0	0	0	0.0140059	0.00299572	0	0	0	0	0	0.00276855	0	0	0	0.00423442	0	0	0.080546	0	0	0	0	0	0	0	0	0	0	0	0
2158	0.00462346	0.0236542	0	0	0	0	0	0	0	0	0	0	0	0	0	0	0	0	0	0	0	0	0	0	0	0	0	0	0	0	0	0	0	0	0	0	0	0	0	0	0	0	0	0	0	0	0	0	0
2160	0.55759	0.0261886	0	0	0.00200116	0	0	0	0	0.00197402	0	0	0.0027555	0.00285608	0.00267001	0.00374357	0.00215475	0	0	0	0	0	0.00700296	0.00299572	0	0	0	0	0	0	0	0	0	0.0338753	0.0228903	0.00792801	0.00847853	0.00357718	0.0159008	0	0.00334415	0	0.00724375	0	0	0	0.00964971	0	0
2170	0	0.0236542	0	0	0	0	0	0	0	0	0	0	0	0	0	0	0	0	0	0	0	0	0	0	0	0	0	0	0	0	0	0	0	0	0	0	0	0	0	0	0	0	0	0	0	0	0	0	0
2176	0.000924693	0.024499	0	0	0	0	0	0.00271806	0	0	0	0.00358564	0	0	0	0	0.00646426	0	0	0	0	0	0	0.00299572	0	0	0	0	0	0	0	0	0.00243143	0	0	0	0.0127178	0.00715436	0	0	0	0	0	0	0	0	0	0	0
2187	0.124834	0.0143615	0	0	0	0	0	0	0	0	0	0	0	0	0	0	0	0	0	0	0	0	0	0	0	0	0	0	0	0	0	0	0	0	0	0	0	0	0	0	0	0	0	0	0	0	0	0	0
2198	0	0.0304126	0	0	0	0	0	0	0	0	0	0	0	0	0	0	0	0	0	0	0	0	0	0	0	0	0	0	0	0	0	0	0	0	0	0	0	0	0	0	0	0	0	0	0	0	0	0	0
2202	0.0517828	0.0337918	0	0.00266823	0.00400232	0	0	0	0	0	0	0.00358564	0	0	0	0	0.00215475	0	0	0	0	0	0	0.00599143	0.0085063	0.00334213	0	0.0207483	0	0	0.00274808	0	0.00243143	0.00846883	0.0114451	0.00396401	0.00847853	0	0.00795039	0	0.0100324	0	0	0	0	0	0	0.00392172	0
2205	0.00554816	0.0388605	0	0	0	0	0	0	0	0	0	0	0	0	0	0	0	0	0	0	0	0	0	0	0.00283543	0	0	0	0	0	0	0	0	0.00423442	0	0	0	0	0	0	0	0	0	0	0	0	0	0	0
2219	0.00277408	0.0625148	0	0	0	0	0	0	0.00351161	0	0	0	0	0	0	0	0	0	0	0	0	0	0.00466864	0.00898715	0	0	0	0	0	0	0	0	0.00243143	0.00423442	0.00381505	0	0.00423926	0	0	0	0.00334415	0	0	0	0	0	0	0	0
2244	0.0110963	0.0160511	0	0	0	0	0	0	0	0	0	0	0	0	0	0	0	0	0	0	0	0	0	0	0	0	0	0	0	0	0	0	0	0	0	0	0	0	0	0	0	0	0	0	0	0	0	0	0
2259	0.012021	0.0219647	0	0	0	0	0	0	0	0	0	0	0	0	0	0	0	0	0	0	0	0	0	0	0	0	0	0	0	0	0	0	0	0	0	0	0.00423926	0	0	0	0.00334415	0	0	0	0	0	0	0	0
2262	0	0	0.015867	0.0480282	0.100058	0.0295673	0.00339443	0.00815417	0.0140464	0.0177662	0.0138126	0.0394421	0.00826651	0.00856825	0.00267001	0.00187178	0.00646426	0.00368922	0	0.00722204	0	0.0167467	0.0210089	0.00299572	0.0453669	0.00334213	0	0.00345805	0.00236558	0.00276855	0	0.0200618	0.0072943	0.0423442	0.0610407	0.011892	0.0296748	0.0250402	0.019876	0.014971	0.00668829	0	0.0362188	0.0214577	0.00386862	0.121476	0.0385989	0.0411781	0.0617441
2292	0	0.0608252	0	0	0	0	0	0	0	0	0.00345316	0	0	0	0	0	0	0	0	0	0	0	0	0	0	0	0	0	0	0	0	0	0	0.00423442	0	0	0	0	0	0	0	0	0	0	0	0	0	0	0
2298	0.0896952	0	0	0	0	0	0	0	0	0	0	0	0	0	0	0	0	0	0	0	0	0	0	0	0	0	0	0	0	0	0	0	0	0	0	0	0	0	0	0	0	0	0	0	0	0	0	0	0
2320	0.0517828	0	0	0	0	0	0	0	0	0	0	0	0	0	0	0	0	0	0	0	0	0	0	0	0	0	0	0	0	0	0	0	0	0	0	0	0	0	0	0	0	0	0	0	0	0	0	0	0
2321	0	0.0582908	0	0	0	0.00657052	0	0	0	0	0	0	0	0	0	0	0	0	0	0	0	0	0	0	0	0	0	0	0	0	0	0	0	0	0	0.00396401	0	0	0	0	0	0	0	0	0	0	0	0	0
2329	0	0	0	0	0	0	0	0	0.017558	0.00197402	0.00345316	0	0	0	0	0.0131025	0.00430951	0	0	0	0	0	0	0	0	0	0	0	0	0	0	0	0	0.00423442	0	0	0	0	0	0	0.00668829	0.00307409	0	0	0.00386862	0	0.00482486	0.0235303	0.159808
2332	0.0203432	0	0	0.00266823	0.00400232	0.00328526	0.00339443	0.00271806	0.00351161	0	0	0.00358564	0.00551101	0.00285608	0.00534003	0.00187178	0.00215475	0	0	0	0	0	0.0116716	0.04194	0	0.00334213	0	0	0	0	0	0.00200618	0.0072943	0.0127033	0.0114451	0	0.00847853	0.00357718	0	0.00598838	0.00668829	0.0153704	0.0181094	0.0321865	0.030949	0.00714566	0.0192994	0.0254912	0.0908001
2338	0	0.0211199	0	0	0	0	0	0	0	0	0	0	0	0	0	0	0	0	0	0	0	0	0	0	0	0	0	0	0	0	0	0	0	0	0	0	0	0	0	0	0	0	0	0.00357628	0	0	0	0	0
2351	0	0.0236542	0	0	0	0	0	0	0	0	0	0	0	0	0	0	0	0.00368922	0	0	0	0	0	0	0	0	0	0	0	0	0	0	0	0.00846883	0.00381505	0	0	0	0	0	0	0	0	0	0.00386862	0	0	0	0
2370	0.0989422	0	0	0	0	0	0	0	0	0	0	0	0	0	0	0	0	0	0	0	0	0	0	0	0	0	0	0	0	0	0	0	0	0	0	0	0	0	0	0	0	0	0	0	0	0	0	0	0
2373	0.0323643	0.0489981	0	0	0	0	0.00339443	0	0	0	0	0	0	0	0	0	0	0	0	0	0	0	0	0	0	0.00334213	0	0	0	0	0	0	0	0.00423442	0.00381505	0	0	0	0	0	0	0	0	0	0	0	0	0	0
2384	0	0.0219647	0.00317339	0	0	0	0	0	0.00351161	0.00197402	0	0.00358564	0.0027555	0.00285608	0	0	0.00215475	0	0	0	0	0	0	0	0	0	0	0	0	0	0	0	0	0	0	0	0	0	0	0	0.00334415	0	0	0	0	0	0	0	0
2400	0.00184939	0.0380157	0	0	0	0.00328526	0	0	0	0	0	0	0	0	0	0	0.00215475	0	0	0	0	0	0.00233432	0	0	0	0	0	0.00236558	0	0	0	0.00243143	0.00846883	0	0	0.00423926	0	0	0	0	0	0	0	0	0	0	0	0
2406	0.0147951	0.00675835	0	0	0.00200116	0	0	0	0	0.00197402	0	0	0	0	0	0	0	0	0	0	0	0	0	0	0	0	0	0	0	0	0	0.00401236	0	0	0	0	0.00423926	0	0	0.00299419	0.00334415	0	0	0	0	0	0	0	0
2408	0.00647285	0.0388605	0	0.00266823	0	0	0	0	0	0	0	0	0	0	0	0	0	0	0	0	0	0	0	0	0	0	0	0	0	0	0	0	0	0	0	0	0	0	0	0	0	0	0	0	0	0	0	0	0
2415	0.00647285	0.0295678	0	0.00266823	0.00600348	0	0	0	0	0	0	0	0	0	0	0	0	0	0	0	0	0	0	0	0	0	0	0.00345805	0	0	0	0	0	0	0	0	0	0	0	0	0	0	0	0	0	0	0	0	0
2422	0	0.0278782	0	0.00266823	0	0	0	0	0	0	0	0	0	0	0	0	0	0	0	0	0	0	0	0	0	0.0133685	0	0	0	0	0.00274808	0	0.00243143	0.00846883	0.0152602	0	0	0	0.00397519	0	0	0	0	0	0	0	0	0	0
2425	0.0203432	0.00253438	0.00317339	0	0	0.00328526	0	0	0	0	0.00345316	0	0	0	0	0	0	0.0110677	0.00580147	0.0144441	0.0209468	0.0334934	0.53456	0.308559	0.0340252	0	0.00305829	0.00345805	0.0283869	0.0193798	0	0	0.00243143	0.00423442	0.0114451	0	0.0211963	0.00357718	0	0	0	0	0	0	0	0	0	0	0
2428	0.0323643	0.00929274	0	0	0	0	0	0	0	0	0	0	0	0	0	0	0	0	0	0	0	0	0	0	0	0	0	0	0	0	0	0	0	0	0	0	0	0	0	0	0	0	0	0	0	0	0	0	0
2451	0.00277408	0.0253438	0	0	0	0	0	0	0	0	0	0	0	0	0	0	0	0	0	0	0	0	0	0	0	0	0	0	0	0	0	0	0	0	0	0	0	0	0	0	0	0	0	0	0	0	0	0	0
2455	0.0841471	0	0	0	0	0	0	0	0	0	0	0	0	0	0	0	0	0	0	0	0	0	0	0	0	0	0	0	0	0	0	0	0	0	0	0	0	0	0	0	0	0	0	0	0	0	0	0	0
2465	0.0175692	0.0278782	0	0	0	0	0	0	0	0	0	0	0	0	0	0	0	0	0	0	0	0	0	0	0	0	0	0	0	0	0	0.00401236	0	0	0	0	0	0	0	0	0	0	0	0.00357628	0	0	0.00482486	0	0
2495	0	0.0236542	0	0	0	0	0	0	0	0	0	0	0	0	0	0	0	0	0	0	0	0	0	0	0	0	0	0	0	0	0	0.00200618	0	0	0	0	0	0	0	0	0	0	0	0	0	0	0	0	0
2503	0.0203432	0.0430845	0	0	0	0	0	0	0	0	0	0	0	0	0	0	0	0	0	0	0	0	0	0	0	0	0	0	0	0	0	0	0	0	0	0	0	0	0	0	0	0	0	0	0	0	0	0	0
2530	0.110963	0.734971	0.0539477	0.0080047	0.0600348	0	0.00339443	0.00543611	0	0.0177662	0.0138126	0.0107569	0.0192885	0.0171365	0.00801004	0.0131025	0.0409403	0.391057	0.365493	0.695122	0.576037	0.854081	0.613927	0.371469	0.700352	0.0668427	0.073399	0.24898	0.430535	0.107973	0.0109923	0.0120371	0.0267458	0.0677507	0.106821	0.00792801	0.0551104	0.0465033	0.00795039	0.00898257	0.0167207	0.0153704	0.0181094	0.00357628	0.0116059	0.0107185	0.0192994	0.013726	0.025424
2541	0.00277408	0.0473085	0	0	0	0	0	0.00271806	0	0	0	0	0	0	0	0	0	0.00368922	0	0.00361102	0	0	0.00700296	0	0.00283543	0	0	0	0	0	0	0	0	0	0.00381505	0	0	0	0.00397519	0	0	0.00307409	0	0	0	0	0	0	0
2553	0	0	0	0	0	0	0	0	0	0	0	0	0	0	0.00267001	0.00935891	0.0129285	0	0	0.00180551	0	0	0	0	0	0	0	0	0	0	0	0	0	0	0	0	0	0	0	0	0.00668829	0	0.00362188	0.00715256	0	0	0	0	0
2556	0.0110963	0	0.16819	0.0560329	0.0280162	0.0722757	0.152749	0.100568	0.098325	0.120415	0.0483442	0.0537846	0.0854206	0.0856825	0.0987905	0.101076	0.120666	0.00737844	0.00580147	0.0306937	0.0235651	0.00558223	0.00233432	0	0.0226835	0.0534741	0	0.0276644	0.00236558	0	0.0357251	0.034105	0.0413344	0.0804539	0.0305204	0.0673881	0.063589	0.128778	0.0278264	0.0239535	0.133766	0.162927	0.300616	0.114441	0.487446	0.778877	0.511435	0.390211	0.501217
2562	0.0462346	0	0.00634679	0.00533646	0	0	0	0	0	0	0	0	0	0	0	0	0	0.00368922	0	0.00180551	0.0052367	0	0	0	0.00567086	0.00334213	0	0	0.00473115	0	0	0	0	0	0	0	0	0	0	0	0	0	0	0	0	0.00357283	0	0	0
2572	0.00369877	0.037171	0	0	0	0	0	0	0	0	0	0	0	0	0	0	0	0	0	0	0	0	0	0	0	0	0	0	0	0	0	0	0	0	0	0	0.00423926	0	0.00397519	0	0	0	0	0	0	0	0	0	0
2573	0	0.0253438	0	0	0	0	0	0	0	0	0	0	0	0	0	0	0	0	0	0	0	0	0	0	0	0	0	0	0	0	0	0	0	0	0	0	0	0	0	0	0	0	0	0	0	0	0	0	0
2579	0.00462346	0.024499	0	0	0	0	0	0	0	0	0	0	0	0	0	0	0	0	0	0	0	0	0	0	0.00283543	0.00668427	0	0	0	0	0.00274808	0	0	0.00423442	0.00381505	0	0.00847853	0	0	0	0.00334415	0	0.00362188	0	0	0	0	0	0
2604	0	0	0.00317339	0	0	0.00657052	0.00678887	0.00815417	0.00351161	0.00197402	0.0207189	0.0179282	0.027555	0.0142804	0	0.00187178	0.00646426	0	0	0.0144441	0	0	0	0.00299572	0	0.00334213	0.00611658	0	0	0.0055371	0.00824425	0.0481483	0.0145886	0.0973916	0.183122	0.015856	0.101742	0.0572348	0.0477023	0.00598838	0.0300973	0	0	0	0.00386862	0	0.15922	0.00784344	0
2618	0	0.0202751	0.00317339	0	0.00800464	0	0	0	0	0	0	0	0.0027555	0	0	0	0	0	0	0	0	0	0.0210089	0	0.00283543	0	0	0	0	0	0	0.00200618	0.0072943	0	0.0114451	0	0	0.00715436	0.00397519	0.00299419	0.00334415	0	0	0	0	0	0	0	0
2621	0.0749001	0.000844794	0.00317339	0.00266823	0.0200116	0	0	0	0	0	0.00345316	0	0	0	0	0	0	0	0	0	0	0	0	0	0	0	0	0	0	0	0	0	0.00243143	0.00423442	0	0	0.00423926	0	0	0	0.00334415	0	0.0217313	0.00357628	0	0	0	0.00392172	0
2625	0	0.0498429	0	0	0	0	0	0	0	0	0	0	0	0	0	0	0	0	0	0	0	0	0	0	0	0	0	0	0	0	0	0	0	0	0	0	0	0	0	0	0	0	0	0	0	0	0	0	0
2635	0	0.0346366	0	0	0	0	0	0	0	0	0	0	0	0	0	0	0	0	0	0	0	0	0	0	0	0	0	0	0	0	0	0	0	0	0	0	0	0	0	0	0	0	0	0	0	0	0	0	0
2675	0	0.0261886	0	0.00266823	0	0	0	0.00271806	0	0	0.00345316	0.00358564	0	0.00285608	0	0.00187178	0	0.00368922	0	0	0	0	0.00233432	0	0	0	0	0	0	0	0	0.00401236	0	0.00423442	0.0114451	0	0.0127178	0	0	0	0.00334415	0	0	0.00357628	0	0	0	0	0
2729	0	0	0	0	0.012007	0	0	0.00271806	0	0.00197402	0	0.0322708	0	0.257047	0	0	0	0	0	0	0	0	0.126053	0.00898715	0	0	0	0	0	0.00276855	0	0	0	0	0.00381505	0	0.0211963	0	0.588329	0.0598838	0.00668829	0.00307409	0	0	0	0.00357283	0	0	0
2753	0.012021	0.0109823	0	0	0	0	0	0	0.0105348	0	0	0	0.0027555	0	0	0	0	0	0	0	0	0	0	0	0	0	0	0	0	0	0	0	0	0.00846883	0	0	0	0	0	0	0	0	0	0	0	0	0	0	0
2774	0.0295902	0.000844794	0	0	0	0	0	0	0	0	0	0	0	0	0	0	0	0	0	0	0	0	0.00233432	0.00299572	0	0	0	0	0	0	0	0	0	0	0	0	0	0	0	0	0	0	0	0	0	0	0	0	0
2780	0	0.024499	0	0	0	0	0	0.00271806	0	0.00394804	0	0.00358564	0	0	0	0	0.00215475	0	0	0	0	0	0	0.00299572	0	0.00334213	0	0	0	0	0	0.00200618	0	0.00423442	0.00381505	0	0	0	0	0	0	0	0	0	0	0	0	0	0
2913	0.0342136	0	0	0	0	0	0	0	0	0	0	0	0	0	0	0	0	0	0	0	0	0	0.00700296	0.00599143	0	0	0	0	0	0	0	0	0	0	0	0	0	0	0	0	0	0.00614817	0	0	0.00386862	0	0	0.00196086	0.00363201
2914	0	0	0.0476009	0.112066	0.572332	0	0	0	0	0	0.00345316	0	0.0027555	0.00571216	0	0	0	0	0	0	0	0	0.00466864	0	0	0	0	0	0	0	0	0	0	0.0127033	0.0190752	0	0.00847853	0	0	0	0.0133766	0.00922226	0.0398406	0.00715256	0	0	0	0	0
2915	0.000924693	0.0194303	0	0	0	0	0	0	0	0	0	0	0	0	0	0	0	0	0	0	0	0	0	0	0	0	0	0	0	0	0	0	0	0	0	0	0	0	0	0	0	0	0	0	0	0	0	0	0
2946	0.00369877	0.032947	0	0	0	0	0	0	0	0	0	0	0	0	0	0	0	0	0	0	0	0	0	0	0	0	0	0	0	0	0	0	0	0	0	0	0	0	0	0	0	0	0	0.00357628	0	0	0	0	0
2950	0.0305149	0.00422397	0	0	0	0	0	0	0	0	0	0	0	0	0	0	0	0	0	0	0	0	0	0	0	0	0	0	0	0	0	0	0	0	0	0	0	0	0	0	0	0	0	0	0	0	0	0	0
2951	0	0.0321022	0	0	0	0	0	0	0	0	0	0	0	0	0	0	0	0	0	0	0	0	0	0	0	0	0	0	0	0	0	0	0	0	0	0	0	0	0	0	0	0	0	0	0	0	0	0	0
2952	0	0.0397053	0	0	0	0	0	0	0	0	0	0.00358564	0	0	0	0	0	0	0	0	0	0	0	0	0	0	0	0	0	0	0.00274808	0.00200618	0	0.00423442	0	0.00396401	0	0	0.00397519	0	0.00668829	0	0	0.00357628	0	0	0	0	0
2971	0.00369877	0.0261886	0	0	0	0	0	0	0	0	0	0	0	0	0	0	0	0	0	0	0	0	0	0	0	0	0	0	0	0	0	0	0.00243143	0	0	0	0	0	0	0	0	0	0	0	0	0	0	0	0
2999	0.0388371	0	0.00634679	0	0.00200116	0	0	0	0.00351161	0	0	0	0	0	0	0	0	0	0	0	0	0	0.00233432	0	0.00283543	0	0	0	0	0	0	0	0	0	0	0	0	0	0	0	0	0	0.00362188	0	0	0	0	0	0
3041	0	0.0304126	0	0	0	0	0	0	0	0	0	0	0	0	0	0	0	0	0	0	0	0	0	0	0	0	0	0	0	0	0	0	0	0	0	0	0	0	0	0	0	0	0	0	0	0	0	0	0
3066	0.00739754	0.0354814	0	0	0	0	0	0	0	0	0	0	0	0	0	0	0	0	0	0	0	0	0	0	0	0	0	0	0	0	0	0	0	0	0	0	0	0	0	0.00299419	0	0	0	0	0	0	0	0	0
3077	0.024042	0	0	0	0	0	0	0	0	0	0	0	0	0	0	0	0	0	0	0	0	0	0	0	0	0	0	0	0	0	0	0	0	0	0	0	0	0	0	0	0	0	0	0	0	0	0	0	0
3140	0	0	0	0	0	0	0	0.00271806	0	0	0	0	0	0	0	0	0.00646426	0	0	0	0.00261835	0.00558223	0.00466864	0	0.00283543	0	0	0	0.00473115	0	0	0	0.00486287	0.00846883	0	0	0	0	0.00397519	1.0839	0	0	0	0	0	0	0	0.00392172	0
3159	0.0379124	0	0	0	0	0	0	0	0	0	0	0	0.00826651	0	0	0	0	0	0	0	0	0	0.00466864	0.00299572	0	0	0	0	0	0	0	0	0	0	0	0	0	0	0.00397519	0	0	0	0	0	0	0	0	0	0
3208	0	0.0312574	0	0	0	0	0	0	0	0	0	0	0.0027555	0	0	0	0	0	0	0	0	0	0	0	0	0	0	0	0	0	0	0	0	0	0	0	0	0	0	0	0	0	0	0	0	0	0	0	0
3246	0	0.0270334	0	0	0	0	0	0	0	0	0	0	0	0	0	0	0	0	0	0	0	0	0	0	0	0	0	0.00345805	0	0	0	0	0	0	0	0	0	0	0	0	0	0	0	0	0	0	0	0	0
3256	0.0175692	0.00253438	0	0	0	0	0	0	0	0	0	0	0	0	0	0	0	0	0	0	0	0	0.00700296	0.00599143	0	0	0	0	0	0.00276855	0	0	0	0.00423442	0	0	0	0	0	0	0	0	0	0	0	0	0	0	0
3259	0	0.0219647	0	0	0	0	0	0	0	0	0	0	0.0027555	0	0	0	0	0	0	0	0	0	0	0	0	0	0	0	0	0	0	0	0	0	0.00381505	0	0	0	0	0	0	0	0	0	0	0	0	0	0
3272	0.0101716	0	0.0317339	0.0133412	0.00800464	0.0229968	0.0339443	0.0190264	0.0105348	0.0315843	0.0103595	0.0107569	0.011022	0.0114243	0.00534003	0.0112307	0.0150833	0.169704	0.119897	0.238327	0.30111	0.390756	0.0700296	0.0269614	0.235341	0.0167107	0.0611658	0.179819	0.170321	0.0221484	0.00549617	0.00802472	0.00486287	0.0169377	0.00763009	0.011892	0.0127178	0.0250402	0.0159008	0.00598838	0.0300973	0.0184445	0.0615719	0.0321865	0.131533	0.185787	0.236418	0.115691	0.16344
3285	0.00369877	0.0168959	0	0	0	0	0	0	0	0	0	0	0	0	0	0	0	0	0	0	0	0	0.00700296	0.00599143	0	0	0	0	0	0.00276855	0	0	0	0	0.00381505	0	0	0	0	0	0	0	0	0	0	0	0	0	0
3305	0	0	0.00317339	0.0106729	2.01917	0	0	1.05732	0	0.00789609	0.124314	0.179282	0.0027555	0.0399851	0	0	0.00215475	0	0.00386765	0	0.00261835	0.00558223	0	0	0.0340252	0	0	0	0.00236558	0.0415282	0	0.00200618	0.0243143	0	0.0228903	0	0	0.00357718	0	0	0.00334415	0	0.0144875	0	0	0	0	0	0.01816
3316	0	0.024499	0	0	0.00200116	0	0	0	0.00351161	0	0	0	0	0	0	0	0	0	0	0	0	0	0.00233432	0	0	0	0	0	0	0	0	0	0	0	0	0	0	0	0	0	0	0	0	0	0	0	0	0.00392172	0.00363201
3334	0	0	0.0634679	0.00533646	0.00600348	0.00328526	0.00678887	0.00543611	0.00702321	0.00987011	0.0103595	0.00717129	0.0247995	0.00571216	0.00534003	0.00935891	0.00215475	0	0.00193382	0.00361102	0.0052367	0	0.00233432	0	0.00567086	0.00334213	0	0	0	0	0.00274808	0.108334	0.01702	0.0296409	0.0686708	0.011892	0.0211963	0.0107315	0.0397519	0	0.00668829	0.0184445	0.0108656	0.00715256	0.00386862	0.0178642	0	0.0117652	0.014528
3344	0.0314396	0	0	0	0	0	0	0	0	0	0	0	0	0	0	0	0	0	0	0	0	0	0	0	0	0	0	0	0	0	0	0	0	0	0	0	0	0	0	0	0	0	0	0	0	0	0	0	0
3364	0.0268161	0	0	0	0	0	0	0	0	0	0	0	0	0	0	0	0	0	0	0	0	0	0	0	0	0	0	0	0	0	0	0	0	0	0	0	0	0	0	0	0	0	0	0	0	0	0	0	0
3374	0	0	0.0825083	0.394898	0.934542	0	0	0.00271806	0	0	0	0	0.0027555	0	0	0	0	0	0	0.00361102	0	0	0.00466864	0.0119829	0	0.00334213	0.00305829	0	0.00236558	0	0	0	0.00243143	0	0.00763009	0	0.00423926	0	0	0	0	0	0.00362188	0	0.00386862	0.0142913	0	0	0
3434	0	0.0405501	0	0	0	0	0	0	0	0	0	0	0	0	0	0	0	0	0	0	0	0	0	0	0	0	0	0	0	0	0	0	0	0	0	0	0	0	0	0	0	0	0	0	0	0	0	0	0
3466	0.0268161	0	0	0	0	0	0	0	0	0	0.00345316	0.00358564	0	0	0	0	0	0.00368922	0	0.00180551	0	0	0.0443521	0.0269614	0	0.00334213	0	0	0.00473115	0	0	0	0	0.00846883	0.00381505	0	0.00423926	0	0.0159008	0	0	0	0	0	0	0	0	0	0.00363201
3477	0	0	0	0.0186776	0.0740429	0.0558494	0.0509165	0.0842597	0.0596973	0.106597	0.124314	1.14382	0.24524	0.22563	0.0267001	0.0917174	0.234868	0.0184461	0.166309	0.0433322	0.0576037	0.05024	0.242769	0.18873	0.0652149	0.0401056	0.0183497	0.0172903	0.0827952	0.32392	0.0549617	0.102315	0.111846	0.177846	0.251793	0.0634241	0.182288	0.0965838	0.10733	0.0419187	0.183928	0.0122963	0.0144875	0.00357628	0.0425548	0.0571653	0.0868474	0.056865	0.0980641
3488	0.0194186	0	0	0	0	0	0	0	0	0	0	0	0	0	0	0	0	0	0	0	0	0	0	0	0	0	0	0	0	0	0	0	0	0	0	0	0	0	0	0	0	0	0	0	0	0	0	0	0
3491	0	0	0	0	0.00600348	0.00985578	0.0407332	0.0407708	0.0280928	0.0434285	0.0241721	0.0609559	0.0413326	0.0199926	0.0453902	0.179691	0.0883449	0.00368922	0	0.00541653	0.0183284	0.00558223	0.0933729	0.0689015	0.0085063	0.0267371	0	0	0.0212902	0	0.0219847	0.0120371	0.0413344	0.0889228	0.354799	0.01982	0.178049	0.221785	0.0874543	0.0179651	0.0635388	0	0	0	0.216643	0.0786023	0.0771977	0.139221	0.25424
3592	0.0379124	0.167269	0	0	0.00200116	0	0.00339443	0	0	0	0	0	0	0	0	0	0	0	0	0	0	0	0.00233432	0	0	0	0	0	0	0	0	0	0	0.00423442	0	0	0.0127178	0	0	0.00299419	0.00334415	0	0	0	0	0	0	0	0
3593	0.0397618	0.00422397	0	0	0	0	0	0	0	0	0	0	0	0	0	0	0	0	0	0	0	0	0	0	0	0	0	0	0	0	0	0	0	0	0	0	0	0	0	0	0	0	0	0	0	0	0	0	0
3646	0	0.0236542	0	0	0	0	0	0	0	0	0	0	0	0	0	0	0	0	0	0	0	0	0	0	0	0	0	0	0	0	0	0	0	0	0	0	0	0	0	0	0	0	0	0	0	0	0	0	0
3741	0.0147951	0.00675835	0	0	0	0	0	0	0	0	0	0	0	0	0	0	0	0	0	0	0	0	0	0	0	0	0	0	0	0	0	0	0	0	0	0	0	0	0	0	0	0	0	0	0	0	0	0	0
3748	0.0194186	0	0	0	0	0	0	0	0	0	0	0	0	0	0	0	0	0	0	0	0	0	0	0.00299572	0	0	0	0	0	0	0	0	0	0	0	0	0	0	0	0	0	0	0	0	0	0	0	0	0
3770	0.00184939	0.0312574	0	0	0	0	0	0.00271806	0	0	0	0	0	0	0	0	0	0	0	0	0	0	0	0	0	0	0	0	0	0	0	0.00401236	0	0	0	0	0.00423926	0.00357718	0	0	0	0.00614817	0	0	0.00773724	0	0.00964971	0	0.00363201
3793	0.0591804	0.0219647	0	0	0	0	0	0	0	0	0	0	0	0	0	0	0	0	0	0	0	0	0	0	0	0	0	0	0	0	0	0	0	0	0	0	0	0	0	0	0	0	0	0	0	0	0	0	0
3794	0.00462346	0.0160511	0	0	0	0	0	0	0	0	0	0	0	0	0	0	0	0	0	0	0	0	0	0	0	0	0	0	0	0	0	0	0	0	0	0	0	0	0	0	0	0	0	0	0	0	0	0	0
3799	0	0.0211199	0	0	0	0	0	0	0	0	0	0	0	0	0	0	0	0	0	0	0	0	0	0	0	0	0	0	0	0	0	0	0	0	0	0	0	0	0	0	0	0	0	0	0	0	0	0	0
3809	0	0	0.015867	0.00533646	0.00200116	0.0328526	0.0509165	0.0353347	0.0561857	0.0552726	0.0414379	0.0250995	0.0303105	0.0285608	0.0267001	0.0187178	0.0495594	0	0.00386765	0.00361102	0.00261835	0.00558223	0	0	0	0.00668427	0	0.00345805	0	0	0.00824425	0.00200618	0.00486287	0.0423442	0.0152602	0.011892	0	0.0214631	0.00795039	0.00898257	0.0401298	0.0153704	0.0325969	0.0286103	0.0464235	0.107185	0.0385989	0.0431389	0.0617441
3844	0.00924693	0.0168959	0	0.00533646	0.00200116	0	0	0	0	0	0.00345316	0.00358564	0	0	0	0	0	0	0	0	0.00261835	0	0.0140059	0.00599143	0.00567086	0	0	0	0.00236558	0	0	0	0.00486287	0.00423442	0.00381505	0	0.00423926	0	0	0.00299419	0.00334415	0.00307409	0.0144875	0	0	0	0	0	0
3962	0.0323643	0.00422397	0	0	0	0	0	0	0	0	0	0	0	0	0	0	0	0	0	0	0	0	0	0	0	0	0	0	0	0	0	0	0	0	0	0	0	0	0	0	0	0	0	0	0	0	0	0	0
4032	0	0.0261886	0	0	0	0	0	0	0	0	0	0	0	0	0	0	0	0	0	0	0	0	0	0	0	0	0	0	0	0	0	0	0	0	0	0	0	0	0	0	0	0	0	0	0	0	0	0	0
4045	0.00647285	0.0456189	0	0	0	0	0	0	0	0	0	0	0	0	0	0	0	0	0	0	0.00261835	0	0.00466864	0	0	0	0	0	0	0	0	0	0	0	0	0	0.00423926	0	0	0	0	0	0	0	0	0	0	0	0
4053	0.0221926	0	0	0	0	0	0	0	0	0	0	0	0	0	0	0	0	0	0	0	0	0	0	0	0	0	0	0	0	0	0	0	0	0.00423442	0	0	0	0	0	0	0	0	0	0	0	0	0	0	0
4096	0.0249667	0.00168959	0	0	0	0	0	0	0	0	0	0	0	0	0	0	0	0	0	0	0	0	0	0.00299572	0	0	0	0	0	0	0	0	0	0	0	0	0	0	0	0	0	0	0	0	0	0	0	0	0
4178	0.000924693	0	0	0	0	0	0.00339443	0.00271806	0.0105348	0.0217142	0.0207189	0.00717129	0.0771541	0.0799703	0.0133501	0.0112307	0.0301666	0	0	0	0	0.00558223	0	0.00299572	0.0340252	0	0	0.00691611	0	0.0055371	0	0.00200618	0.0072943	0.00846883	0.0190752	0	0.0169571	0	0.019876	0.00299419	0.023409	0.00307409	0.00362188	0.00357628	0.0889783	0.0142913	0.00482486	0.0156869	0.0435841
4249	0.0203432	0.0363262	0.250698	0.378889	1.10064	0.0492789	0.0712831	0.141339	0.115883	0.234909	0.245174	0.401592	0.305861	0.468397	0.237631	0.432382	0.512832	0.0184461	0.0290074	0.0288882	0.0235651	0.0669867	0.245104	0.194722	0.039696	0.0233949	0.00611658	0.0518708	0.0094623	0.0332226	0.0247327	0.0100309	0.0389029	0.156673	0.492141	0.0554961	0.178049	0.135933	0.10733	0.0479071	0.317694	0.175223	0.814922	0.135899	0.402337	0.296545	0.250893	0.343151	0.777249
4319	0.0286655	0.0109823	0	0	0	0	0	0	0	0	0	0	0	0	0	0	0	0	0	0.00180551	0	0	0.0116716	0.00599143	0	0	0	0	0.00236558	0	0	0	0	0	0	0.00396401	0	0	0	0	0.00334415	0	0	0	0	0	0	0	0
4381	0.0536322	0.0397053	0	0	0	0	0	0	0	0	0	0	0	0	0.00267001	0	0	0.00737844	0	0.00902755	0.0052367	0.00558223	0.0420178	0.0479315	0.0085063	0.00668427	0	0.00345805	0.00473115	0.00276855	0	0	0	0.00423442	0	0.00396401	0	0	0	0	0	0	0	0	0	0	0.00482486	0	0
4481	0	0.0236542	0	0	0	0	0	0	0	0	0	0	0	0	0	0	0	0	0	0	0	0	0	0	0	0	0	0	0	0	0	0	0	0	0	0	0	0	0	0	0	0	0	0	0	0	0	0	0
4650	0	0	0	0.0106729	0.00200116	0.0229968	0.0101833	0.0163083	0.0210696	0.0592207	0.0310784	0.0358564	0.0385771	0.102819	0.0747604	0.0954609	0.120666	0.00368922	0.00193382	0.00902755	0.0759321	0.0223289	0.490208	0.0808843	0.0085063	0.00334213	0.00917487	0.0138322	0.00709673	0.00276855	0.0137404	0.0100309	0.0218829	0.0762195	0.122081	0.01982	0.0763068	0.0429261	0.0516775	0.00598838	0.0200649	0.00307409	0	0	0.212774	0.064311	0.0385989	0.152947	0.225184
4660	0.00462346	0.0168959	0	0	0	0	0	0	0	0	0	0	0	0	0	0	0	0	0	0	0	0	0	0	0	0	0	0	0	0	0	0	0	0	0	0	0	0	0	0	0	0	0	0	0	0	0	0	0
4753	0	0	0.0380807	0.00533646	0	0.390946	0.224033	2.01952	0.98325	2.74192	6.35381	0.0968124	0.349949	0.0999629	3.13193	0.351895	0.892068	1.23589	0.713581	0.106525	0.0157101	0.0111645	0.00233432	0.00898715	6.15572	0.213897	4.81069	0.0276644	1.39332	0.0913621	0.0137404	0.0300927	0	0.0127033	0	0.00396401	0.351859	1.63477	0.0755287	0.00299419	0.0133766	0.00614817	0.0325969	0.0107288	0.00386862	0.00357283	0	0.00392172	0.021792
4814	0.012021	0.0135167	0	0	0	0.00328526	0	0	0.00351161	0	0	0	0	0	0	0	0	0.00737844	0	0.00180551	0	0	0.0606924	0.0269614	0.00283543	0	0	0.00345805	0.00236558	0	0	0	0	0	0	0.00396401	0	0	0	0.00299419	0	0	0	0	0	0	0	0	0
4969	0	0.0202751	0	0	0	0	0	0	0	0	0.00345316	0.0322708	0	0	0	0	0	0	0	0	0	0	0	0	0	0	0	0	0	0	0	0	0	0	0	0	0	0	0	0	0	0	0	0	0	0	0	0	0
4976	0.00277408	0.0219647	0	0	0	0	0	0.00271806	0	0	0	0.00358564	0	0	0.00267001	0	0	0	0	0	0	0	0.00700296	0	0	0	0	0	0	0	0	0.00200618	0.00243143	0	0.00381505	0	0.00847853	0.00715436	0	0	0	0	0	0	0	0	0	0	0
4982	0	0.387761	0	0	0	0	0	0	0	0	0	0	0	0	0	0	0	0	0	0	0	0	0.00466864	0.00299572	0	0	0	0	0	0	0	0	0	0	0	0	0	0	0	0	0	0	0	0	0	0	0	0	0
5183	0.00832224	0.0523773	0	0	0.00200116	0	0.00678887	0	0.00351161	0	0	0.00717129	0	0	0	0.00187178	0.00430951	0	0	0.00361102	0	0.00558223	0.00700296	0.00299572	0.00283543	0.0100264	0	0	0	0.0387597	0.00549617	0.00601854	0	0.0127033	0.0305204	0	0.0211963	0	0.00795039	0.00598838	0.0133766	0	0	0	0	0	0	0	0
5298	0.153499	0.111513	0.00952018	0.00266823	0.0100058	0	0	0	0	0.00394804	0	0.0143426	0.0027555	0.00571216	0.00267001	0	0	0	0	0.00180551	0	0.00558223	0.0256775	0.0299572	0.0085063	0	0	0	0	0.0166113	0.00274808	0.00200618	0.00486287	0.0254065	0.0267053	0.00792801	0.0169571	0	0.00795039	0.00299419	0.0133766	0	0.0181094	0.00715256	0	0.00357283	0.00482486	0.00392172	0.00363201
5351	0.00554816	0.146994	0.00952018	0	0	0.00328526	0.00339443	0	0	0.00394804	0.00690632	0	0.0027555	0.00285608	0.00267001	0.00935891	0	0	0	0	0.00261835	0	0	0	0.00567086	0	0	0	0	0	0	0	0	0	0	0	0.00847853	0.00357718	0	0.00598838	0.00334415	0.0153704	0.0144875	0.0107288	0.0116059	0.0178642	0.00964971	0.0196086	0.00726401
5457	0.0166445	0.00675835	0	0	0	0	0	0	0	0.00197402	0.00345316	0.00358564	0	0	0	0.00187178	0	0	0.00193382	0.00180551	0	0.00558223	0.00933729	0.00599143	0	0	0	0	0	0.00276855	0	0.00401236	0	0.00423442	0	0	0.00423926	0.00357718	0.00397519	0	0.00334415	0	0	0	0.00386862	0	0	0	0.00363201
5541	0	0	0.015867	0.0080047	0.00200116	0.013141	0.0407332	0.100568	0.0386277	0.0789609	0.0690632	0.100398	0.121242	0.114243	0.0106801	0.0673842	0.0646426	0	0.00193382	0.0126386	0.0130917	0.0111645	0.00466864	0.00898715	0.0226835	0.0467899	0	0.0345805	0	0.0055371	0.0137404	0.0842595	0.089963	0.135501	0.148787	0.0713521	0.258595	0.0679664	0.166958	0.0119768	0.113701	0.00307409	0.0108656	0	0.00773724	0.0285827	0.0144746	0.00588258	0.010896
5741	0.0545569	0	0	0	0	0	0	0	0	0	0	0	0	0	0	0	0	0	0	0	0	0	0	0	0	0	0	0	0	0	0	0	0	0	0	0	0	0	0	0	0	0	0	0	0	0	0	0	0
5901	0	0	0	0.00266823	0.012007	0	0	0.00271806	0	0	0	0	0	0	0	0	0	0	0	0	0	0	0	0	0	0	0	0	0	0	0	0	0	0.0592818	0	0	0	0	0	0	0	0.00307409	0.0796813	0.725985	0	0	0	0	0
5915	0	0	0.00317339	0	0	0.00328526	0.00678887	0.00815417	0.0105348	0.00789609	0.0103595	0.00358564	0.0027555	0.00571216	0	0.00374357	0.00430951	0	0.00193382	0.00361102	0.0052367	0	0.00933729	0	0.0085063	0	0.00917487	0.00345805	0.00236558	0.00276855	0.00274808	0.0521607	0.0243143	0.165142	0.125897	0.015856	0.131417	0.0536577	0.00795039	0.00299419	0.0501622	0	0.00362188	0	0	0.00714566	0.15922	0.00980431	0.00726401
6140	0.0212679	0.00253438	0.00952018	0.0160094	0.00800464	0.134696	0.241005	0.152211	0.182604	0.199376	0.124314	0.193625	0.198396	0.157085	0.0640803	0.125409	0.159452	0.033203	0.0483456	0.10472	0.0706954	0.0893156	0.0630267	0.0389443	0.0992401	0.0601584	0.0275246	0.0276644	0.0638706	0.0110742	0.0604578	0.078241	0.0851002	0.237127	0.160232	0.142704	0.23316	0.168127	0.0914295	0.0538954	0.210681	0.0153704	0.0217313	0.00715256	0.166351	0.282254	0.144746	0.0941213	0.167072
6176	0.121135	0.0920826	0	0	0	0	0	0	0	0	0	0	0	0	0	0	0	0	0	0	0	0	0	0	0	0	0	0	0	0	0	0	0	0	0	0	0.00423926	0	0	0	0	0	0	0	0	0	0	0	0
6224	0.0231173	0	0	0	0	0	0	0	0	0	0	0	0	0	0	0	0	0	0	0	0	0	0	0	0	0	0	0	0	0	0	0	0	0	0	0	0	0	0	0	0	0	0	0	0	0	0	0	0
6231	0.024042	0	0	0	0	0	0	0	0	0	0	0	0	0	0	0	0	0	0	0	0	0	0	0	0	0	0	0	0	0	0	0	0	0	0	0	0	0	0	0	0	0	0	0	0	0	0	0	0
6322	0.00554816	0.0194303	0	0	0	0	0	0	0	0	0	0	0	0	0	0	0	0	0	0.00902755	0.0052367	0	0.0350148	0.0119829	0.00567086	0	0.00305829	0	0	0.00276855	0	0	0	0	0	0	0.00847853	0	0	0	0	0	0	0	0	0	0	0	0
6363	0	0	0	0.00266823	0.0160093	0.00657052	0.00339443	0	0.00351161	0.0118441	0.00345316	0.0215139	0.0027555	0.00571216	0.00267001	0	0.00646426	0	0	0.00361102	0.0052367	0	0.00233432	0	0.00567086	0.0133685	0.00305829	0	0	0.0055371	0.00274808	0.0180556	0.0218829	0.186314	0.209828	0.011892	0.0932638	0.0679664	0.0477023	0.014971	0.0133766	0	0	0	0.00386862	0	0.00482486	0.00196086	0
6378	0.0258914	0.00844794	0	0	0	0	0	0	0	0	0	0	0	0	0	0	0.00215475	0	0	0	0	0	0	0	0.00283543	0	0	0.00345805	0	0	0	0.00200618	0	0	0.00381505	0	0	0	0	0	0	0	0	0	0	0	0	0	0
6431	0.0194186	0.00844794	0	0	0	0	0	0	0	0	0	0	0	0	0	0	0	0	0	0	0	0	0	0	0	0.00334213	0	0	0	0	0	0	0	0	0	0	0	0	0	0	0.00334415	0	0	0	0	0	0	0	0
6702	0	0	0.0190404	0.0453599	0	0.0492789	0.400543	4.3652	0.115883	0.0552726	2.85576	0.050199	0.118487	0.274184	0.165541	1.19045	0.0861902	0.486977	0.0212721	0.740259	0.0680771	0.0334934	0.107379	0.548216	0.0567086	0.11029	6.03401	4.96922	0.0473115	1.51717	0.0109923	0.0601854	0.0875316	0.0296409	0.125897	0.0673881	0.28827	0.286174	0.147082	0.188634	0.0501622	0	0.0760594	0.00357628	0	0	0.033774	0.00392172	0.00363201
6852	0	0	0	0.00266823	0.0360209	0.0328526	0.108622	0.048925	0.0280928	0.272415	0.238268	0.132669	0.101954	0.168509	0.0560703	0.0898456	0.995497	0.00368922	0.0676839	0.0162496	0	0.00558223	0.0770326	0.0359486	0.00283543	0.0100264	0.0122332	0.00345805	0.00709673	0.0110742	0	0.00802472	0.00486287	0	0.0267053	0.00396401	0	0.0321946	0	0	0.00668829	0	0	0.00357628	0.030949	0.896781	0.033774	0.125495	4.60175
6887	0	1.22242	0	0	0	0	0	0	0.00351161	0.00197402	0.00345316	0	0	0	0	0.00187178	0.00215475	0	0	0	0	0	0	0	0	0	0	0	0	0	0	0	0	0	0	0	0	0	0	0	0	0	0.00362188	0.00357628	0.00386862	0.00714566	0.00964971	0.0117652	0.00726401
7010	0.0175692	0.00337918	0.00317339	0	0	0	0	0	0	0	0	0	0	0	0	0	0	0	0	0	0	0	0	0	0	0	0	0	0	0	0	0	0	0	0	0	0	0	0	0	0	0	0	0	0	0	0	0	0
7112	0.0314396	0	0	0	0	0	0	0	0	0	0	0	0	0	0	0	0	0	0	0	0	0	0	0	0	0	0	0	0	0	0	0	0	0	0	0	0	0	0	0	0	0	0	0	0	0	0	0	0
7154	0.00184939	0	0	0	0	0.0164263	0.0135777	0.0190264	0.00702321	0.0296103	0.0345316	0.0250995	0.027555	0.0628338	0.0373802	0.069256	0.0840354	0	0	0	0	0	0.00700296	0	0	0	0	0	0.00236558	0	0.00274808	0	0	0.00423442	0.0724859	0.011892	0.0254356	0.00715436	0.00795039	0.00898257	0.0434739	0.00307409	0.00362188	0	0.0464235	0.0535925	0.0482486	0.0862779	0.170704
7279	0	0	0.0317339	0.0080047	0.00600348	0.0164263	0.0305499	0.0326167	0.0140464	0.0493505	0.0207189	0.0322708	0.027555	0.0228487	0.00267001	0.0187178	0.0258571	0.00368922	0	0.0126386	0.0157101	0.0111645	0	0	0.0255189	0.0267371	0	0.065703	0	0	0	0.00200618	0.0072943	0.00846883	0.00763009	0.011892	0.0169571	0.0178859	0.00397519	0.00898257	0.0133766	0.0338149	0.0615719	0.0357628	0.0928469	0.246525	0.183345	0.135299	0.141648
7307	0	0	0.00952018	0.00266823	0.0720418	0	0.00339443	0.0353347	0.0140464	0.0315843	0.0310784	0.0537846	0.104709	0.0257047	0.0160201	0.00748713	0.00861902	0.0110677	0.0135368	0.16069	0.00261835	0	0.00700296	0.00299572	0.0311897	0.0334213	0.00611658	0.00691611	0.00473115	0.00276855	0.0439693	0.0481483	0.0437658	0.330285	0.228903	0.0317121	0.852092	0.0465033	0.0874543	0.0389245	0.0535063	0.00614817	0.0362188	0.0107288	0.00773724	0	0.0241243	0.0196086	0.010896
7347	0.128532	0.00253438	0	0	0	0	0	0	0	0.00197402	0.00345316	0.00358564	0	0	0	0	0	0.00368922	0	0	0	0	0	0	0.00283543	0	0	0	0	0.00276855	0	0	0.00486287	0	0.0114451	0.00396401	0.00423926	0	0.00397519	0	0.00334415	0	0	0	0.00386862	0	0	0.00196086	0
7490	0.00184939	0.00929274	0	0.0106729	0.00600348	0	0	0	0	0	0.00345316	0	0	0	0	0	0	0.0922305	0.0580147	0.142635	0.167574	0.167467	0.17274	0.179743	0.16162	0.0167107	0.0122332	0.0587869	0.0922575	0.0249169	0	0.00200618	0	0.00423442	0.00381505	0	0	0	0	0	0.00668829	0.00307409	0	0.00357628	0	0.00714566	0	0.00392172	0.00726401
7543	0.00369877	0	0.199924	0.0747105	0.0420244	0.0459936	0.0407332	0.0597972	0.0421393	0.0671167	0.0310784	0.0681272	0.0578656	0.0542656	0.0400502	0.0486664	0.0495594	0.00368922	0.00193382	0.0108331	0.0209468	0.0167467	0	0	0.0113417	0.0200528	0	0.0207483	0.00236558	0	0.0219847	0.0160494	0.0316086	0.0381098	0.0228903	0.0356761	0.0423926	0.0429261	0.0119256	0.0209593	0.0702271	0.159852	0.210069	0.0751019	0.263066	0.600236	0.414938	0.247069	0.432209
7652	0	0	0.00317339	0.00266823	0.00400232	0.0295673	0.0610998	0.0516431	0.0210696	0.0493505	0.0345316	0.0358564	0.0523546	0.0571216	0.0240301	0.0280767	0.0409403	0.0110677	0.00193382	0.00902755	0.0052367	0.0111645	0.00700296	0	0.00283543	0.0200528	0.00611658	0.0172903	0.00709673	0.00276855	0.0164885	0.0300927	0.0316086	0.0592818	0.0419655	0.0396401	0.0678282	0.0321946	0.0278264	0.00898257	0.107013	0	0.00724375	0	0.0232117	0.0893208	0.0385989	0.0235303	0.0653761
7653	0	0	0	0	0	0.00328526	0.0101833	0.0108722	0.00702321	0.00394804	0.00690632	0.0107569	0.011022	0.00285608	0.00534003	0.0505381	0.0193928	0	0	0.00541653	0.00261835	0	0.0210089	0.0119829	0	0	0	0	0.00236558	0	0.00274808	0.00200618	0.00972573	0.0127033	0.0381505	0.011892	0.00847853	0.0536577	0	0.00598838	0.00334415	0	0	0	0.0580293	0.0142913	0.00964971	0.0352955	0.0399521
8261	0	0.0895482	0	0	0	0	0	0	0	0	0	0	0	0	0	0	0	0	0	0	0	0	0	0	0	0	0	0	0	0	0	0	0	0	0	0	0	0	0	0	0	0	0	0	0	0	0	0	0
8543	0	0.0236542	0.00317339	0	0	0	0	0	0	0	0	0	0	0	0	0	0.00215475	0	0	0	0	0	0	0	0	0.00334213	0	0.00691611	0	0	0	0	0	0.00423442	0	0	0	0	0	0	0.00334415	0	0	0	0	0	0	0	0.00363201
8634	0.740679	0.000844794	0	0	0	0	0	0	0	0	0	0	0	0	0	0	0	0	0	0	0	0	0.00233432	0.00299572	0	0	0	0	0	0	0	0	0	0	0	0	0	0	0	0	0	0	0	0	0	0	0	0	0
8871	0	0	0	0	0	0.00328526	0	0.0326167	0.017558	0.0197402	0.0414379	0.0215139	0.027555	0.0228487	0	0	0.0107738	0	0	0.00180551	0	0	0.00466864	0	0.0283543	0.0200528	0	0	0	0.0332226	0.0714502	0.0641977	0.0632173	0.271003	0.137342	0.0317121	0.110221	0.0715436	0.0556527	0.0179651	0.160519	0	0	0	0	0	0.00964971	0.00196086	0
8960	0.00739754	0.00929274	0.015867	0.00266823	0.00200116	0.00985578	0.0984386	0.0298986	0.0456509	0.0454025	0.0207189	0.0394421	0.0551101	0.0257047	0.0240301	0.0411792	0.0560236	0.0147569	0.00966912	0.0180551	0.0209468	0.0111645	0.00466864	0	0.0255189	0.0100264	0.00611658	0.00345805	0.016559	0	0.00824425	0.0160494	0.0267458	0.0169377	0.00763009	0.0317121	0.0381534	0.0465033	0.00795039	0.014971	0.0300973	0.0153704	0.0108656	0.0107288	0.0502921	0.0928936	0.067548	0.0411781	0.0653761
9000	0.0859964	0	0	0	0	0	0	0	0	0	0	0	0	0	0	0	0	0	0	0.00180551	0	0	0	0	0	0	0	0	0	0	0	0	0	0	0	0	0.00423926	0	0	0	0	0	0	0	0	0.00357283	0	0	0
9686	0.000924693	0	0.0952018	0.0373552	0.0160093	0.013141	0.0305499	0.0298986	0.0105348	0.0236883	0.0138126	0.0286851	0.0358216	0.0142804	0.0133501	0.0243332	0.0215475	0.00368922	0	0.00722204	0.0104734	0	0	0	0.00283543	0.0133685	0.00305829	0.00691611	0.00236558	0.00276855	0.0109923	0.00802472	0.00486287	0.00846883	0	0.00792801	0	0.0286174	0.00795039	0.0119768	0.0167207	0.0952966	0.0760594	0.0357628	0.0851097	0.246525	0.154395	0.100004	0.156176
9710	0	0	0	0	0	0.00657052	0	0	0	0.00394804	0.0103595	0	0.0027555	0	0	0.00561535	0	0	0.0367427	0.00722204	0	0	0.0210089	0.00599143	0	0	0	0.00691611	0.00473115	0	0.00824425	0.00601854	0	0.0169377	0	0	0	0.00715436	0	0	0	0.166001	0.195581	0.0536442	0.0232117	0.00357283	0	0.00196086	0.010896
9996	0.0517828	0.0515325	0	0	0	0	0	0	0	0	0	0	0	0	0	0	0	0	0	0	0	0	0	0	0	0	0	0	0	0	0	0	0	0	0	0	0	0	0	0	0	0	0	0	0	0	0	0	0
10110	0	0	0.0729881	0.725759	0.460267	0.00657052	0.00339443	0.00271806	0	0	0	0	0	0.00571216	0	0	0	0.00368922	0	0	0	0.0167467	0.0256775	0.00299572	0.00283543	0.00334213	0.00305829	0.00691611	0	0	0	0.00401236	0	0.00846883	0.0190752	0.00396401	0	0	0	0.00299419	0	0.885337	0.278884	0.379086	0	0.0107185	0.033774	0.00196086	0.00363201
10212	0.0850718	0.197682	0.00952018	0	0.00800464	0	0	0.00271806	0	0	0	0.00358564	0	0	0	0	0	0	0	0	0	0	0.00233432	0.00599143	0.00567086	0.00334213	0	0.00691611	0	0.00276855	0	0.00401236	0.00486287	0.00423442	0	0	0.00847853	0	0	0	0.00668829	0	0.00724375	0.00357628	0	0	0	0	0.00363201
10301	0	0	0.0380807	0.0186776	0.0480279	0.00985578	0.00678887	0.0163083	0.00702321	0.0375064	0.0103595	0.0215139	0.027555	0.0228487	0.0160201	0.0112307	0.017238	0	0	0	0	0.00558223	0	0	0	0.00668427	0	0.00345805	0	0	0.0109923	0.00802472	0.0267458	0.0254065	0.0267053	0.00792801	0.0169571	0.0178859	0.019876	0.014971	0.0267532	0.0153704	0.0108656	0	0	0.0178642	0.0144746	0.0117652	0
10345	0.801709	0.0481533	0.00634679	0.00266823	0.0140081	0	0	0.00271806	0.00351161	0	0	0	0	0.00571216	0	0	0	0	0.00193382	0	0.00261835	0	0.0490208	0.0179743	0.00283543	0.00668427	0	0	0.00473115	0.00276855	0	0.00802472	0.00486287	0.00846883	0.0114451	0	0.0211963	0.00715436	0.00397519	0.00299419	0.00334415	0	0	0	0	0.00357283	0	0	0.00363201
10423	0.0379124	0.00253438	0.0634679	0.0853834	0.27616	0	0.00339443	0.00543611	0	0.00592207	0.00345316	0	0.0192885	0.00285608	0	0	0.0129285	0	0	0	0	0.00558223	0.00700296	0.0299572	0.00283543	0.00334213	0	0.0414966	0	0.0166113	0	0.00401236	0	0.00846883	0.0381505	0	0.00423926	0.0178859	0.00795039	0	0.0100324	0.107593	0.05795	0.0500679	0.0696352	0.0285827	0	0.00588258	0.010896
10746	0	0	0.00634679	0.00533646	0	0.0459936	0.227427	0.812699	0.270394	1.3522	0.759695	1.61713	1.32815	1.88787	0.186901	0.600842	1.1334	0.00368922	0.0135368	0.0559708	0.157101	0	0.0420178	0.00898715	0.0141772	0.0100264	0.00305829	0	0	0.0138427	0.0741982	0.286884	0.45711	0.901931	1.23608	0.265588	1.72962	0.525845	0.723485	0.27846	0.966458	0	0.00362188	0	0.22438	0.135768	0.0627232	0.115691	0.134384
10862	0	0.000844794	0.0349073	0.0720423	0.296172	0	0.00678887	0	0	0.0118441	0.0103595	0.0179282	0.0027555	0.00571216	0.00267001	0.00187178	0.00430951	0.00368922	0	0.00541653	0.0052367	0	0.00233432	0.00299572	0.0113417	0.0133685	0	0.00691611	0.00236558	0.0055371	0.00274808	0.0240741	0.01702	0.131267	0.125897	0.00792801	0.135656	0.0286174	0.0159008	0.0119768	0.023409	0.0676299	0.177472	0.0464917	0.00386862	0	0	0.00196086	0.00726401
11397	0	0	0.0190404	0.00266823	0.0320186	0	0	0	0	0	0	0	0	0	0	0	0.00215475	0	0	0	0	0	0	0	0	0.00334213	0	0	0	0	0	0	0	0	0	0	0	0	0	0	0	0.132186	0.691778	0.232458	0	0.00714566	0	0	0.00363201
11457	0	0	0.0317339	0.00533646	0.00600348	0.00657052	0	0.00543611	0	0.00197402	0.00345316	0.00358564	0.00551101	0.00285608	0.00267001	0.0149743	0.00646426	0.0184461	0.0077353	0.0180551	0.0288018	0.0167467	0.0233432	0.110841	0.0226835	0	0	0.0103742	0.00709673	0.193798	0	0.0180556	0	0	0.0724859	0	0	0.00357718	0.0159008	0	0.0434739	0.0860744	0.0470844	0.0464917	0.0735038	0.0607381	0.0241243	0.0176478	0.0435841
11789	0	0	0.00317339	0.0106729	0.0100058	0.0328526	0.0509165	0.106004	0.0526741	0.242805	0.127767	0.229481	0.358216	0.308457	0.208261	0.428638	0.53007	0.00368922	0	0.00180551	0	0.0223289	0.0350148	0.0509272	0.00567086	0.0100264	0.00305829	0.00691611	0.00236558	0	0.0439693	0.0280865	0.0389029	0.152439	0.347169	0.0753161	0.250117	0.118047	0.123231	0.0419187	0.224058	0	0	0	1.48942	0.450177	0.154395	0.609828	1.38379
11856	0.130382	0.0185855	0	0	0	0	0	0	0	0	0	0	0	0	0	0	0	0	0	0	0	0	0	0	0	0	0	0	0	0	0	0	0	0	0	0	0	0	0	0	0	0	0	0	0	0	0	0	0
12084	0.00184939	0.173183	0	0	0	0	0	0	0	0	0	0	0	0	0	0	0	0.00368922	0.00193382	0.00180551	0	0	0	0.00299572	0	0.00334213	0	0	0.00236558	0	0	0	0	0	0	0	0	0	0	0	0	0	0.00362188	0	0	0	0.00964971	0.00588258	0.00726401
12790	0.1498	0.0126719	0	0	0	0	0	0	0	0	0	0	0	0	0	0	0.00215475	0	0	0.00541653	0	0.00558223	0.0116716	0.0119829	0	0	0	0	0	0	0	0	0	0.00423442	0	0	0	0.00357718	0.00397519	0	0	0.00307409	0.00362188	0.00357628	0	0	0	0	0
12991	0.219152	0.0228094	0.0349073	0.0133412	0.0400232	0	0.00339443	0	0.00351161	0.00394804	0	0	0.0027555	0.00285608	0.00267001	0	0	0	0	0.00180551	0	0	0.0606924	0.0389443	0.00283543	0.00334213	0	0.00345805	0.00236558	0	0.00274808	0.00601854	0.0072943	0.0127033	0.00763009	0.00396401	0.0127178	0.00715436	0.00795039	0	0.0133766	0.00307409	0.123144	0.00715256	0.00386862	0.0142913	0.00964971	0.00196086	0.00363201
13129	0	0	0	0.00266823	0	0.00657052	0.00678887	0.00271806	0.0105348	0.00987011	0.00345316	0	0.016533	0.00856825	0.0106801	0.0205896	0.0193928	0	0.00193382	0.00180551	0.0052367	0	0.0770326	0.00898715	0.00567086	0	0.00305829	0	0	0	0.00549617	0	0.0072943	0.00423442	0.0228903	0	0.0296748	0.00715436	0.00795039	0.00299419	0.023409	0.00307409	0	0.0143051	0.0618979	0.0357283	0.0144746	0.0352955	0.0617441
13171	0	0	0.123762	1.98783	2.98973	0	0	0.00815417	0	0.00394804	0	0	0	0	0	0	0	0.00368922	0.00386765	0.00180551	0	0.00558223	0.00466864	0.00299572	0	0	0	0.00345805	0	0.00276855	0	0	0	0	0.0152602	0.00396401	0.00423926	0	0	0	0	0.0307409	0.0905469	0.0607968	0	0.0107185	0	0	0.00726401
13481	0.00462346	0	0.00634679	0.00266823	0.00200116	0.00328526	0.00678887	0.0163083	0.00351161	0.00197402	0.00345316	0	0.0137775	0.0171365	0.0160201	0.0243332	0.017238	0.00737844	0	0.00180551	0.0654587	0.00558223	0.00700296	0.0239657	0	0.00334213	0	0	0	0	0.00549617	0.00200618	0.00972573	0.0169377	0.0190752	0.011892	0.0423926	0.0107315	0.019876	0.00598838	0.0200649	0.00307409	0.0144875	0.0107288	0.108321	0.00714566	0.0144746	0.0254912	0.021792
13506	0	0	0.193577	0.30151	1.0266	0	0	0.00271806	0.00351161	0.00789609	0.00690632	0.0179282	0.011022	0.034273	0	0.00561535	0.0323213	0	0	0.00361102	0	0.0167467	0.0186746	0.0119829	0	0.00668427	0	0	0	0	0.00274808	0.00401236	0.00243143	0.0381098	0.0152602	0	0.0127178	0.0107315	0.00795039	0.00299419	0.0200649	0.0830003	0.394784	0.0929833	0	0	0	0	0
13921	0.100792	0	0	0	0	0	0	0	0	0	0	0	0	0	0	0	0	0	0	0	0	0	0	0	0	0	0	0	0	0	0	0	0	0	0	0	0	0	0	0	0	0	0	0	0	0	0	0	0
13961	0	0	0.0253872	0.0160094	0.0360209	0.0821315	0.0543109	0.171238	0.158022	0.288207	0.207189	0.329879	0.424348	0.465541	0.189571	0.443613	0.836045	0	0.00966912	0.0216661	0.198995	0.0167467	0.175074	0.16776	0.0170126	0.0200528	0.00305829	0.00691611	0.00709673	0.0166113	0.0577097	0.034105	0.0778059	0.18208	0.541737	0.0673881	0.474798	0.200322	0.143107	0.062878	0.327726	0.0122963	0.0217313	0.0143051	2.20898	0.35371	0.212294	0.941213	1.48912
14047	0	0	0	0	0	0	0	0.0733875	0	0.00197402	0.507614	0	0	0	0	0.00561535	0	0	0	0	0	0	0	0	0.552909	0	0	0	0	0	0	0	0	0	0	0	0	0	0	0	0	0.00307409	0	0	0	0	0	0	0
14197	0.0129457	0.037171	0.00634679	0	0	0	0	0	0	0.00197402	0	0	0.0027555	0	0	0	0.00215475	0	0.00193382	0.00722204	0	0	0.0536894	0.0359486	0.00283543	0	0	0.00345805	0.00236558	0.00276855	0	0.00200618	0	0.00423442	0	0	0.00847853	0	0	0.00299419	0.00668829	0	0	0.00357628	0	0	0	0	0.010896
14408	0.0231173	0	0	0	0	0	0	0	0	0	0	0	0	0	0.00267001	0	0	0	0.00193382	0	0	0.00558223	0.0186746	0.02097	0	0	0	0	0	0	0	0	0	0.0127033	0	0	0	0	0	0	0	0	0	0	0	0	0	0	0
14489	0	0	0.00317339	0.632371	0.392227	0	0	0	0	0	0	0.00717129	0	0	0	0	0	0	0	0	0	0	0	0	0	0.00334213	0	0	0	0	0	0	0	0	0	0	0.00423926	0	0	0	0	0.0307409	0.00362188	0.00357628	0	0	0	0	0
[truncated: 44 more columns]
